# Supplementary material for: Dexamethasone modulates immature neutrophils and interferon programming in severe COVID-19
Source: Nat Med. 2021 Nov 15;28(1):201–11. doi: 10.1038/s41591-021-01576-3 (PMC8799469; doi:10.1038/s41591-021-01576-3)
Supplement: Supplementary file 2 — Assessment of COVID-19 viral proteins detected in plasma from COVID-19+ donors using liquid chromatography and mass spectrometry. ND, not detected. This table shows raw data for plots shown in Fig. 2a. [file 41591_2021_1576_MOESM2_ESM.xlsx]

## Sheet: Sheet1
Donor ID	Timepoint	Clinical Cohort	Dexamethasone Status	R1A Intensity	R1AB Intensity	NS3B Intensity
p6	t1	COVID-19	No	14.8472	15.2626	16.5346
p6	t2	COVID-19	No	15.6268	15.099	16.54
p23	t1	COVID-19	Yes	15.89	ND	15.945
p23	t2	COVID-19	Yes	16.1731	ND	17.9684
p5	t1	COVID-19	No	ND	14.9446	16.1769
p5	t2	COVID-19	No	ND	15.4467	16.0203
p8	t1	COVID-19	No	ND	ND	15.0909
p8	t2	COVID-19	No	ND	ND	16.1501
p27	t1	COVID-19	Yes	ND	ND	17.2847
p27	t2	COVID-19	Yes	ND	ND	15.0909
