# Supplementary material for: Dexamethasone modulates immature neutrophils and interferon programming in severe COVID-19
Source: Nat Med. 2021 Nov 15;28(1):201–11. doi: 10.1038/s41591-021-01576-3 (PMC8799469; doi:10.1038/s41591-021-01576-3)
Supplement: Supplementary file 3 — Sample size and donor IDs of patients across the three clinical cohorts (bacterial ARDS, non-dexamethasone COVID-19 ARDS and dexamethasone-treated COVID-19 ARDS) at t1 and t2 (tab 1). Clinical and demographic characteristics of all analyzed donors in COVID-19 versus bacterial ARDS (tab 2) and dexamethasone versus non-dexamethasone COVID-19 controls (tab 3) at t1 and t2 after ICU admission. Healthy control demographics are listed in tab 4. [file 41591_2021_1576_MOESM3_ESM.xlsx]

## Sheet: Cohort_Summary
Clinical cohort	Timepoint	Sample Size	Donor IDs
Bacterial ARDS	t1	5	B4, B5, B6, B7, B8
	t2	4	B3, B4, B6, B7
non-Dexamethasone COVID-19 ARDS	t1	8	C1, C3, C4, C5, C6, C7, C8, C9
	t2	4	C3, C5, C6, C8
Dexamethasone-treated COVID-19 ARDS	t1	6	C10, C11, C12, C13, C14, C15
	t2	3	C10, C12, C14

## Sheet: COVID19_vs_BacterialARDS
	COVID-19									Bacterial ARDS
	C1	C2 - Excluded from analysis	C3	C4	C5	C6	C7	C8	C9	B3	B4	B5	B6	B7	B8
Ethnicity	South Asian	South East Asian	First Nation	South Asian	Caucasian	Caucasian	Caucasian	First Nation	South East Asian	Caucasian	Caucasian	Caucasian	First Nation	Caucasian	Caucasian
Age	56	45	50	52	58	67	70	73	45	66	59	37	46	52	61
Sex	Male	Male	Female	Male	Male	Male	Male	Female	Female	Male	Female	Male	Female	Male	Female
D7 Sample Taken	No	No	Yes	No	Yes	Yes	No	Yes	No	Yes	Yes	No	Yes	Yes	No
Hospital Admit	t1-2	t1-1	t1-3	t1-2	t1-2	t1-5	t1-6	t1-1	t1-1	t1-2	t1-1	t1-2	t1-3	t1-2	t1-2
Hospital Discharge	t1+17	t1+98	t1+190	t1+6	t1+48	t1+47	t1+28	t1+74	t1+7	t1+133	t1+78	t1+69	t1+36	t1+28	Unknown
ICU Admit	t1-2	t1-1	t1-3	t1-2	t1+4	t1-1	t1-2	t1-1	t1	t1-2	t1-1	t1-2	t1-3	t1-2	t1-1
ICU Discharge	t1 + 11	t1+1	t1+66	t1+1	t1+48	t1+24	t1+9	t1+57	t1	t1+47	t1+28	t1+5	t1+26	t1+7	t1+17
Intubation	t1-2	t1-1	t1-2	t1-2	t1+5	t1-1	NA	t1	N/A	t1-2	t1-1	t1-2	t1-3	t1-2	t1-1
Extubation	t1 + 10	t1+1	t1+50	t1	t1+46	t1+21	NA	t1+52	N/A	t1+42	t1+24	t1+1	t1+24	t1+6	t1+6
Hospital Admission Days	19	99	193	8	50	52	34	75	8	135	79	71	39	30	Unknown
ICU Days	13	2	69	3	44	25	11	58	1	49	29	7	29	9	18
Days on ventilator	12	2	52	2	41	22	0	52	0	44	25	3	27	8	7
SOFA Score (on ICU admission)	11	Not Available	7	5	8	8	6	7	3	11	11	7	8	8	7
World Health Organization (WHO) COVID-19 Severity Ordinal Scale	7	Not Available	7	5	8	6	5	7	5	Not Applicable	Not Applicable	Not Applicable	Not Applicable	Not Applicable	Not Applicable
P/F ratio (t1)	122	378	243	220	217	144	NA	173	NA	209	142	180	127	215	197
P/F ratio (t2)	210	NA	86	NA	NA	171	NA	150	NA	189	233	NA	200	NA	347
Proned	Yes	No	Yes	No	Yes	Yes	No	No	No	yes	yes	no	yes	no	no
ECMO	No	No	Yes	No	No	No	No	No	No	no	no	no	no	no	no
Trach	No	No	Yes	No	Yes	Yes	No	yes	No	yes	yes	no	yes	no	no
Diabetes	Yes	No	No	No	Yes	Yes	yes	no	yes	no	yes	yes DM1	no	no	no
HTN	Yes	No	No	1	Yes	Yes	yes	no	yes	yes	no	no	no	no	no
CAD	No	No	No	No	No	No	yes	no	no	no	no	no	no	no	no
Outcome	survived	survived	survived	survived	deceased	survived	survived	survived	survived	survived	survived	survived	survived	survived	survived
Dexamethasone	No	No	No	No	No	No	No	no	no	no	no	no	no	no	no
Bacterial diagnosis	NA	NA	NA	NA	NA	NA	NA	NA	NA	S. pneumoniae	S. aureus	S. aureus	S. pneumoniae	S. aureus	S. aureus
Septic source										Lung	Lung	Lung	Lung	Lung	Lung

## Sheet: COVID19_Dex_vs_NoDex
	COVID-19 No Dex								COVID-19 Dex
	C1	C3	C4	C5	C6	C7	C8	C9	C10	C11	C12	C13	C14	C15
Ethnicity	South Asian	First Nation	South Asian	Caucasian	Caucasian	Caucasian	First Nation	South East Asian	Black	South Asian	Black	First Nations	Caucasian	Southeast Asian
Age	56	50	52	58	67	70	73	45	68	37	71	78	83	52
Sex	Male	Female	Male	Male	Male	Male	Female	Female	male	male	female	female	male	male
D7 Sample Taken	No	Yes	No	Yes	Yes	No	Yes	No	Yes	No	Yes	No	Yes	No
Hospital Admit	t1-2	t1-3	t1-2	t1-2	t1-5	t1-6	t1-1	t1-1	t1-5	t1-3	t1-1	t1-10	t1-2	t1-4
Hospital Discharge	t1+17	t1+190	t1+6	t1+48	t1+47	t1+28	t1+74	t1+7	t1+56	t1+3	t1+41	t1+7	t1+43	t1+9
ICU Admit	t1-2	t1-3	t1-2	t1+4	t1-1	t1-2	t1-1	t1	t1-2	t1-1	t1-1	t1-3	t1-1	t1-2
ICU Discharge	t1 + 11	t1+66	t1+1	t1+48	t1+24	t1+9	t1+57	t1	t1+26	t1+1	t1+18	t1+7	t1+43	t1+9
Intubation	t1-2	t1-2	t1-2	t1+5	t1-1	NA	t1	N/A	t1-2	N/A	t1-1	t1-3	t1-1	t1-2
Extubation	t1 + 10	t1+50	t1	t1+46	t1+21	NA	t1+52	N/A	t1+24	N/A	t1+17	t1+7	t1+43	t1+5
Hospital Admission Days	19	193	8	50	52	34	75	8	61	6	42	17	45	13
ICU Days	13	69	3	44	25	11	58	1	28	2	19	10	44	11
Days on ventilator	12	52	2	41	22	0	52	0	26	0	18	10	44	7
SOFA Score (on ICU admission)	11	7	5	8	8	6	7	3	7	3	4	3	8	7
World Health Organization (WHO) COVID-19 Severity Ordinal Scale	7	7	5	8	6	5	7	5	6	5	6	8	7	6
P/F ratio (t1)	122	243	220	217	144	NA	173	NA	181	NA	138	216	140	135
P/F ratio (t2)	210	86	NA	NA	171	NA	150	NA	165	NA	120	59	245	260
Proned	Yes	Yes	No	Yes	Yes	No	No	No	yes	yes	yes	yes	yes	no
ECMO	No	Yes	No	No	No	No	No	No	no	no	no	no	no	no
Trach	No	Yes	No	Yes	Yes	No	yes	No	yes	no	no	no	yes	no
VTE ever	No	Yes	No	No	No	No	No	No	no	no	no	no	no	no
Delirium/Enceph Ever	No	Yes	No	Yes	Yes	yes	yes	No	yes	no	yes	no	yes	no
Diabetes	Yes	No	No	Yes	Yes	yes	no	yes	no	no	no	no	no	yes
HTN	Yes	No	yes	Yes	Yes	yes	no	yes	Yes	no	yes	no	no	yes
CAD	No	No	No	No	No	yes	no	no	no	no	no	yes	no	no
Discharge Disposition	survived	survived	survived	deceased	survived	survived	survived	survived	survived	survived	survived	deceased	deceased	survived
Dexamethasone	No	No	No	No	No	No	no	no	Yes	Yes	Yes	Yes	Yes	Yes
Time between Dexamethasone administration to t1 (Hrs)	N/A	N/A	N/A	N/A	N/A	N/A	N/A	N/A	39	23	13	216	20	55

## Sheet: Healthy_Control_Donors
	Healthy Control
	G1	G2	G3	G4	G5
Ethnicity	Caucasian	Caucasian	Asian	Caucasian	North African
Age	37	64	44	44	46
Sex	Female	Male	Male	Male	Female
