# Supplementary material for: Dexamethasone modulates immature neutrophils and interferon programming in severe COVID-19
Source: Nat Med. 2021 Nov 15;28(1):201–11. doi: 10.1038/s41591-021-01576-3 (PMC8799469; doi:10.1038/s41591-021-01576-3)
Supplement: Supplementary file 4 — Targeted list of shotgun proteomics comparing (1) COVID-19 and bacterial ARDS serum or (2) COVID-19 and dexamethasone-treated patients. Tab 1 lists proteins that are significantly different (adjusted P < 0.05), and tab 2 lists the proteins that fall outside of the interquartile range (IQR) (the IQR is listed for each comparison). P values were determined using a linear mixed-effects model with empirical Bayes moderation as implemented in the MSstatsTMT package. Multiple comparisons were corrected using the Benjamini–Hochberg approach. [file 41591_2021_1576_MOESM4_ESM.xlsx]

## Sheet: Adj Pvalue
Comparison	Time	Protein	Protein name	log2FC	SE	DF	pvalue	adjusted pvalue
Dex vs COVID	t1	GNAT1	Guanine nucleotide-binding protein G(t) subunit alpha-1	1.04886	0.236149	25	0.000158474	0.0497608
Dex vs COVID	t2	RASEF	Ras and EF-hand domain-containing protein	-0.634903	0.12489	83.0261	2.25103e-06	0.000634791
Dex vs COVID	t2	GORAB	RAB6-interacting golgin	-2.03739	0.429044	20.9282	0.000109649	0.0154605
Bacterial vs COVID	t1	SERPINA3	Alpha-1-antichymotrypsin;Alpha-1-antichymotrypsin His-Pro-less	0.991218	0.136491	33.6476	2.21693e-08	7.47107e-06
Bacterial vs COVID	t1	LBP	Lipopolysaccharide-binding protein	1.06227	0.163089	31.6684	2.59956e-07	2.19013e-05
Bacterial vs COVID	t1	SEPP1	Selenoprotein P	-0.759548	0.123261	45.7812	1.68311e-07	2.19013e-05
Bacterial vs COVID	t1	HABP2	Hyaluronan-binding protein 2;Hyaluronan-binding protein 2 50 kDa heavy chain;Hyaluronan-binding protein 2 50 kDa heavy chain alternate form;Hyaluronan-binding protein 2 27 kDa light chain;Hyaluronan-binding protein 2 27 kDa light chain alternate form	-0.576183	0.103507	94.64	2.41609e-07	2.19013e-05
Bacterial vs COVID	t1	IGHA2	Ig alpha-2 chain C region	-0.997129	0.191741	60.6407	2.47579e-06	0.000166868
Bacterial vs COVID	t1	KLKB1	Plasma kallikrein;Plasma kallikrein heavy chain;Plasma kallikrein light chain	-0.353477	0.0855319	99.9286	7.46379e-05	0.00373914
Bacterial vs COVID	t1	CENPQ	Centromere protein Q	1.14041	0.264548	49.2979	7.76676e-05	0.00373914
Bacterial vs COVID	t1	CRP	C-reactive protein;C-reactive protein(1-205)	1.40902	0.318657	33.5641	9.73399e-05	0.00410044
Bacterial vs COVID	t1	IGHV1-69-2	Ig heavy chain V-I region EU	-0.990069	0.260242	94.9951	0.000251395	0.00941334
Bacterial vs COVID	t1	F12	Coagulation factor XII;Coagulation factor XIIa heavy chain;Beta-factor XIIa part 1;Coagulation factor XIIa light chain	-0.557805	0.149062	97.3563	0.000308644	0.0104013
Bacterial vs COVID	t1	C2	Complement C2;Complement C2b fragment;Complement C2a fragment	0.404693	0.111287	91.5958	0.000456373	0.0118306
Bacterial vs COVID	t1	C6	Complement component C6	-0.503949	0.128173	33.5119	0.000400554	0.0118306
Bacterial vs COVID	t1	SERPINF2	Alpha-2-antiplasmin	0.536057	0.13364	27.0046	0.000429538	0.0118306
Bacterial vs COVID	t1	B2M	Beta-2-microglobulin;Beta-2-microglobulin form pI 5.3	1.11867	0.293424	37.4147	0.000498451	0.0119984
Bacterial vs COVID	t1	CLU	Clusterin;Clusterin beta chain;Clusterin alpha chain	-0.379051	0.10035	33.6899	0.000616087	0.0129763
Bacterial vs COVID	t1	HBA1	Hemoglobin subunit alpha	0.97363	0.269263	65.7472	0.000580997	0.0129763
Bacterial vs COVID	t1	ORM1	Alpha-1-acid glycoprotein 1	0.775668	0.208527	32.2437	0.000758068	0.0150276
Bacterial vs COVID	t1	HBA1;HBA2;HBZ	Hemoglobin subunit alpha;Hemoglobin subunit zeta	0.743226	0.213816	76.241	0.000843387	0.0157901
Bacterial vs COVID	t1	MPEG1	Macrophage-expressed gene 1 protein	-3.68139	0.97251	23	0.000956956	0.0169063
Bacterial vs COVID	t1	ZNF645	E3 ubiquitin-protein ligase ZNF645	-1.14171	0.209579	6.90445	0.00100334	0.0169063
Bacterial vs COVID	t1	IGKV2-40;IGKV2D-28	Ig kappa chain V-II region FR;Ig kappa chain V-II region Cum	-1.42799	0.420839	64.9627	0.00118102	0.0189526
Bacterial vs COVID	t1	AGT	Angiotensinogen;Angiotensin-1;Angiotensin-2;Angiotensin-3;Angiotensin-4;Angiotensin 1-9;Angiotensin 1-7;Angiotensin 1-5;Angiotensin 1-4	0.820678	0.238459	34.1657	0.00154421	0.0236545
Bacterial vs COVID	t1	GC;DMXL2	Vitamin D-binding protein;DmX-like protein 2	0.337352	0.103519	70.5995	0.00172219	0.0247327
Bacterial vs COVID	t1	IGKV3D-11	Ig kappa chain V-III region VG	-0.474941	0.147482	93.5343	0.00176138	0.0247327
Bacterial vs COVID	t1	TTC32	Tetratricopeptide repeat protein 32	2.03696	0.607964	28.3051	0.00229899	0.0309903
Bacterial vs COVID	t1	ORM2	Alpha-1-acid glycoprotein 2	0.461863	0.142084	27.2092	0.00306289	0.0396997
Bacterial vs COVID	t1	RASEF	Ras and EF-hand domain-containing protein	0.288002	0.096244	82.5526	0.00364946	0.0455506

## Sheet: IQR
Comparison	Time	low IQR	high IQR	Protein	Protein.Name	Ratio	log2FC
Bacterial vs COVID	t1	-1.28046	1.29834	TENM1	Teneurin-1;Ten-1 intracellular domain;Teneurin C-terminal-associated peptide	16.5272	4.04677
Bacterial vs COVID	t1	-1.28046	1.29834	TTC32	Tetratricopeptide repeat protein 32	4.10381	2.03696
Bacterial vs COVID	t1	-1.28046	1.29834	PDLIM5	PDZ and LIM domain protein 5	2.99645	1.58325
Bacterial vs COVID	t1	-1.28046	1.29834	ATF3	Cyclic AMP-dependent transcription factor ATF-3	2.71208	1.4394
Bacterial vs COVID	t1	-1.28046	1.29834	CRP	C-reactive protein;C-reactive protein(1-205)	2.65557	1.40902
Bacterial vs COVID	t1	-1.28046	1.29834	ACAA2	3-ketoacyl-CoA thiolase, mitochondrial	2.63967	1.40036
Bacterial vs COVID	t1	-1.28046	1.29834	CCDC172	Coiled-coil domain-containing protein 172	2.60991	1.384
Bacterial vs COVID	t1	-1.28046	1.29834	HSD17B7	3-keto-steroid reductase	2.55291	1.35214
Bacterial vs COVID	t1	-1.28046	1.29834	ADIPOQ	Adiponectin	2.54743	1.34904
Bacterial vs COVID	t1	-1.28046	1.29834	LEUTX	Leucine-twenty homeobox	2.5206	1.33377
Bacterial vs COVID	t1	-1.28046	1.29834	PACS2	Phosphofurin acidic cluster sorting protein 2	2.51771	1.33211
Bacterial vs COVID	t1	-1.28046	1.29834	ACTG1;ACTB	Actin, cytoplasmic 1;Actin, cytoplasmic 1, N-terminally processed;Actin, cytoplasmic 2;Actin, cytoplasmic 2, N-terminally processed	2.4898	1.31603
Bacterial vs COVID	t1	-1.28046	1.29834	IGKV2-40;IGKV2D-28	Ig kappa chain V-II region FR;Ig kappa chain V-II region Cum	0.371649	-1.42799
Bacterial vs COVID	t1	-1.28046	1.29834	TPT1		0.35539	-1.49253
Bacterial vs COVID	t1	-1.28046	1.29834	ULK4	Serine/threonine-protein kinase ULK4	0.338325	-1.56352
Bacterial vs COVID	t1	-1.28046	1.29834	PXDNL	Peroxidasin-like protein	0.337735	-1.56603
Bacterial vs COVID	t1	-1.28046	1.29834	ROCK1	Rho-associated protein kinase 1	0.328851	-1.60449
Bacterial vs COVID	t1	-1.28046	1.29834	CFH;CFHR3	Complement factor H;Complement factor H-related protein 3	0.31193	-1.68071
Bacterial vs COVID	t1	-1.28046	1.29834	NR1D2	Nuclear receptor subfamily 1 group D member 2	0.290701	-1.78239
Bacterial vs COVID	t1	-1.28046	1.29834	SPATA24	Spermatogenesis-associated protein 24	0.254164	-1.97617
Bacterial vs COVID	t1	-1.28046	1.29834	SMC1B	Structural maintenance of chromosomes protein 1B	0.124196	-3.0093
Bacterial vs COVID	t1	-1.28046	1.29834	MED7	Mediator of RNA polymerase II transcription subunit 7	0.110245	-3.18121
Bacterial vs COVID	t1	-1.28046	1.29834	MPEG1	Macrophage-expressed gene 1 protein	0.0779453	-3.68139
Bacterial vs COVID	t1	-1.28046	1.29834	IPO5	Importin-5	0.041529	-4.58974
Bacterial vs COVID	t2	-1.04395	1.88101	EXOSC10	Exosome component 10	2.71947	1.44333
Bacterial vs COVID	t2	-1.04395	1.88101	CCDC25	Coiled-coil domain-containing protein 25	2.47014	1.30459
Bacterial vs COVID	t2	-1.04395	1.88101	IGHD	Ig delta chain C region	2.27323	1.18474
Bacterial vs COVID	t2	-1.04395	1.88101	PGM2L1	Glucose 1,6-bisphosphate synthase	2.26268	1.17803
Bacterial vs COVID	t2	-1.04395	1.88101	IGLV3-9	Ig lambda chain V-III region LOI	2.1747	1.12081
Bacterial vs COVID	t2	-1.04395	1.88101	ACTG1;ACTB	Actin, cytoplasmic 1;Actin, cytoplasmic 1, N-terminally processed;Actin, cytoplasmic 2;Actin, cytoplasmic 2, N-terminally processed	2.14456	1.10068
Bacterial vs COVID	t2	-1.04395	1.88101	C4B	Complement C4-B;Complement C4 beta chain;Complement C4-B alpha chain;C4a anaphylatoxin;C4b-B;C4d-B;Complement C4 gamma chain	2.02214	1.01589
Bacterial vs COVID	t2	-1.04395	1.88101	CD5L	CD5 antigen-like	0.4813	-1.05499
Bacterial vs COVID	t2	-1.04395	1.88101	RPGRIP1	X-linked retinitis pigmentosa GTPase regulator-interacting protein 1	0.459145	-1.12298
Bacterial vs COVID	t2	-1.04395	1.88101	ULK4	Serine/threonine-protein kinase ULK4	0.411431	-1.28128
Bacterial vs COVID	t2	-1.04395	1.88101	SUMO1		0.354266	-1.4971
Bacterial vs COVID	t2	-1.04395	1.88101	BZW1	Basic leucine zipper and W2 domain-containing protein 1	0.338027	-1.56479
Bacterial vs COVID	t2	-1.04395	1.88101	NR1D2	Nuclear receptor subfamily 1 group D member 2	0.320221	-1.64286
Bacterial vs COVID	t2	-1.04395	1.88101	EFCAB6	EF-hand calcium-binding domain-containing protein 6	0.286712	-1.80233
Bacterial vs COVID	t2	-1.04395	1.88101	CCDC172	Coiled-coil domain-containing protein 172	0.241262	-2.05133
Bacterial vs COVID	t2	-1.04395	1.88101	MPEG1	Macrophage-expressed gene 1 protein	0.197407	-2.34075
Dex vs COVID	t1	-0.8783	1.08229	RALGAPA1	Ral GTPase-activating protein subunit alpha-1	58.4776	5.86981
Dex vs COVID	t1	-0.8783	1.08229	MAP4K2	Mitogen-activated protein kinase kinase kinase kinase 2	40.9239	5.35487
Dex vs COVID	t1	-0.8783	1.08229	POLR1A	DNA-directed RNA polymerase;DNA-directed RNA polymerase I subunit RPA1	9.59395	3.26212
Dex vs COVID	t1	-0.8783	1.08229	AIM1	Absent in melanoma 1 protein	4.90439	2.29407
Dex vs COVID	t1	-0.8783	1.08229	TTC32	Tetratricopeptide repeat protein 32	4.58968	2.19839
Dex vs COVID	t1	-0.8783	1.08229	PLEC	Plectin	4.55227	2.18659
Dex vs COVID	t1	-0.8783	1.08229	ATF3	Cyclic AMP-dependent transcription factor ATF-3	4.54309	2.18368
Dex vs COVID	t1	-0.8783	1.08229	PKHD1	Fibrocystin	3.82712	1.93626
Dex vs COVID	t1	-0.8783	1.08229	PAK3	Non-specific serine/threonine protein kinase	3.65303	1.86909
Dex vs COVID	t1	-0.8783	1.08229	TUBB8	Tubulin beta-8 chain;Tubulin beta-8 chain-like protein LOC260334	3.25595	1.70308
Dex vs COVID	t1	-0.8783	1.08229	KIF4A	Chromosome-associated kinesin KIF4A	2.57831	1.36643
Dex vs COVID	t1	-0.8783	1.08229	KDM5B	Lysine-specific demethylase 5B	2.43664	1.28489
Dex vs COVID	t1	-0.8783	1.08229	NIN	Ninein	2.25936	1.17592
Dex vs COVID	t1	-0.8783	1.08229	IGLC7	Ig lambda-7 chain C region	2.18835	1.12985
Dex vs COVID	t1	-0.8783	1.08229	C3orf17	Uncharacterized protein C3orf17	2.17618	1.1218
Dex vs COVID	t1	-0.8783	1.08229	SIK2	Serine/threonine-protein kinase SIK2	2.15241	1.10595
Dex vs COVID	t1	-0.8783	1.08229	UBR2	E3 ubiquitin-protein ligase UBR2	0.532903	-0.908054
Dex vs COVID	t1	-0.8783	1.08229	DGKZ		0.529099	-0.91839
Dex vs COVID	t1	-0.8783	1.08229	F13A1	Coagulation factor XIII A chain	0.47098	-1.08626
Dex vs COVID	t1	-0.8783	1.08229	TDG	G/T mismatch-specific thymine DNA glycosylase	0.44586	-1.16534
Dex vs COVID	t1	-0.8783	1.08229	C3;VPS13C	Complement C3;Complement C3 beta chain;C3-beta-c;Complement C3 alpha chain;C3a anaphylatoxin;Acylation stimulating protein;Complement C3b alpha chain;Complement C3c alpha chain fragment 1;Complement C3dg fragment;Complement C3g fragment;Complement C3d fragment;Complement C3f fragment;Complement C3c alpha chain fragment 2;Vacuolar protein sorting-associated protein 13C	0.412815	-1.27643
Dex vs COVID	t1	-0.8783	1.08229	S100A8	Protein S100-A8;Protein S100-A8, N-terminally processed	0.409925	-1.28657
Dex vs COVID	t1	-0.8783	1.08229	GORAB	RAB6-interacting golgin	0.395075	-1.3398
Dex vs COVID	t1	-0.8783	1.08229	KCNH5;KCNH1	Potassium voltage-gated channel subfamily H member 5;Potassium voltage-gated channel subfamily H member 1	0.382552	-1.38627
Dex vs COVID	t1	-0.8783	1.08229	KERA	Keratocan	0.364693	-1.45524
Dex vs COVID	t1	-0.8783	1.08229	TPT1		0.358227	-1.48106
Dex vs COVID	t1	-0.8783	1.08229	SPATA24	Spermatogenesis-associated protein 24	0.344924	-1.53565
Dex vs COVID	t1	-0.8783	1.08229	CHL1	Neural cell adhesion molecule L1-like protein;Processed neural cell adhesion molecule L1-like protein	0.341582	-1.5497
Dex vs COVID	t1	-0.8783	1.08229	IGKV2-40;IGKV2D-28	Ig kappa chain V-II region FR;Ig kappa chain V-II region Cum	0.28441	-1.81396
Dex vs COVID	t1	-0.8783	1.08229	GNA11	Guanine nucleotide-binding protein subunit alpha-11	0.243778	-2.03636
Dex vs COVID	t1	-0.8783	1.08229	NDRG2	Protein NDRG2	0.217597	-2.20027
Dex vs COVID	t1	-0.8783	1.08229	SUPT20H	Transcription factor SPT20 homolog	0.107243	-3.22105
Dex vs COVID	t2	-1.0789	1.03803	ETAA1	Ewings tumor-associated antigen 1	11.1041	3.47303
Dex vs COVID	t2	-1.0789	1.03803	EEA1	Early endosome antigen 1	3.81581	1.93199
Dex vs COVID	t2	-1.0789	1.03803	PLEC	Plectin	3.59377	1.8455
Dex vs COVID	t2	-1.0789	1.03803	PAK3	Non-specific serine/threonine protein kinase	2.60299	1.38017
Dex vs COVID	t2	-1.0789	1.03803	POLR1A	DNA-directed RNA polymerase;DNA-directed RNA polymerase I subunit RPA1	2.5596	1.35592
Dex vs COVID	t2	-1.0789	1.03803	PGM2L1	Glucose 1,6-bisphosphate synthase	2.51493	1.33052
Dex vs COVID	t2	-1.0789	1.03803	KIF18A	Kinesin-like protein KIF18A	2.34017	1.22661
Dex vs COVID	t2	-1.0789	1.03803	UGT2B17	UDP-glucuronosyltransferase 2B17	2.31334	1.20998
Dex vs COVID	t2	-1.0789	1.03803	C4B	Complement C4-B;Complement C4 beta chain;Complement C4-B alpha chain;C4a anaphylatoxin;C4b-B;C4d-B;Complement C4 gamma chain	2.1778	1.12287
Dex vs COVID	t2	-1.0789	1.03803	SSH1	Protein phosphatase Slingshot homolog 1	2.1257	1.08793
Dex vs COVID	t2	-1.0789	1.03803	C3orf17	Uncharacterized protein C3orf17	2.05864	1.04169
Dex vs COVID	t2	-1.0789	1.03803	IGHV4-4;IGHV4OR15-8		0.460094	-1.12
Dex vs COVID	t2	-1.0789	1.03803	SUPT20H	Transcription factor SPT20 homolog	0.457369	-1.12857
Dex vs COVID	t2	-1.0789	1.03803	RPGRIP1	X-linked retinitis pigmentosa GTPase regulator-interacting protein 1	0.444237	-1.1706
Dex vs COVID	t2	-1.0789	1.03803	GNA11	Guanine nucleotide-binding protein subunit alpha-11	0.438585	-1.18907
Dex vs COVID	t2	-1.0789	1.03803	CRMP1	Dihydropyrimidinase-related protein 1	0.436521	-1.19588
Dex vs COVID	t2	-1.0789	1.03803	KIF20A	Kinesin-like protein KIF20A	0.402145	-1.31421
Dex vs COVID	t2	-1.0789	1.03803	CTR9	RNA polymerase-associated protein CTR9 homolog	0.400815	-1.31899
Dex vs COVID	t2	-1.0789	1.03803	SERPINA1	Alpha-1-antitrypsin;Short peptide from AAT	0.361132	-1.4694
Dex vs COVID	t2	-1.0789	1.03803	NDRG2	Protein NDRG2	0.347026	-1.52689
Dex vs COVID	t2	-1.0789	1.03803	GORAB	RAB6-interacting golgin	0.243604	-2.03739
Dex vs COVID	t2	-1.0789	1.03803	MAP4K2	Mitogen-activated protein kinase kinase kinase kinase 2	0.209965	-2.25178
Dex vs COVID	t2	-1.0789	1.03803	KCNH5;KCNH1	Potassium voltage-gated channel subfamily H member 5;Potassium voltage-gated channel subfamily H member 1	0.0544965	-4.19769
