# Supplementary material for: Dexamethasone modulates immature neutrophils and interferon programming in severe COVID-19
Source: Nat Med. 2021 Nov 15;28(1):201–11. doi: 10.1038/s41591-021-01576-3 (PMC8799469; doi:10.1038/s41591-021-01576-3)
Supplement: Supplementary file 5 — Consensus DEGs in each major cell type in patients with COVID-19 relative to bacterial ARDS 72 h and 7 d after ICU admission. Reported are average logFC of DEGs comparing patients with COVID-19 at t1 (columns C1 and C3–C9) and t2 (columns A3, A5, A6 and A8) to bacterial ARDS controls. [file 41591_2021_1576_MOESM5_ESM.xlsx]

## Sheet: 72 hours
CD8 T Cells											Neutrophil											CD4 T Cells											B Cells											Monocytes
Gene	C1	C3	C4	C5	C6	C7	C8	C9	Sum		Gene	C1	C3	C4	C5	C6	C7	C8	C9	Sum		Gene	C1	C3	C4	C5	C6	C7	C8	C9	Sum		Gene	C1	C3	C4	C5	C6	C7	C8	C9	Sum		Gene	C1	C3	C4	C5	C6
NKG7	1.57707	1.69963	1.32314	1.20619	0	2.24894	1.3627	1.83351	11.2512		IFITM1	1.74545	3.63919	1.13969	4.61415	0	0	2.5068	0	13.6453		IFITM1	1.62741	2.26874	1.18867	3.32085	0.879628	0	1.61128	1.09701	11.9936		HLA-DRB5	1.18612	1.94262	0.898517	1.98457	1.35972	2.48629	1.68436	1.83599	13.3782		IFI27	2.35945	2.35659	0	0	0
IFITM1	1.44413	1.86434	0.944677	3.05954	0.739394	0	1.52279	1.1215	10.6964		GBP1	1.24711	1.32195	0	1.86178	2.35349	0	0.943309	2.39087	10.1185		CRIP1	1.23404	1.34011	0.942251	1.4827	0.289959	0	1.33658	1.72885	8.35448		IFITM1	0.534885	1.48227	0	3.25082	0.321653	0	1.14063	1.28098	8.01124		IFITM1	0	2.32194	0	4.18737	0
GZMH	1.5612	0.553815	1.28601	0.73579	0	2.13102	0.919517	1.54066	8.72802		GBP5	1.72694	1.47297	0	1.21076	2.81596	0	0	2.77553	10.0022		HLA-C	0.824503	0.375877	0.523187	1.21041	0.439316	1.1929	0.488033	1.12051	6.17474		HLA-DPA1	0.74336	0.474473	0.900045	0.844807	1.09393	1.42736	0.816614	0.586232	6.88682		AC020656.1	1.00842	1.13521	0.957964	0	0
CMC1	0	1.69926	0.49134	0.826072	0.827278	0.896339	1.5696	1.85916	8.16906		MT2A	0	1.93635	-0.491351	4.09407	0	0	0.804352	3.06786	9.41128		MIF	0.980646	1.15858	0.651258	1.2941	0.40925	0	0.87691	0.699598	6.07034		HLA-DQA2	0	-0.600767	1.91307	0.861535	0	0	2.04179	1.95687	6.17249		TMEM176B	1.27932	0	1.89581	0	0
CST7	0.933084	1.29438	0.786621	0.991957	0	1.72163	0.962914	1.42991	8.1205		RSAD2	0	0.892023	0	3.05446	0	0	1.43899	3.72595	9.11142		IL32	0.957844	0.378252	0.683841	0.693698	0.628871	1.00024	0.402428	0.87897	5.62414		LINC00926	1.24563	1.16044	1.03924	0	0.580866	0.586359	0.974631	0.567244	6.1544		TMEM176A	1.03175	0	1.71753	0	0
HLA-DPB1	0.709905	0.799477	0.976713	0.993576	0.599778	1.12236	1.06386	1.54431	7.80998		IFI44L	0	1.32851	0	2.66681	0	0	1.11036	3.76837	8.87404		S100A11	0	0.861635	0.581033	0.951579	0	0.895291	0.548153	0.933336	4.77103		HLA-DPB1	0.723178	0.514266	0.877595	0	0.845183	1.10088	0.964764	1.10396	6.12982		CLEC12A	0	1.31135	0.450495	0	0
GZMA	1.27452	1.30313	0.721982	0.898029	0	1.45402	0.683814	1.45197	7.78745		IFITM3	0.782096	2.5041	-0.954557	2.08074	0	1.38955	1.715	0.987406	8.50434		TRAC	0.903927	0.56197	0.270654	0.661886	0.445043	0.809757	0.439705	0.608628	4.70157		CRIP1	0	1.19744	0	1.31014	0	0	1.41411	1.989	5.91069		IFITM3	0	1.35716	-1.31115	1.73738	0
TRGC2	0	1.2054	0.956749	0.935186	0	1.66813	1.09459	1.89963	7.75969		IFIT2	0	0.940497	-0.446946	2.7858	0	0	1.46226	3.33015	8.07177		LY6E	0.42851	0.271368	0	1.85642	0	0.550815	0	1.29861	4.40573		HLA-DRA	0.878945	0.633441	0.622363	0	0.718844	1.03628	0.832531	0.951159	5.67356		FOS	0	0.948385	1.8735	0	0
CRIP1	1.29927	1.33682	1.00386	1.27192	0	0	1.17782	1.65385	7.74354		IFIT3	0	1.31558	-1.30346	2.95014	0	0	1.57992	3.19695	7.73912		IFITM2	0.381239	0.910932	0.504896	1.08083	0	0.289606	0.463794	0.682468	4.31376		MIF	0.758633	1.08303	0.466944	1.15007	0.318133	0	0.930035	0.910396	5.61724		CD36	0	1.13706	0.86269	0	0
CX3CR1	1.02038	0.941339	0.704121	0.518523	0.528257	1.80251	0.420017	1.63957	7.57471		XAF1	0	1.35726	-0.824302	2.16745	0	0	1.09469	3.27421	7.06931		IL7R	0	0.70944	0.367779	0.714042	0	0.491814	0.62911	1.30414	4.21633		CD79B	1.00453	0.385649	0.929219	0	0.864947	0.985854	0.458801	0.73368	5.36268		IFI44L	0	0.532967	-1.12241	2.07976	0
HLA-C	1.04765	0.737597	0.817968	1.03944	0.450192	1.43381	0.671012	1.17996	7.37763		TMSB10	0	1.82653	0.891765	1.94046	0	0	0.971183	1.26698	6.89693		BTN3A2	0	0.489547	0.345446	0.837014	0.620301	0.684209	0.489003	0.741391	4.20691		HLA-C	0.847901	0.358284	0.341398	1.09652	0.276141	0.72829	0.642876	0.853413	5.14482		SELL	0	0.473288	0	0	0
PLEK	0.951956	1.07447	0.735431	0.888502	0	1.32366	0.420102	1.53969	6.93381		IFIT1	0	0.678003	-1.21226	3.16266	0	0	1.14242	3.06329	6.83411		S100A4	0.468074	0.90175	0.578149	0.674912	-0.415924	1.22534	0.25172	0.49242	4.17644		STX7	0.964889	0.688398	1.11494	0	0.405953	0.736496	0.511131	0.590691	5.0125		GIMAP1	0	0.594161	0.638692	0	0
HLA-DPA1	0.963564	0.808966	0.892748	0.907308	0.422486	0.993162	0.738704	1.18863	6.91557		FCGR3B	1.12129	1.01431	0.268245	0.754081	0	0.712354	1.0459	1.65561	6.57179		TNFSF10	0.493393	0.310339	0	1.50545	0.342318	0.462393	0	0.998056	4.11195		SPIB	1.06192	0.705483	0.675022	0	0.626561	0.820908	0.344861	0.619499	4.85425		H2AFJ	0	0.539359	0.29596	0	0
CCL5	0	1.12753	0.891652	0.455669	0	1.3967	1.29663	1.45099	6.61917		ISG15	0	0	-1.39682	3.24479	0	0	1.43529	3.27599	6.55925		KLF6	0.430546	0.472442	0.409348	1.07784	0	0.721865	0.476821	0.497456	4.08631		DAPP1	0.6109	0.514487	0.516217	0.985238	0.390145	0.678418	0.386749	0.601513	4.68367		RPS4Y1	0	-1.63677	1.07536	0	0
CCL4	0	1.2017	0.550825	0.911964	0	1.20201	1.25433	1.38183	6.50267		SMCHD1	0.872374	0.926375	0	0.649346	0	0.62116	1.0173	2.31785	6.40441		GIMAP7	0.645512	0.300563	0	0.582593	0.437043	0.772943	0.51373	0.831036	4.08342		HLA-DOB	0.606493	0.462726	0.653905	0	0.665839	0.745024	0.632882	0.868617	4.63549		SAT1	-1.00638	-1.23704	-0.98905	0	0
KLRD1	0	1.42952	0.706696	0.725505	0	1.35383	0.938287	1.17982	6.33366		CST3	0	1.71113	1.32314	0	0	1.78693	1.23665	0	6.05786		CD52	0.514571	0.347565	0.633536	0.405315	0	0.707949	0.468272	0.85345	3.93066		BANK1	0.8516	0.595126	0.428628	0	0.883315	0.893337	0.301831	0.626742	4.58058		NFKBIA	0	-1.48291	-1.52408	0	0
KLRG1	1.07442	0.936444	0.569765	1.06309	0	0.846334	0.371223	1.26293	6.1242		LY96	0	1.7449	0	2.07161	0	1.19179	0.927841	0	5.93615		PSMB9	0.514675	0.433611	0.272871	0.89838	0	0.514958	0.314222	0.906569	3.85529		IFI44L	0	0.264571	-0.462165	2.49361	0	0	0	2.18894	4.48496		S100P	0	-1.3999	-1.83412	0	0
GZMB	0	1.15783	0.8183	0.344711	0	1.47745	1.101	1.17611	6.0754		TNFSF10	0	1.01145	0	2.09609	0	0.990107	0	1.76149	5.85913		GZMA	0	0.936844	0.268737	0	0	2.02768	0	0.60145	3.83471		MS4A1	0.736269	0.508272	0.637863	0	0.744853	0.89424	0	0.943261	4.46476		CXCL8	0	-1.93433	-1.49885	0	0
IFITM2	0	0.836845	0.527872	0.990345	0.721383	0.854699	0.855582	1.28341	6.07013		EVI2B	0.822976	0.886077	0.613644	0.662176	0	0.796532	0.723644	1.04434	5.54939		IFITM3	0	1.57042	0	1.06876	0	0	0.666096	0.485629	3.7909		PPM1K	0	0.404647	0.504899	1.25055	0.466922	0.3406	0.395991	0.976503	4.34011		IL1R2	-2.42179	-2.06436	-3.29089	0	0
KLRB1	0	0.935111	1.12434	0	0	1.97123	0.8213	1.19125	6.04323		TXNIP	0	0.867148	1.08749	0.36654	0	0.853646	1.11859	1.1097	5.40312		B2M	0.284362	0.531309	0.420655	0.767605	0	0.612605	0.324288	0.832711	3.77354		FCRL1	1.15031	0.654935	1.04642	0	0.452536	0.379001	0.48642	0	4.16962		IGKC	0	-0.881432	-3.46485	-4.46019	0
PRF1	0.958635	0.739139	0.577784	0.930996	0	1.43288	0.391553	0.775392	5.80638		PSMB9	0	1.37932	0	1.35728	0	1.24429	1.24017	0	5.22106		ALOX5AP	0	0.762642	0.366722	0.642701	0	0.811457	0.395091	0.692297	3.67091		HLA-DMB	0.856542	0.523508	0.616433	0	0.483871	0.832784	0.491906	0.35603	4.16107
S100A11	0	0.872065	0.633288	0.844785	0	1.32974	0.802193	1.14428	5.62635		CLEC2B	0	1.9565	0	1.4833	0	0.918176	0.718778	0	5.07676		EMP3	0.564098	0.458609	0.300705	0.672721	0	0.817769	0	0.674112	3.48801		HLA-DQB1	0.84777	0.412423	0.370914	0	0.934448	0	0.632529	0.911319	4.1094
EFHD2	0	1.01692	0.854607	0.401472	0	1.68113	0.528404	1.12523	5.60776		LY6E	0	1.19917	-1.98011	2.5566	0	0	1.1958	1.92057	4.89204		ACTB	0.751183	0.594587	0.686408	0.620932	0	0.766188	0	0	3.4193		HLA-DMA	0.625843	0.527933	0.31233	0	0.534094	0.633528	0.622031	0.760259	4.01602
S100A4	1.30081	0.856707	0.61481	0.34112	0	1.26454	0	0.697966	5.07596		RGS2	0.865358	0.762814	0.830246	0	0	0.522639	0.492647	1.39873	4.87243		LIMD2	0.43948	0.350471	0.404415	0.36158	0.473444	0.426668	0.31647	0.634204	3.40673		CD79A	0.807847	0.419831	0.81958	0	0.64882	0.87325	0	0.439286	4.00861
MT2A	0	0	0.283601	1.29694	0.968821	0.566156	0.620773	1.31344	5.04973		B2M	0.271179	1.06418	0.697712	0.842132	0	0.904544	0.550889	0.473517	4.80415		MTRNR2L8	2.08043	-0.264627	0	0	0	1.51271	-0.279631	0.314433	3.36332		SWAP70	0.86271	0.464421	0.425551	0	0.629354	0.746872	0.351369	0.486211	3.96649
XAF1	0	0.499059	0	2.20286	0.428836	0	0	1.89589	5.02665		LAMTOR4	0	1.00892	0.676976	0.334749	0	1.54735	1.19317	0	4.76116		GZMK	0	0.760763	0	0.405117	0	1.25766	0	0.893236	3.31678		CD74	0.749438	0.332961	0.612747	0	0.389501	0.731887	0.45462	0.664285	3.93544
CTSC	0.81192	0.85974	0.637362	0.633388	0	1.17751	0	0.858632	4.97855		MNDA	0	1.08675	0.437522	0.812331	0	0.608503	0.599989	1.0752	4.6203		TMSB4X	0.259325	0	0.363565	0.56685	0.394557	0.615709	0.344819	0.736141	3.28097		CD40	0.973491	0.538991	0.434819	0	0.475136	0.664142	0.381423	0.440186	3.90819
IFI6	0	0.259797	0	2.45955	0	0.278367	0	1.95179	4.9495		SAMD9L	0	0	-0.289734	1.52732	0	0	1.03978	2.30245	4.57982		UCP2	0.621178	0.376147	0.661958	0	0.361157	0.435108	0.540572	0.250251	3.24637		SMIM14	0	0.58697	0.735471	0.678714	0.551741	0.658769	0.66195	0	3.87361
LY6E	0	0.30278	0.266331	1.82952	0	0.933216	0.349972	1.24709	4.92891		LRRK2	1.28119	0	0.708071	0	0	0	0.573006	2.01366	4.57593		HLA-A	0	0	0	0.922754	0.424889	0.971228	0	0.886513	3.20538		HVCN1	0.98067	0.456565	0.915926	0	0.491061	0.594311	0	0.420591	3.85912
FGFBP2	0	0.982548	1.27248	0	0	1.95593	0	0.715913	4.92687		CLEC12A	1.70233	1.51333	-0.873309	-1.00182	0	-0.797361	1.80216	2.09209	4.43743		IL2RG	0.550108	0.524734	0.28101	0.54952	0	0.553555	0	0.725954	3.18488		HNRNPA1	0.772762	0.454802	0.481521	0	0.497349	0.605989	0.586376	0.440223	3.83902
ZEB2	0.775649	0.98584	0.847634	0.538258	0	1.19247	0	0.434226	4.77408		FCGR3A	0	0	0.395714	1.16029	0	0	0.957905	1.55391	4.06782		GIMAP4	0	0.3559	0	0.723082	0.491916	0.448229	0.388944	0.765837	3.17391		SNX2	0	0.507219	0.657272	0	0.620624	0.668373	0.48093	0.728313	3.66273
B2M	0.582619	0.646763	0.596174	0.701132	0	0.773585	0.497967	0.897112	4.69535		ANP32A	0	1.23229	0	0.639886	0	1.02098	1.40639	-0.353184	3.94637		SH3BGRL3	0.442921	0.651585	0.391849	0.312283	0	1.01618	0	0.318977	3.13379		VPREB3	0	0.668476	0.531774	0	0.485429	0.787432	0.421305	0.767921	3.66234
CTSW	1.22892	0.453948	0.603476	0.294109	0	1.05869	0.653779	0.312424	4.60535		EPSTI1	0	0.897086	-1.14772	1.37129	0	0	1.02011	1.63293	3.7737		SIT1	0	0.395714	0.332887	0.439917	0.330755	0.79566	0.320129	0.517292	3.13235		SP110	0	0.4833	0.278436	0.948124	0.463872	0.556061	0	0.91026	3.64005
XCL2	0.55933	0.93217	0.30242	0.520497	0.341359	0	0.728268	1.1835	4.56755		RPL28	0	0.963995	0.690673	1.38226	0	0	0.596796	0	3.63372		LTB	0.832994	0.439949	0.282449	0.327469	0.364385	0	0	0.838147	3.08539		PLAC8	0	0.264841	0.445012	1.10419	0.639024	0.473882	0	0.582351	3.5093
IL32	0.915562	0	0.476366	0.433023	0.679555	0.749725	0.437421	0.846983	4.53863		HERC5	0	0	-1.21077	1.91048	0	0	0.927601	1.98506	3.61238		TRBC2	0.622724	0.426916	0.326831	0	0.307781	0.483956	0.299868	0.537707	3.00578		HLA-DQA1	1.45469	0	0	0	0.444508	0.970911	0	0.615821	3.48593
ABI3	0.95726	0.624403	0.461135	0.556794	0.356126	1.08953	0	0.492857	4.53811		EIF2AK2	0	0	-0.599698	1.49975	0	0	0.830691	1.71526	3.446		EVL	0.629888	0.343413	0.511078	0.477747	0.501822	0.540751	0	0	3.0047		BIRC3	0.742041	0.506394	0.638622	0	0.590454	0.274046	0	0.659364	3.41092
MYO1F	1.01202	0.888398	0.562741	0.628163	0	1.12988	0	0.280127	4.50133		ITM2B	0	0.880832	0.593341	0.34813	0	1.0184	0.554697	0	3.3954		TUBA4A	0	0.404594	0.276873	0.48569	0.449401	0.584236	0.334337	0.445174	2.98031		CD37	0.754052	0.372314	0.794582	0	0.482839	0.687982	0.311457	0	3.40323
SH3BGRL3	0.860216	0.714459	0.60181	0.316147	0	1.13146	0.375685	0.474172	4.47395		TXN	0	1.21075	0	1.31773	0	1.14468	0.995606	-1.3142	3.35457		PSMB10	0.694773	0.522214	0.337722	0.72628	0	0	0.285633	0.289773	2.8564		LIMD2	0.634445	0.37618	0.66817	0	0.461811	0.540351	0.283058	0.380915	3.34493
FCRL6	0.624115	0.808634	0.397376	0.397519	0	1.03065	0.344996	0.747135	4.35042		HIST1H2AC	0	0	-0.645268	1.65674	0	1.28723	1.02153	0	3.32023		LAT	0.498103	0.364485	0.418771	0.341099	0.397325	0.522903	0	0.300046	2.84273		GAPT	0	0.437505	0.669102	0	0.543228	0.839367	0	0.853949	3.34315
GBP5	0.851007	0.450595	0.478994	0.585943	0	0.76872	0.341861	0.856119	4.33324		H3F3B	0	0.37792	0.693423	0.88144	0	0.854813	0.503261	0	3.31086		PTPRC	0.329887	0.597196	0.331228	0	0	0.6754	0.317188	0.577408	2.82831		LTB	0.74068	0.574547	0.592035	0	0.78299	0.622286	0	0	3.31254
FCGR3A	0	0.967099	0.560788	0.540154	0.71026	0.544323	0	0.999879	4.3225		ALOX5AP	0	1.04161	0	0.717571	0	0.864937	0.665236	0	3.28936		CD2	0	0.497057	0.254582	0.310766	0	0.700582	0	1.06152	2.82451		ID3	1.01741	0.387555	0.304251	0	0	0.408397	0.548974	0.480337	3.14692
KLRF1	0	0.755358	0	0.588874	0.425095	1.17572	0.387932	0.851906	4.18488		SELL	0	0.459583	0	0.667803	0	0.49065	0.322234	1.24125	3.18152		CD3G	0.380634	0.412107	0.251521	0.416058	0.32526	0.531282	0	0.490882	2.80774		BTN3A2	0	0.551887	0	0.702481	0.586171	0.317227	0.386312	0.541335	3.08541
TIGIT	0	0.588152	0.418952	0.349527	0.383101	0.620915	0.897895	0.921169	4.17971		STAT1	0	0	-0.320195	0.677384	0	0	0.984849	1.80848	3.15052		SLFN5	0	0	0.35897	0.706677	0	0.412746	0.264774	1.01864	2.76181		PTPN6	0.870989	0.400826	0.419203	0	0.453889	0.612946	0.276343	0	3.0342
PSMB9	0	0.602317	0.450062	0.889419	0	0.658806	0.548899	1.01939	4.16889		TNFAIP6	0	0.292696	-0.394827	1.59232	0	0	0	1.37323	2.86342		FYB1	0	0.372038	0.400395	0.275647	0.463258	0.392583	0.281191	0.543281	2.72839		UCP2	0.851294	0	0.705179	0	0.31929	0.488581	0.620919	0	2.98526
ACTB	0.994508	0.600284	0.68309	0.674833	0.32278	0.863403	0	0	4.1389		NCF1	0	0.531788	0.618583	-0.296808	0	0	0.710016	1.26503	2.82861		KRTCAP2	0.600091	0.549304	0	0.727146	0	0	0.326809	0.513452	2.7168		LBH	0	0.268963	0.670384	0	0.28882	0.696689	0.317678	0.67642	2.91895
ITGB2	1.06298	0.487911	0.416613	0.461541	0	1.33623	0	0.3478	4.11308		IFITM2	0	0.737566	0.535329	0.833136	0	0.560676	0.495026	-0.401929	2.7598		ANXA1	0	0	0.457765	0.515943	0	0.610787	0.264296	0.855611	2.7044		CYB561A3	0.67991	0.318298	0.517135	0	0.523028	0.867569	0	0	2.90594
PFN1	0.928346	0.642075	0.491007	0.5026	0	1.06394	0	0.465186	4.09315		CDA	0	0.78112	0	0	0	1.51225	0.854725	-0.729262	2.41884		CLEC2D	0.463098	0.419434	0.286985	0.302957	0.274822	0.511503	0	0.413603	2.6724		LINC02397	0	0.67425	0.708296	0	0	0	0.61844	0.874564	2.87555
RARRES3	0	0.56089	0.473064	0.630642	0.422707	0.637128	0.475772	0.852356	4.05256		MYL12A	-0.541104	0.86357	0	1.1612	0	0.815241	0	0	2.29891		ITM2B	0	0.467941	0.337285	0.459163	0.33045	0.557287	0	0.510462	2.66259		2021-03-01	0	0.598908	0.817746	0	0.529409	0.480085	0.414954	0	2.8411
UCP2	0	0.612603	0.902471	0	0.524204	0.841409	0.671079	0.478939	4.0307		MX1	0	-0.337953	-1.38807	1.46704	0	-0.41264	0.70302	2.17991	2.21131		ATP6V0E1	0	0.551787	0	0.474116	0.355651	0.498269	0.253665	0.504715	2.6382		CD180	0	0.377803	0.431357	0	0.485213	0.531487	0.346483	0.652419	2.82476
APOBEC3G	1.04155	0.549629	0.302926	0.529955	0	1.06797	0	0.534537	4.02657		HLA-C	0	0	0.370664	0.763243	0	0.602647	0.389624	0	2.12618		PFN1	0.615389	0.507244	0.383535	0.315191	0	0.811696	0	0	2.63305		EAF2	0	0	0.500527	0	0.921112	0.480069	0.290048	0.63164	2.8234
CD81	0	0.955892	0.364303	0.618541	0	1.11895	0.457201	0.496083	4.01097		GMFG	0	0.504383	0.475277	0.329897	0	0.764429	0.600269	-0.552313	2.12194		RAC2	0.505218	0.316542	0.358338	0.458211	0.332838	0.631169	0	0	2.60232		EIF4A2	0	0.345481	0.336847	0	0.685973	0.541544	0.332615	0.567199	2.80966
S100A6	0.696337	0.530094	0.351167	0.449347	0	0.830191	0.372806	0.744459	3.9744		FTH1	0	0.500643	1.04887	0.365496	0	0.733152	0.917714	-1.55485	2.01102		KLRB1	0	0.546888	1.20003	0	0	0.333235	0.262773	0.251067	2.594		TRIM38	0.664526	0.419327	0.443527	0	0	0.507815	0.283997	0.466422	2.78562
HLA-DRB5	0	0.506803	0	0.91978	0	0.948891	0.568327	0.997924	3.94173		RNF213	0	0	-0.675355	0.918556	0	-0.370439	0	2.05211	1.92488		DDX24	0	0.527534	0.262945	0.503827	0.284581	0.312256	0	0.66947	2.56061		AIM2	0	0.619097	-0.32172	0.660777	0.703993	0	0.592644	0.487378	2.74217
CD3G	0.693448	0.530761	0.440085	0.423124	0.337962	0.83652	0	0.660911	3.92281		NAMPT	0.933975	0	0.430335	0	0	-0.445406	0.332168	0.667965	1.91904		TRAF3IP3	0.57556	0.262758	0.30506	0	0.414095	0.530114	0	0.459292	2.54688		FAM129C	0.881977	0.276803	0.717499	0	0.390153	0.474445	0	0	2.74088
TRAC	0.689174	0.600642	0	0.668385	0.326876	0.465501	0.603582	0.560321	3.91448		IFI6	0	0	-1.10842	1.55151	0	-0.372499	0.803166	1.03859	1.91235		HNRNPF	0.582949	0.29817	0	0.59411	0.479515	0.591002	0	0	2.54575		QRSL1	0	0.375624	0.473025	0	0.552277	0.425848	0.428722	0.469859	2.72536
ALOX5AP	0	0.82538	0	0.566565	0	1.1268	0.556821	0.798669	3.87424		TRIM22	0	0.384923	-1.04183	0.985302	0	-0.25407	0	1.69122	1.76554		LCK	0.483745	0.332819	0.295586	0.376433	0.424519	0.60978	0	0	2.52288		CD72	0	0.383699	0.555289	0	0.490959	0.657054	0	0.61404	2.70104
BTN3A2	0	0.614845	0.348243	0.732648	0.510213	0.642473	0.405531	0.618388	3.87234		SHISA5	-0.374141	0.270422	-0.301421	0.714737	0	0	0	1.41455	1.72415		C16orf54	0	0.547448	0.422203	0.466994	0	0.405426	0.330638	0.339209	2.51192		CLEC2D	0.863008	0.314721	0.52674	0	0	0.352168	0	0.600902	2.65754
PTPRC	0.603247	0.780164	0.458	0.363366	0	0.728913	0.405709	0.499554	3.83895		HLA-A	0.639974	-0.326165	0	0	0	0.56894	0	0.820574	1.70332		ITM2A	0	0.271331	0.271022	0.404188	0	0.632473	0.431572	0.483457	2.49404		SELL	0.651489	0.25746	0.68226	0	0	0.529313	0	0.512588	2.63311
PYHIN1	0	0.811399	0.386752	0.600167	0	0.857647	0.439486	0.719102	3.81455		UBA52	-0.303896	0.759325	0.883155	0	0	0	0.544297	-0.349703	1.53318		CD40LG	0	0.373569	0	0.302041	0.39065	0.544486	0.325511	0.546407	2.48266		PSMB10	0.637185	0.546225	0.398402	0	0	0	0.44588	0.586491	2.61418
ANXA1	0.879661	0.445106	0.631441	0.457055	-0.593915	0.733032	0.461969	0.757712	3.77206		SRGN	0	0.48568	0.401363	0.307113	0	0	0.317827	0	1.51198		RARRES3	0	0.301609	0.310396	0.464875	0.370886	0.522752	0	0.456896	2.42741		BCL11A	0	0.56987	0.731069	0	0.660884	0.306917	0.3325	0	2.60124
GZMM	0	0.511612	0.321354	0.45405	0.502563	1.24327	0	0.735287	3.76813		S100A6	0	0.432725	0.603406	0.554362	0	0.594911	0.331977	-1.13606	1.38132		LGALS1	0	0.513614	0	0.562066	-0.475275	1.11465	0	0.700956	2.41601		RCSD1	0.630413	0.698113	0.538214	0	0.340439	0	0.389977	0	2.59715
MYBL1	0.692806	0.712389	0.318857	0.363237	0	0.794586	0.477408	0.407413	3.7667		IFI16	0	0	-0.883056	1.2011	0	-0.466867	0	1.46688	1.31806		TAGAP	0	0.277583	0.264536	0.567159	0	0.509499	0.485638	0.305139	2.40955		BLK	0	0.487031	0.279055	0	0.455611	0.669679	0.580297	0	2.47167
GZMK	0	0.91845	0	0.857786	0	0	1.00475	0.964798	3.74578		BRI3	-0.257251	0.585582	0	0	0	0.769124	0.847058	-0.638344	1.30617		MYL6	0.291565	0.395388	0.295997	0.509848	0	0.637909	0	0.276806	2.40751		LYL1	0	0.278205	0.569233	0	0.439781	0.524127	0.360611	0.281429	2.45339
PSMB10	0.796116	0.625292	0.526671	0.778921	0	0	0.479444	0.516333	3.72278		CMTM2	-0.380745	0	1.11673	0	0	0.977415	0.553305	-1.09132	1.17538		CD3D	0.474701	0.323862	0.313286	0.386173	0	0.462835	0	0.406011	2.36687		CD52	0	0	0.715622	0	0	0.523865	0.572157	0.618728	2.43037
LGALS1	0	0.723167	0.393208	0	0	1.32852	0	1.27312	3.71801		IL1RN	0	0	-0.59824	0.604999	0	0	-0.27562	1.41879	1.14993		CALM1	0	0.352452	0	0.453815	0.271823	0.707544	0	0.567691	2.35333		AFF3	0.88736	0.431591	0.689455	0	0	0	0.421379	0	2.42978
RAP1B	0	0.699672	0.598745	0.497189	0.350676	1.01493	0	0.521893	3.6831		H3F3A	-0.356316	0.297904	0.894431	-0.397821	0	0.866889	0.492932	-0.765857	1.03216		PCSK7	0.556198	0.54356	0.380082	0.453963	0	0.416304	0	0	2.35011		PLEKHO1	0	0.383845	0.295511	0	0.455864	0.597231	0	0.660833	2.39328
PPP1R18	0	0.541638	0.447691	0.426941	0.442786	0.904379	0.378954	0.488992	3.63138		PLSCR1	-0.333293	0	-0.793836	1.47014	0	-0.709676	0	1.3411	0.974435		DOK2	0	0.386646	0.452709	0.465626	0	0.659151	0	0.354061	2.31819		SYPL1	0	0.399474	0.453458	0	0.536399	0.591609	0.364926	0	2.34587
PCSK7	0.918529	0.794942	0.585464	0.568264	0	0.757695	0	0	3.62489		IGHM	0	1.3115	-0.433084	-0.786128	0	0	0.739349	0	0.831635		S100A6	0	0.49778	0	0.660697	0	0.615027	0	0.476625	2.25013		FCMR	0	0.256602	0.499146	0	0.299411	0.403421	0.314344	0.547135	2.32006
ITM2A	0	0.689029	0	0.575405	0	0.882922	0.854572	0.619912	3.62184		EIF1B	-0.267359	0.283617	0.523795	0	0	0	0.274624	0	0.814676		GIMAP1	0	0.250398	0	0.688563	0.391062	0.298394	0.292721	0.320328	2.24147		PSMB9	0	0.496744	0	0	0.534552	0	0.330398	0.943494	2.30519
STAT1	0	0	0.381719	1.348	0	0	0.485524	1.35102	3.56627		TYROBP	-0.293098	0.387942	0.49598	0.47335	0	0.520486	0.350503	-1.26325	0.671914		SEC61B	0.292501	0.3361	0	0.658064	0	0.427258	0	0.500773	2.2147		RUBCNL	0.710008	0	0.323219	0	0.451848	0.361072	0	0.438459	2.28461
HLA-DRB1	0	0.63537	0.825603	0.558515	0	0	0.502336	1.01313	3.53496		FAU	-0.328182	0.4436	0.864722	0	0	0.51153	0	-0.88378	0.607889		DENND2D	0	0	0.252648	0.423732	0.512015	0.642626	0	0.370682	2.2017		TCF4	0	0.575992	0.433155	0	0.468395	0.429072	0	0.346858	2.25347
ABHD17A	0	0.648388	0.361509	0.503588	0.365939	1.17907	0	0.467496	3.52599		RGL4	0	-0.436694	0.291253	1.27686	0	0	0	-0.615628	0.515793		ICAM2	0.366977	0	0	0.538339	0.278574	0.307482	0	0.707223	2.1986		LRMP	0	0.271918	0	0.769041	0.368652	0.480724	0	0.356304	2.24664
CLIC1	0	0.587544	0.289712	0.536345	0	1.07831	0.372017	0.649315	3.51324		OGFRL1	0	0.301616	0.274893	-0.424088	0	0	0.262196	0	0.414617		CSK	0.507434	0.322368	0.251018	0.312721	0.289017	0.470548	0	0	2.15311		LUC7L3	0	0.499088	0.462547	0	0.424794	0.46456	0.386927	0	2.23792
DNAJC1	0.835202	0.658796	0.413973	0.421457	0	0.730179	0	0.358718	3.41833		FOLR3	1.91025	0	-0.424105	-0.28886	0	0	0	-0.794846	0.402441		PSME2	0.382287	0.278304	0	0.728088	0	0.2713	0	0.470729	2.13071		LYSMD2	0	0.330673	0.306752	0	0.603507	0.470291	0	0.515937	2.22716
TAP1	0	0.370395	0.333996	0.920647	0.368929	0.607472	0	0.800648	3.40209		S100A11	-0.830966	0.499706	0.628989	0.530672	0	0.635274	0.370756	-1.52419	0.310242		HLA-DPB1	0	0	0.353057	0.452019	0	0.610617	0	0.709935	2.12563		BLNK	0.755859	0.253053	0.325446	0	0.433149	0.448693	0	0	2.2162
TXNIP	0	0.364162	0.264073	1.06141	0	0.395057	0.628882	0.652274	3.36586		TMEM59	-0.533014	0.457907	0.423267	0	0	0.392527	0	-0.536642	0.204045		TMEM50A	0	0.406851	0	0.659947	0	0.519114	0	0.527445	2.11336		SCIMP	0	0.454837	0	0.571455	0	0	0.437729	0.725563	2.18958
SRGN	0	0.61711	0.407094	0.310756	0	0.833536	0.661755	0.529391	3.35964		NOP10	-0.887676	0.699414	0	0	0	0.676623	0.795973	-1.09478	0.189556		CYBA	0.294853	0.369165	0	0.465787	0	0.555276	0	0.412179	2.09726		MARCKSL1	0.659411	0.270312	0.416212	0	0.429073	0.398782	0	0	2.17379
PTPN4	0	0.620294	0.416153	0.591353	0	0.823901	0.399201	0.494401	3.3453		NDUFB3	-0.568619	0	0.501592	0	0	0.337808	0.303136	-0.39313	0.180788		LYAR	0	0.353148	0.27827	0.284779	0	0.567586	0	0.599472	2.08325		AC004687.1	0	0.374916	0	0	0.405911	0.495245	0.457679	0.402969	2.13672
IL2RG	0.723454	0.574001	0.353045	0.483989	0	0.567183	0	0.618827	3.3205		SARAF	-0.471464	0.28354	0.442072	-0.38941	0	0.298299	0	0	0.163037		CFLAR	0.548226	0.417624	0	0.538204	0	0	0	0.579142	2.0832		ATP6V1G1	0	0.300471	0.321304	0	0.382093	0.475436	0.252057	0.395692	2.12705
EMP3	0	0.508412	0.351889	0.552368	0	1.05108	0	0.841695	3.30545		RPL30	-0.610786	0.655151	0.766189	0	0	0	0	-0.661008	0.149547		NSG1	0	0.360608	0	0.442078	0	0.464093	0.278374	0.527518	2.07267		TSPAN13	0	0.302064	0.741594	0	0.286177	0.508218	0.274063	0	2.11212
RNF213	0	0.509197	0.265332	0.87025	0.357912	0.505687	0	0.781058	3.28944		SOD2	0	0	0.457346	-0.428621	0	-0.280106	0.393911	0	0.14253		FTH1	0	0.595155	0.47514	0.50135	0	0	0.476322	0	2.04797		PRKCB	0.807709	0.30886	0.647662	0	0.33345	0	0	0	2.09768
EOMES	0	0.561753	0	0.565411	0.339836	0.496029	0.594188	0.705968	3.26319		SAP18	-0.339728	0	0.453539	0	0	0.293186	0	-0.293462	0.113534		GBP5	0	0.278808	0	0.288651	0	0.695969	0	0.772737	2.03616		TCOF1	1.07112	0.413361	0.3398	0	0.262488	0	0	0	2.08677
DBI	0.721061	0.444605	0.359507	0.342119	0	0.848891	0	0.546903	3.26309		CD302	-0.360076	0.316238	0.40924	-0.335822	0	0	0	0	0.0295805		ACTR3	0.349944	0.375652	0	0.488586	0.284227	0.5272	0	0	2.02561		HSP90AB1	0	0.317827	0.253794	0.782518	0.724724	0	0	0	2.07886
BST2	0	0.306079	0	1.27918	0.613126	0	0	1.05025	3.24864		COX6A1	-0.336639	0.349921	0	0	0	0.352461	0	-0.436351	-0.0706085		ARPC1B	0.493994	0	0.371027	0.403487	0	0.753087	0	0	2.02159		DDX3Y	0.774522	0	0.314941	0.547506	0.436867	0	0	0	2.07384
UBC	0.566138	0.38402	0.343699	0.415672	0	0.80257	0.292865	0.440391	3.24535		POLR2J	-0.417003	0.485771	0.422085	0	0	0	0	-0.575663	-0.0848104		AQP3	0.468417	0	0	0.458127	0.271476	0.273751	0	0.531293	2.00306		HLA-E	0	0.286221	0	0	0.270656	0.510132	0.318577	0.671945	2.05753
DOK2	0	0.566117	0.562284	0.55768	0	0.98506	0	0.556862	3.228		UQCRB	-0.542332	0.367705	0.466982	0	0	0	0	-0.377321	-0.084966		S100A10	0	0.394557	0	0.438216	0	0.682951	0	0.486388	2.00211		PHACTR1	0	0.381897	0.514286	0	0.497125	0.646261	0	0	2.03957
CD74	0.717185	0.494616	0.372092	0.742654	0	0	0	0.867983	3.19453		ZFAS1	-0.757021	0.410727	-0.508179	0.817552	0	0	0.283065	-0.336397	-0.0902536		CORO1B	0.490638	0.386304	0.46583	0	0	0.283626	0.369434	0	1.99583		RNASEH2B	0	0.546751	0.264848	0	0.307098	0	0.284575	0.619442	2.02271
LITAF	0	0.597312	0.609874	0.26635	0	0.812282	0.45887	0.43995	3.18464		NUP214	-0.512311	0.402074	0	0	0	0	0.291057	-0.408619	-0.227799		PSMA7	0	0.361317	0	0.5065	0.290853	0.431106	0	0.373384	1.96316		C6orf48	0	0	0	0	0.605077	0.52789	0.502937	0.369691	2.0056
SAMD3	0	0.625604	0	0.421713	0	0.676804	0.355557	1.10256	3.18223		TAGLN2	0	-0.453878	0.683599	-0.986926	0	0	0.517951	0	-0.239254		TXNIP	-0.952412	0	0	0.971427	0	0.539059	0.538013	0.854169	1.95025		B2M	0	0.350878	0	0.580755	0	0	0.303181	0.735439	1.97025
ADGRG1	0.563465	0.365111	0.509402	0	0	1.18063	0	0.56297	3.18158		FTL	-0.721666	0	0.427857	0	0	0.844904	0.630555	-1.43831	-0.256658		2021-09-07	0	0.483949	0.257809	0.316844	0	0.601493	0	0.28999	1.95008		HLA-A	0	0	-0.442345	0.600817	0.535756	0.573201	0	0.694794	1.96222
TRGC1	0	0	0.416811	0.263075	0.449135	0.429849	0.948997	0.659602	3.16747		S100A4	0	0	1.25994	-0.502534	0	0.917129	0	-1.93856	-0.264022		CAPZA1	0	0.439344	0	0.537031	0	0.470525	0	0.501565	1.94847		RPL10	0	0.359221	0.477422	0	0.366264	0.469639	0.282057	0	1.9546
IFITM3	0	1.15647	0	0.456077	0.272404	0	0.906295	0.367221	3.15847		DDIT3	-0.449543	0	-0.337761	0	0	0.254175	0.25795	0	-0.275179		C1orf162	0	0	0.250175	0.407031	0.461006	0.467454	0.353451	0	1.93912		NFKB2	0.808279	0.350028	0	0	0.455333	0.334727	0	0	1.94837
TTC38	0	0.435064	0.358247	0.277242	0.343334	0.821664	0.452799	0.451019	3.13937		MTRNR2L8	2.50616	-0.988014	0	-0.720888	0	0	-0.595582	-0.479687	-0.278012		NDUFA13	0.707268	0.337617	0	0.486801	0	0	0	0.405003	1.93669		ORAI2	0	0.3495	0.320044	0	0.413872	0.513739	0.337277	0	1.93443
HCST	0	0.543353	0	0.501831	0	0.708885	0.536839	0.807479	3.09839		SKP1	-0.629652	0.316101	0	0	0	0.302396	0	-0.416851	-0.428006		CD47	0	0.331573	0.278379	0.433752	0	0.45472	0	0.432566	1.93099		CTSH	0	0.35174	0	0	0.734067	0.523791	0.322047	0	1.93165
CAPZA1	0	0.605052	0.353254	0.508632	0	0.554775	0.447958	0.607943	3.07761		SERP1	-0.606236	0	0.518485	0	0	0.26907	0	-0.708663	-0.527344		KLF2	0.513242	0	0	0.509565	0	0.629986	0.27534	0	1.92813		PRR13	0	0.299821	0.292998	0	0.284877	0.379342	0	0.672024	1.92906
MYL6	0	0.448066	0.440802	0.502342	0	0.825649	0.337673	0.502534	3.05707		CLEC4D	0	0	-0.65038	0.848332	0	-0.454261	-0.335591	0	-0.5919		UBC	0.58473	0	0	0.367257	0	0.652799	0	0.286059	1.89084		IER5	0	0.32124	0	0	0.502528	0.375151	0.342412	0.372271	1.9136
GSTP1	0.942189	0.286667	0	0.252991	0.608796	0.911103	0	0	3.00175		H2AFV	-0.279398	0	0.323389	-0.381133	0	0	-0.263974	0	-0.601116		HCST	0	0.304741	0	0.323567	0	0.596411	0.258779	0.392196	1.8757		KANSL1	0.772237	0.270485	0.452432	0	0	0.397402	0	0	1.89256
BTN3A1	0	0.585276	0.29143	0.492335	0	0.538937	0.475745	0.573801	2.95752		CD48	0	0	0	0.761022	0	-0.296616	-0.43771	-0.638997	-0.612301		NOP10	0	0.49282	0	0.412807	0.256604	0.449363	0	0.26057	1.87216		TMSB4X	0	0	0	0.470515	0	0.390644	0.269953	0.730125	1.86124
MSN	0	0.541215	0.386071	0	0	0.963137	0.469267	0.597637	2.95733		GRK6	0	-0.300731	-0.250935	-0.359123	0	0	0.261424	0	-0.649365		ADD3	0	0.317062	0	0.500051	0.316001	0.363526	0	0.353292	1.84993		TSPAN3	0	0.264208	0	0	0.293957	0.777408	0	0.510029	1.8456
IER2	0.785844	0.452377	0	0.264554	0	0.758436	0	0.640687	2.9019		TOB1	-0.281011	0	0.278753	-0.379967	0	-0.305806	0	0	-0.688031		HLA-F	0	0	0	0.425248	0	0.495572	0.274047	0.654225	1.84909		RPL28	0	0.395461	0	0.371337	0.333896	0.26315	0	0.454392	1.81824
MIF	0	0.83841	0.365822	0.998435	0	-0.564331	0.750005	0.512268	2.90061		OAZ2	-0.269828	-0.319454	0.314223	-0.427652	0	0	0	0	-0.702712		CD3E	0.378255	0.330138	0	0.318489	0.284891	0.511009	0	0	1.82278		TRAF3IP3	0	0.25735	0.415987	0	0.298521	0.423983	0	0.415118	1.81096
PLAC8	0	0.574814	0	0.637738	0.475524	0.594165	0	0.612581	2.89482		IGHA1	-1.04506	2.26198	-0.588397	-1.39989	0	0	0	0	-0.771363		SPN	0.492733	0.26004	0	0.266886	0	0.32381	0	0.469383	1.81285		SNX29	0.566087	0.344928	0.475053	0	0	0.424003	0	0	1.81007
HNRNPF	0	0.378084	0.366011	0.734421	0.384312	0.648942	0	0.380514	2.89228		APOBEC3A	0	-0.511578	-0.575956	0.610209	0	-0.317828	0	0	-0.795153		SPCS2	0	0.363017	0	0.542933	0	0.377112	0	0.509935	1.793		PPDPF	0	0	0.287169	0	0.459113	0.487521	0.535785	0	1.76959
TGFB1	0.869942	0.478052	0.343086	0.277696	0	0.922086	0	0	2.89086		ARPC3	-0.804193	0	0.47339	0	0	0.57129	0	-1.04635	-0.805866		EIF4A2	0	0	0	0.645821	0.521586	0.274441	0	0.347689	1.78954		MTSS1	0	0.416558	0.572585	0	0	0.352003	0.417001	0	1.75815
C16orf54	0	0.566931	0.453577	0.520962	0	0.390393	0.487327	0.442485	2.86167		BCL2A1	-0.925079	0.431175	0	0.682676	0	-0.645528	-0.364902	0	-0.821657		GPR65	0	0.353609	0	0.337331	0	0.53317	0	0.563921	1.78803		IFNGR2	0	0.268291	0.389592	0	0.296452	0.460698	0.32353	0	1.73856
HLA-E	0	0.367291	0	0.852082	0	0.760119	0.298125	0.583691	2.86131		TUBA4A	-0.293322	0	0	-0.416479	0	0	0.296275	-0.425399	-0.838925		COX6A1	0.384989	0.263593	0	0.373383	0	0.260455	0	0.488856	1.77128		FAM3C	0	0.429048	0.362691	0	0	0.367048	0	0.567111	1.7259
S100A8	0	1.63827	1.32176	0.809184	-1.36148	1.50057	0	-1.05339	2.85491		POLR2L	0	0	0.369477	-0.471655	0	-0.268581	0	-0.502001	-0.87276		CHURC1	0.429905	0.303337	0	0.484429	0	0	0	0.552177	1.76985		TLR10	0	0.303797	0	0	0.526909	0.375202	0	0.516677	1.72259
LAG3	0	0.265363	0	1.07753	0	0.49218	0	1.01306	2.84813		ANPEP	0	-0.320903	0.279176	-0.479836	0	0	0	-0.361023	-0.882586		IL16	0.35694	0	0.259933	0	0.294541	0.424162	0	0.425255	1.76083		POU2F2	0	0.368462	0.445008	0	0.382661	0.524061	0	0	1.72019
PTP4A2	0	0.549699	0.395296	0.378359	0	0.706718	0.450673	0.364232	2.84498		SLC16A3	0.354519	-0.264389	0	-0.432691	0	-0.54686	0	0	-0.88942		NDUFB2	0.451987	0.324876	0	0.380618	0	0.320144	0	0.279937	1.75756		TBC1D10C	0	0.314402	0.431714	0	0.417053	0.54236	0	0	1.70553
SLC9A3R1	0	0.461673	0.362986	0.411605	0.33815	0.711043	0	0.552792	2.83825		CDK5RAP2	-0.679857	0	0	1.15464	0	0	-0.672291	-0.728362	-0.925872		TBC1D10C	0	0.252787	0.345671	0	0.270125	0.632226	0	0.253986	1.75479		CDC40	0	0.255079	0.302774	0	0.401355	0.37049	0	0.373308	1.70301
CD8A	0.907071	0.521679	0	0.362009	0	0.543667	0.484968	0	2.81939		AC136475.5	-0.876634	0	-0.968081	0	0	-0.448641	0	1.2443	-1.04906		RHOF	0	0.300887	0.281525	0.348888	0.283336	0.530703	0	0	1.74534		PDE7A	0	0.312126	0.432556	0	0.265633	0.331117	0.350129	0	1.69156
HLA-A	0	0	0	0.803075	0.4042	0.934544	0	0.676814	2.81863		FCGRT	0	-0.379051	0.272662	-0.407099	0	0	0	-0.540386	-1.05387		DOCK8	0.414814	0.379318	0	0.347369	0	0.279148	0	0.314051	1.7347		RBM25	0	0.298527	0.321318	0	0.443393	0.355064	0.261283	0	1.67959
ITGAL	0	0.529321	0.307344	0.415181	0	0.636605	0.42369	0.502507	2.81465		OAZ1	-0.61352	0	0.271691	-0.51767	0	0.7216	0.326032	-1.27248	-1.08434		CORO1A	0.507114	0.313014	0.264055	0	0	0.643408	0	0	1.72759		CIITA	0	0.495823	0.377617	0	0	0.324987	0.447451	0	1.64588
CYBA	0	0.603746	0	0.433527	0	0.793123	0.304729	0.678247	2.81337		UBAP1	0	-0.250773	-0.31458	0	0	-0.303229	-0.254063	0	-1.12264		CAST	0	0.268504	0	0.401117	0	0.42117	0	0.626521	1.71731		RPL8	0	0.4391	0.578605	0	0	0.364644	0.262748	0	1.6451
GIMAP4	0	0.340989	0	0.602617	0.27129	0.370441	0.497487	0.720225	2.80305		SBNO2	0	-0.298162	0	-0.284559	0	-0.290688	-0.285621	0	-1.15903		RNASEK	0	0.55877	0	0.482843	0	0	0.41199	0.263511	1.71711		ARPC3	0	0	0.387928	0	0	0.472594	0.277743	0.47758	1.61584
MYL12A	0.517789	0.311897	0	0.538246	0	0.705208	0	0.717933	2.79107		MAPK1	0	-0.323113	0.275771	-0.871553	0	-0.255947	0	0	-1.17484		PSME1	0.389731	0.259217	0	0.559851	0	0	0	0.507773	1.71657		PSMB8	0	0	0	0	0.30637	0.34967	0.347474	0.604814	1.60833
2021-09-07	0	0.682872	0.295606	0.250079	0	0.765406	0.262996	0.531506	2.78846		IGLC2	-0.991029	1.87438	-1.04481	-1.4976	0	0	0.478774	0	-1.18029		POLR2J3.1	1.16544	0.391848	0	0.448466	0	0	0	-0.30477	1.70099		CD22	0	0.384652	0.400539	0	0.461755	0.360981	0	0	1.60793
PRKCH	0	0.509976	0.385904	0.442722	0.331222	0.698018	0.412811	0	2.78065		AIF1	-0.376849	-0.318788	1.35071	-0.329771	0	0	-0.318967	-1.19063	-1.1843		MYO1F	0.371646	0.364225	0	0.284826	-0.294473	0.554872	0	0.410556	1.69165		AC025164.1	0	0.318013	0.295057	0	0.274193	0.309749	0.377714	0	1.57473
LIMD2	0	0.387819	0.382063	0.282091	0.488293	0.317186	0.483015	0.42306	2.76353		MSRB2	-0.444963	0	-0.70863	0	0	0	0.432406	-0.48039	-1.20158		PPDPF	0	0	0	0.44304	0.414965	0.317919	0.513918	0	1.68984		JMJD1C	0	0.379603	0.280629	0	0.301937	0.295226	0.296134	0	1.55353
IFI16	0	0.397136	0	1.0112	0	0.297538	0	1.04955	2.75542		EIF1	-0.594461	0	0.584999	-0.367103	0	0	0	-0.827183	-1.20375		HLA-DPA1	0	0	0.397265	0.362114	0	0.531574	0	0.370316	1.66127		ANXA4	0.524445	0	0.281372	0	0	0.416395	0	0.322826	1.54504
CLEC2D	0	0.645633	0.507362	0.500189	0	0.56958	0	0.53093	2.75369		SH3BGRL3	-0.390894	0	0.532774	-0.677792	0	0.705601	0	-1.37858	-1.20889		DDX5	0.28887	0	0	0.35643	0.654656	0	0	0.359246	1.6592		SNX22	0	0.265978	0.636009	0	0	0.362847	0.278149	0	1.54298
PLEKHF1	0	0.49953	0.423115	0	0.314158	0.966904	0	0.533271	2.73698		ERGIC1	0	-0.302592	0	-0.601343	0	0	0.334022	-0.65192	-1.22183		LIMS1	0	0.359934	0.296881	0.298751	0	0	0.281472	0.417426	1.65446		2021-09-07	0	0.326332	0.362053	0	0	0.426765	0	0.399793	1.51494
FAM49B	0	0.751672	0.428172	0.389356	0	0.779307	0	0.380811	2.72932		TALDO1	0	-0.364799	0	-0.365776	0	0.476418	0	-0.975321	-1.22948		TIGIT	0	0.311606	0.339714	0.344071	0	0	0.650507	0	1.6459		EVI2B	0	0.309012	0.339901	0	0	0.383012	0.476108	0	1.50803
CD52	0	0.420881	0.707781	0	0	0.654625	0.421695	0.521324	2.72631		PARK7	-0.417367	0	0.329127	-0.335293	0	0	-0.300998	-0.51258	-1.23711		HNRNPA1	0	0.314054	0	0.510583	0	0.441126	0.361736	0	1.6275		BTN2A2	0	0.384064	0	0	0	0.331457	0.346006	0.443208	1.50474
ARPC5L	0	0.564048	0	0.439186	0	1.01624	0	0.705622	2.72509		VPS35	-0.335409	-0.282452	0	-0.334562	0	0	-0.317494	0	-1.26992		LINC00861	0	0.287688	0	0.3455	0.398262	0	0.584057	0	1.61551		MBD4	0	0	0.321794	0	0.382905	0.407869	0	0.372627	1.48519
CHST12	0	0.458303	0.376564	0.654319	0	0.791303	0	0.436071	2.71656		SULT1B1	-0.280012	0	0.336521	-0.402497	0	0	-0.473919	-0.450422	-1.27033		CDC42EP3	0	0.31636	0	0.262798	0	0.582636	0	0.413129	1.57492		SIT1	0	0.26951	0	0	0.417304	0.460146	0	0.334723	1.48168
CD47	0	0.430313	0.414144	0.468611	0	0.664666	0.297112	0.438973	2.71382		HIST2H2AC	-0.3504	-0.298313	0	-0.366832	0	-0.267829	0	0	-1.28337		SNX6	0	0.310231	0	0.542509	0	0.284118	0	0.432019	1.56888		CD53	0	0.332201	0.339582	0	0	0.358526	0.442885	0	1.47319
PSMB8	0	0.397225	0.268788	0.548636	0	0.521178	0.316658	0.660211	2.7127		RIN3	0	-0.338472	-0.312395	-0.332269	0	-0.312085	0	0	-1.29522		AC058791.1	0	0.408457	0.377554	0.521115	0	0	0.254037	0	1.56116		SYNGR2	0	0.275284	0	0	0.30993	0.408179	0	0.47969	1.47308
OASL	0	0.445714	0	1.03998	0	0.415352	0	0.796804	2.69784		MFSD14B	-0.269001	0.260408	-0.408571	-0.432603	0	-0.455194	0	0	-1.30496		MRPS6	0	0.289035	0.287437	0.294395	0.259805	0.408881	0	0	1.53955		PARP1	0	0.35364	0.25533	0	0.337988	0.520316	0	0	1.46727
OPTN	0	0.269283	0.252092	0.458481	0	0.590899	0.544722	0.567673	2.68315		CNOT1	-0.296049	-0.313665	0	0	0	-0.404372	-0.292566	0	-1.30665		SKP1	0.390782	0.362675	0	0.408783	0	0	0	0.376633	1.53887		IKZF3	0	0	0.272826	0	0.402265	0.306308	0	0.484021	1.46542
ARPC4	0	0.449002	0.604305	0.658367	0.320835	0.649942	0	0	2.68245		LCP1	0	0	0	-0.800098	0	-0.50052	0.264741	-0.272029	-1.30791		VAMP8	0	0	0	0.368036	0.257286	0.475296	0	0.406379	1.507		PKIG	0	0	0.285171	0	0.261423	0.41375	0	0.482676	1.44302
C12orf75	0	0.532896	0.377811	0	0	1.00371	0	0.756084	2.6705		EHBP1L1	0	-0.354849	-0.28843	-0.298781	0	-0.368328	0	0	-1.31039		PLIN2	0	0.294865	0	0.401199	0	0.425484	0	0.381442	1.50299		STAP1	0	0.351357	0.372148	0	0	0.307785	0.409306	0	1.4406
SYNE1	0	0.713354	0.254854	0.499264	0	0.665482	0	0.528596	2.66155		NUCB1	0	-0.313754	-0.438211	-0.259937	0	-0.318288	0	0	-1.33019		GSTK1	0.395093	0	0	0.404164	0	0.278887	0	0.422559	1.5007		ARID4B	0	0	0.263214	0	0.299792	0.539817	0.293315	0	1.39614
TRG-AS1	0	0.58831	0.312553	0	0	0.502005	0.601139	0.655095	2.6591		CSAD	0	-0.419227	-0.322141	-0.304344	0	0	-0.287372	0	-1.33308		LCP1	0	0.316327	0	0.251289	0	0.44757	0	0.485399	1.50059		RNASE6	0	0.306337	0.316007	0	0.337188	0.435933	0	0	1.39547
IDH2	0.71653	0.267492	0.398868	0.375336	0	0.583948	0	0.303168	2.64534		ATP11A	0	0	-0.266513	-0.359156	0	-0.358071	0	-0.361374	-1.34511		APBB1IP	0.369225	0.263534	0	0	0	0.522678	0	0.316819	1.47226		KIAA0040	0	0.273857	0	0	0.336016	0.31928	0	0.463857	1.39301
TBC1D10C	0	0.536211	0.474954	0.334331	0.383836	0.901087	0	0	2.63042		DHRS7	-0.343899	-0.288036	0.277378	0	0	0	0	-0.992326	-1.34688		ARF5	0.357777	0	0.289204	0.401855	0	0	0.419001	0	1.46784		BMP2K	0	0	0.275523	0.332403	0.371645	0.41332	0	0	1.39289
SP100	0	0.366831	0	1.18987	0	0.262987	0	0.792958	2.61265		BRD2	-0.338866	-0.263998	-0.463191	-0.283752	0	0	0	0	-1.34981		PTGES3	0	0.258899	0	0.50374	0.411847	0.275877	0	0	1.45036		USP8	0	0.425405	0.387536	0	0.299109	0	0.273419	0	1.38547
LCP1	0	0.517515	0.294966	0	0	0.734039	0.410503	0.648009	2.60503		JDP2	-0.255723	-0.271616	0	-0.512638	0	0	-0.310741	0	-1.35072		CNN2	0	0.260899	0	0.403072	0	0.429855	0	0.346516	1.44034		FAU	0	0.292344	0.341792	0	0	0.410229	0	0.336949	1.38131
LBH	0	0.499563	0.323354	0	0.301664	0.612063	0.386816	0.472078	2.59554		UGP2	0	-0.361596	0	-0.406915	0	-0.312203	-0.272106	0	-1.35282		SUB1	0.353905	0	0	0.437904	0	0.329196	0	0.318386	1.43939		ADK	0	0.267972	0.530802	0	0	0.256065	0.319358	0	1.3742
UBB	0	0.463585	0.264452	0.438558	0.344506	0.686197	0	0.398058	2.59535		RPL15	-0.813848	0	0.292699	-0.562032	0	0	-0.27654	0	-1.35972		ARHGAP45	0	0	0.358485	0.335556	0.376797	0.368248	0	0	1.43909		GNG7	0	0.401213	0.298873	0	0	0.292443	0.380681	0	1.37321
LYAR	0	0.327024	0.414448	0.528979	0	0	0.710874	0.611732	2.59306		HIPK3	0	-0.272323	0	-0.485679	0	-0.331113	-0.289141	0	-1.37826		ARPC3	0	0.29902	0	0.333951	0	0.498842	0	0.299318	1.43113		ISG20	-0.880612	0	0	0.957903	0	0	0.33828	0.94217	1.35774
ZBTB38	0	0.712381	0.277071	0	0	0.494832	0.478687	0.629381	2.59235		GOLGB1	0	-0.258868	-0.353299	-0.468353	0	-0.306687	0	0	-1.38721		TMEM173	0.478511	0	0	0.255759	0.282659	0.41032	0	0	1.42725		IL2RG	0	0.326162	0	0	0.251475	0.343351	0	0.43535	1.35634
CYTOR	0.626633	0.449071	0.415143	0	0	0.401279	0.404611	0.256071	2.55281		NFKB1	0	-0.303759	0	-0.338081	0	-0.396061	-0.376559	0	-1.41446		PPP1CA	0	0.346117	0.313221	0.280638	0	0.486464	0	0	1.42644		NEMF	0	0.312132	0.28576	0	0.41994	0.336011	0	0	1.35384
GIMAP7	0	0.289717	0	0.536859	0	0.541209	0.519254	0.663534	2.55057		DOK3	0.315607	-0.575366	-0.479781	-0.416177	0	-0.268873	0	0	-1.42459		AC013264.1	0.352574	0	0.347712	0	0	0	0.343314	0.382688	1.42629		CUL3	0	0.341865	0.373971	0	0	0.336908	0.28605	0	1.33879
CD2	0	0.531194	0.31977	0.377021	0	0.503762	0	0.816849	2.5486		SFPQ	0	-0.259814	0	-0.446468	0	-0.305713	-0.428241	0	-1.44023		KANSL1	0.443105	0.297153	0.253673	0.416686	0	0	0	0	1.41062		DCK	0	0.306011	0.407089	0	0	0.347227	0.274602	0	1.33493
PPP1CA	0	0.561722	0.485404	0.451295	0	0.785103	0	0.262234	2.54576		ANP32B	-0.28219	-0.345112	0	-0.468291	0	0	-0.348194	0	-1.44379		CMTM8	0	0.377785	0.357212	0.33171	0	0	0.331484	0	1.39819		CCR6	0	0	0.306818	0	0.279771	0.302194	0	0.444766	1.33355
ARPC2	0	0.440176	0.421639	0.304277	0	0.919412	0	0.447304	2.53281		EIF4H	-0.30356	-0.318797	0	-0.417085	0	-0.404698	0	0	-1.44414		FAM96B	0	0.302389	0	0.362453	0	0.378061	0	0.335009	1.37791		WSB1	0	0.25167	0.364547	0	0	0.354452	0.312613	0	1.28328
PSME2	0	0.331562	0.376587	0.759466	0	0.393834	0	0.649116	2.51056		LGALS8	0	-0.302753	-0.303831	0	0	-0.41353	-0.424416	0	-1.44453		RNASET2	0	0.41756	0	0.254525	0.250357	0	0	0.454876	1.37732		EEF2	0	0	0.326396	0	0.266618	0.426565	0.259133	0	1.27871
CLIC3	0	0.538929	0.556416	0.313763	0	0.690889	0	0.399234	2.49923		ACIN1	0	-0.389647	-0.26953	-0.511083	0	0	-0.282475	0	-1.45273		SERINC5	0.445871	0.296791	0.252563	0.368286	0	0	0	0	1.36351		EIF1AY	0.76534	-0.699344	0.902581	0.332538	0.523996	0.846158	-0.699344	-0.699344	1.27258
SH2D1A	0	0.488164	0	0.33509	0	0.298744	0.624708	0.737666	2.48437		SAT1	0	-1.00048	-0.809305	0	0	-0.752843	0	1.10875	-1.45387		MGST3	0	0.282557	0	0.25373	0	0.358386	0	0.44995	1.34462		DRAM2	0	0	0.29289	0	0.255153	0.401569	0.283507	0	1.23312
OAZ1	0	0.264157	0.309373	0.412544	0	0.666779	0.381764	0.430711	2.46533		RRBP1	0	-0.336809	-0.322524	0	0	0	-0.306771	-0.490391	-1.4565		ELOB	0.404218	0.366001	0	0.312514	0	0	0	0.255744	1.33848		FAM96A	0	0.273561	0.274238	0	0	0.377145	0.303397	0	1.22834
RAB27A	0	0.441868	0.255933	0.35393	0	0.468601	0.461199	0.478582	2.46011		SMARCA2	0	-0.366547	0	-0.448079	0	-0.275426	-0.367388	0	-1.45744		MBP	0	0.33912	0	0.253654	0	0.484719	0	0.26022	1.33771		UTY	0	0	0.267079	0.352271	0.307922	0.268814	0	0	1.19609
IKZF3	0	0.431115	0	0.590334	0	0.468106	0.399619	0.567408	2.45658		ZYX	0	-0.340849	0	-0.362374	0	-0.433905	0	-0.336123	-1.47325		SERF2	0.263416	0.47285	0	0	0.312201	0.287888	0	0	1.33636		MARCKS	0	0.356302	-0.428949	0	0.548751	0	0.291725	0	0.76783
USP28	0	0.442839	0.27577	0.318829	0	0.652828	0.323603	0.441166	2.45503		GNB2	0	-0.502072	-0.417385	-0.285459	0	-0.273639	0	0	-1.47855		PDCD10	0	0.281328	0	0.366757	0	0.258765	0	0.416173	1.32302		RPS10	0.919012	-0.425997	0.420398	-0.710264	0	0.473298	0	0	0.676447
ADGRE5	0	0.469279	0.296714	0.731013	0	0.569109	0	0.387367	2.45348		ATP6V1A	0	0	0.387045	-0.675543	0	-0.319615	-0.356901	-0.516507	-1.48152		LYSMD2	0	0	0	0.437221	0.286208	0.255845	0	0.322159	1.30143		RPL13A	-0.39966	0	0.298119	0	0	0.370066	0.285714	0	0.554238
ARPC3	0	0.326763	0.285026	0.275133	0	0.65694	0.330999	0.574737	2.4496		ADGRG3	-0.407173	-0.325448	0	-0.265536	0	-0.483898	0	0	-1.48205		SLC9A3R1	0	0.281147	0	0.278348	0	0.428	0	0.311791	1.29929		TXNIP	-0.993561	0	0.323179	0	0	0.301646	0.328296	0	-0.0404403
ACTN4	0	0.444771	0.304112	0.36743	0	0.771145	0	0.517183	2.40464		MAN1A1	0	0	0.331717	-0.536113	0	-0.559078	0	-0.724387	-1.48786		C14orf119	0	0	0	0.298376	0.305885	0.376696	0	0.304039	1.285		XIST	-0.772583	0.985021	-0.738818	0	-0.772583	-0.772583	0.629727	0.600283	-0.841536
STOM	0	0.358241	0	0.650206	0	0.732006	0	0.660887	2.40134		PRRC2C	0	-0.425759	0	-0.367941	0	-0.257939	-0.441767	0	-1.4934		EZR	0	0.257763	0.260111	0.266791	0	0.496322	0	0	1.28099		RPS4Y1	0.852246	-1.92756	1.12766	0.96712	0.989669	1.11476	-1.98392	-1.98392	-0.843939
FYN	0	0.523738	0	0.317877	0	0.403344	0.76787	0.381151	2.39398		GLT1D1	-0.291686	-0.441467	-0.256538	-0.51076	0	0	0	0	-1.50045		BBX	0	0	0	0.396881	0.27544	0.274757	0	0.315144	1.26222		RPS26	0	0	-1.54226	0	0.911934	0.90099	-1.42785	0	-1.15719
CALR	0	0.301465	0.461164	0.94917	0	0.662209	0	0	2.37401		COPA	0	-0.389671	0	-0.45073	0	-0.36234	-0.307067	0	-1.50981		ARID4B	0	0.258974	0	0.32619	0	0.295789	0	0.358789	1.23974		HLA-B	0	-1.36396	0	0.466911	0.288741	0	-0.609396	0	-1.21771
TBX21	0	0.427136	0.323556	0.26817	0	0.749297	0	0.603463	2.37162		FAR1	0	-0.29989	0	-0.605544	0	-0.34665	-0.263592	0	-1.51568		SNU13	0	0.255334	0	0.33978	0	0.281418	0	0.358483	1.23502		RPS29	0	-0.447446	-0.448722	0	0	-1.08578	0	0.515097	-1.46685
PPDPF	0	0	0.280582	0.450389	0.61517	0.342181	0.679098	0	2.36742		MAP2K2	-0.416082	-0.312752	0	-0.305752	0	0	0	-0.482262	-1.51685		SRSF11	0	0	0	0.421423	0.300289	0.251873	0	0.261289	1.23487		MT-ND2	0	0	0.303532	0	-0.361356	-0.924838	-0.729144	0	-1.71181
MBP	0	0.669966	0	0	0	0.939916	0.422589	0.334394	2.36687		KCNE1	0	-0.349521	-0.462536	-0.277315	0	-0.435203	0	0	-1.52457		CD48	0	0	0	0.328859	0.270395	0	0.322407	0.299607	1.22127		MT-ND5	0	0	0	-0.686843	-0.669519	-0.482416	-0.304506	0	-2.14328
CORO1A	0.653451	0.350247	0.340852	0.35585	0	0.664143	0	0	2.36454		ETF1	-0.358272	-0.333439	0	-0.459328	0	-0.375604	0	0	-1.52664		FYN	0	0.282583	0.250386	0	0	0.280114	0.399349	0	1.21243		MT-CYB	0	0	0.537095	-0.694735	-0.342422	-0.612501	-0.638252	-0.39475	-2.14556
CALM1	0	0.446096	0	0.426923	0	0.83799	0	0.640301	2.35131		SLC12A9	-0.35076	-0.406557	-0.369881	-0.400936	0	0	0	0	-1.52813		ATP6V1G1	0	0.263603	0	0.261319	0.339999	0.346628	0	0	1.21155		AREG	0	-0.634331	-0.510625	0	0	-0.700278	-0.645454	0	-2.49069
NMI	0	0.303237	0	0.687367	0.27358	0.263252	0	0.822809	2.35025		ARHGAP30	0	-0.42382	-0.438905	-0.36786	0	-0.306381	0	0	-1.53697		SPCS1	0	0.27787	0	0.269527	0	0.361538	0	0.294539	1.20347		RPL36A	0.735677	-1.04262	-0.77987	-0.935176	0	0	-0.72722	0	-2.74921
KLF6	0	0.449253	0	0.616235	0	0.427062	0.383855	0.460927	2.33733		MAP7D1	-0.312549	-0.43861	0	-0.527986	0	-0.283525	0	0	-1.56267		STK17A	0	0.281926	0.270861	0	0.292379	0.348082	0	0	1.19325		MTRNR2L1	0	-0.37856	-0.603636	0	-0.611866	-0.611866	0	-0.611866	-2.81779
SKAP1	0	0.487778	0.330989	0	0	0.864659	0.326715	0.319233	2.32937		RBM17	0	0	-0.299405	-0.457409	0	-0.347362	-0.461293	0	-1.56547		IL27RA	0	0	0	0.365614	0.285603	0.276803	0	0.257488	1.18551		HIST1H4C	0	-0.823328	-0.778818	0	0	-0.781383	-0.970526	0	-3.35406
JPT1	0	0.4472	0.384415	0.566074	0.320886	0.607488	0	0	2.32606		FAM32A	-0.532744	-0.328457	0	-0.296249	0	0	-0.408325	0	-1.56578		INPP4B	0	0.297442	0	0	0.281818	0	0.303692	0.291967	1.17492		JUNB	0	-0.87473	0	0	0	-0.952419	-0.713562	-0.940449	-3.48116
HLA-F	0	0	0.357518	0.459894	0	0.540359	0.433938	0.529789	2.3215		BCLAF1	0	-0.307436	0	-0.535991	0	-0.275432	-0.449224	0	-1.56808		MARCKSL1	0.338609	0	0.274474	0	0.289877	0.265848	0	0	1.16881		MT-ND3	0	0	0	-1.0064	-0.381432	-1.5424	-0.806843	0	-3.73708
PATL2	0	0.680906	0.430539	0	0	0.57715	0	0.619935	2.30853		PIM1	0	-0.364457	-0.496565	0	0	-0.349028	-0.358371	0	-1.56842		PRKCB	0	0.26887	0.255918	0.344684	0	0.283443	0	0	1.15292		SAT1	0	-1.09463	-0.969669	0	-0.853484	0	-0.898712	0	-3.81649
TMSB4X	0	0	0	0.478727	0.306336	0.531804	0.348812	0.640857	2.30654		RPS6KA1	0	-0.433625	-0.273388	-0.449951	0	-0.413359	0	0	-1.57032		EPSTI1	0	0	-0.351485	0.912286	-0.367606	0	0	0.909844	1.10304		MT-ATP8	0	-0.790996	-0.675265	0	-0.835507	-0.765314	-0.800336	0	-3.86742
TMEM50A	0	0.405939	0.295893	0.5661	0	0.548324	0	0.476157	2.29241		CHMP4B	0	-0.430217	-0.318184	-0.498481	0	0	0	-0.326201	-1.57308		NMRK1	0	0	0	0.260335	0.266369	0	0.264161	0.310651	1.10152		RPS21	0	-0.749873	-0.666355	-0.935904	-0.376516	-0.891275	-0.559595	0	-4.17952
SLAMF7	0	0.36522	0	0.306235	0	0.429396	0.283384	0.907034	2.29127		USF3	0	-0.407389	-0.316038	-0.485864	0	0	-0.366422	0	-1.57571		CISH	0.433938	0	-0.410774	0.472898	0	0.263078	0.340337	0	1.09948		IGHG1	0	-0.578021	-2.80225	0	0	-2.24069	1.40139	0	-4.21958
NEAT1	0.880092	0.646502	0.2851	0.46412	0	0	0	0	2.27581		E2F3	0	-0.310193	-0.40288	-0.474302	0	-0.390965	0	0	-1.57834		LDHA	0.398318	0	0	0.486372	0	0.304622	-0.28392	0	0.905392		DUSP1	-1.2112	-0.844005	0	0	0	-0.99651	0	-1.50933	-4.56104
MYO1G	0	0.549386	0.394769	0.374426	0	0.957198	0	0	2.27578		LAMTOR1	-0.412572	-0.296613	0	-0.567882	0	0	0	-0.303379	-1.58045		FKBP11	0	0	-0.376963	0.422782	0	0.306114	0	0.458195	0.810129		RGS2	0	-0.703878	-0.685079	0	-0.769738	-0.870448	-0.67046	-1.06903	-4.76864
PSME1	0.756661	0.277512	0	0.551488	0	0	0	0.689435	2.2751		CDC42SE1	-0.317519	-0.324592	0	-0.59677	0	0	0	-0.341621	-1.5805		ANXA2	0	0	0	0.350051	-0.543912	0.714865	0	0.269987	0.790991		S100A12	0	0	-0.880974	0	-1.69615	0	-0.699569	-1.67997	-4.95666
RHOF	0	0.464169	0.27573	0.472506	0.390436	0.667312	0	0	2.27015		NUDT5	-0.439426	-0.441072	0	-0.394751	0	0	-0.335716	0	-1.61097		CD99	0	0	0	0.28454	-0.423033	0.481355	0	0.385449	0.728311		S100A4	-1.21109	0	-0.609441	0	-1.40877	0	-1.06399	-1.27317	-5.56646
ANXA2	0	0.370053	0	0.471338	0	0.848001	0	0.578114	2.26751		ARF1	-0.388424	-0.435692	0	-0.482994	0	0	0	-0.306514	-1.61362		TSC22D3	-0.718118	0	0.364635	0.500582	0	0	0.452975	0	0.600074		LTF	0	-1.53752	-1.56504	0	-1.47219	-1.56911	-1.56911	0	-7.71297
TYROBP	0	0.470606	0.261963	0.403503	0	0.313534	0	0.809027	2.25863		SOS2	0	-0.252659	-0.259872	-0.812391	0	0	-0.291219	0	-1.61614		ID2	0	0	0	0.318106	0	0.33927	-0.326727	-0.387031	-0.0563808		IGHG4	0	-1.08058	-2.48941	0	-2.55609	-2.22332	0.278813	0	-8.07059
SHISA5	0	0.264356	0	0.767226	0	0.445071	0	0.78037	2.25702		REL	0	-0.316704	-0.368144	-0.412772	0	-0.259304	-0.27056	0	-1.62748		RPS10	0.849373	-0.614008	0.47198	-0.773055	0	0	0	0	-0.0657104		MTRNR2L12	-1.91101	-1.83048	-1.49158	-1.59858	-1.25642	-1.82178	-1.08241	0	-10.9922
SP110	0	0.371715	0	0.964132	0.329352	0	0	0.59154	2.25674		PRMT2	0	-0.357196	0	-0.464736	0	0	-0.351157	-0.456306	-1.6294		RBMX	0.353885	-0.284178	-0.374374	0	0	0	-0.341101	0.454841	-0.190928		JCHAIN	-1.47481	0	-3.2265	-1.46722	-0.777938	-2.29542	-1.50687	-1.03148	-11.7802
ARHGAP25	0	0.404746	0.299223	0.287762	0	0.481282	0.359951	0.42223	2.25519		SVIP	0	-0.478267	-0.38364	-0.30171	0	0	-0.478461	0	-1.64208		NDUFB1	0.38608	0	0	0	0	-0.562318	-0.324792	0.271579	-0.229452		PLCG2	-1.90523	-1.72785	-1.79891	-1.60284	-1.7103	-1.8738	-1.6672	0	-12.2861
FGR	0	0.39533	0.295148	0	0.307584	0.818862	0	0.438199	2.25512		RPS3A	-0.82321	0	0.761161	-0.646806	0	0	0	-0.937365	-1.64622		EIF1AY	0.575369	-0.504924	0.266107	0.425475	0	0	-0.504924	-0.504924	-0.247822		IGHA1	-0.665295	-1.3797	-3.43836	0	-2.16054	0	-3.31654	-1.5566	-12.517
AKNA	0	0.484338	0.395455	0.338971	0	0.479482	0.553008	0	2.25125		WDR1	-0.318976	-0.457022	0	-0.583737	0	-0.292723	0	0	-1.65246		ERAP2	-0.409837	0	-0.38463	0.615407	-0.383848	0	0.25204	0	-0.310868		LYZ	-2.22652	0	-1.75086	0	-2.07441	-2.1668	-2.04313	-2.31424	-12.576
ITGB7	0	0.279504	0.339437	0.469038	0.466749	0.692807	0	0	2.24754		LPGAT1	0	-0.282169	0	-0.768529	0	0	-0.275385	-0.330285	-1.65637		IGHM	0	0.830378	-0.496868	-0.67456	0.343953	0	0	-0.430803	-0.4279		DEFA3	0	-2.09863	-2.1908	0	-2.1838	-2.1908	-2.08319	-2.1908	-12.938
CSK	0	0.423226	0.29695	0.445047	0.400097	0.6619	0	0	2.22722		CSF2RA	0	-0.502674	-0.407403	-0.459611	0	0	-0.295305	0	-1.66499		AP2B1	0	-0.252407	-0.28462	0	0	0	-0.31262	0.35288	-0.496767		S100A8	-1.68895	0	-1.711	0	-4.6416	-1.19447	-1.01757	-4.35271	-14.6063
UTRN	0	0.499773	0	0.56363	0	0.461118	0	0.702317	2.22684		HCK	0	-0.433569	0	-0.267101	0	-0.614838	-0.356407	0	-1.67192		UTY	0	-0.298699	0	0.339629	0	0	-0.298699	-0.298699	-0.556469		S100A9	-2.74731	0	-2.50212	0	-4.33164	-2.59407	-1.6743	-4.05477	-17.9042
SUB1	0	0.297986	0	0.465762	0	0.603268	0.290271	0.568445	2.22573		STK17B	-0.309176	-0.296371	-0.319241	-0.413383	0	-0.344641	0	0	-1.68281		HLA-B	0	-1.35663	0	0.754884	0.441115	0.274585	-0.742138	0	-0.628181
EZR	0	0.376298	0	0.408182	0	0.653765	0.326045	0.455289	2.21958		ACTN1	0	-0.25729	-0.495824	-0.606842	0	-0.334876	0	0	-1.69483		CBX3	0	-0.250847	-0.498525	0	0	0	-0.261334	0.353351	-0.657355
PYCARD	0	0.466337	0.288969	0.305336	0	0.748522	0	0.401356	2.21052		RSRC2	-0.446041	-0.294004	-0.396263	-0.294757	0	0	-0.268753	0	-1.69982		PIM1	0	0	-0.328199	0.345628	0.30836	0	-0.308563	-0.684577	-0.66735
PDIA3	0	0.371089	0.25065	0.695943	0	0.567253	0	0.325003	2.20994		RILPL2	-0.258922	0	-0.361802	-0.390017	0	-0.262314	0	-0.42749	-1.70055		BTG1	-0.369894	0	-0.314308	0	0.289808	0	0	-0.296466	-0.69086
SP140	0	0.362659	0.288676	0.549254	0	0.32491	0.334791	0.34348	2.20377		CCND3	-0.539253	-0.323602	0	-0.413025	0	-0.432495	0	0	-1.70838		DDX3Y	0	-0.494263	0	0.422496	0.325826	0	-0.492504	-0.494263	-0.732708
ADRB2	0	0.51525	0.277484	0	0	0.983102	0	0.425349	2.20119		SLK	0	-0.48297	-0.302826	-0.505488	0	-0.418424	0	0	-1.70971		XIST	-0.748612	1.05327	-0.748612	-0.748612	-0.748612	-0.748612	0.786772	0.98041	-0.92261
GNAI2	0	0.309286	0.31851	0.517401	0	0.756227	0	0.2986	2.20002		PRRC2A	0	-0.399393	-0.258378	-0.3772	0	-0.39517	-0.301596	0	-1.73174		RPS7	-0.261865	0	0.258345	-0.370318	-0.26792	0	0	-0.358042	-0.9998
APMAP	0	0.470204	0.302702	0.371746	0	0.694314	0	0.355864	2.19483		MKNK2	-0.337401	-0.472639	-0.410426	-0.516091	0	0	0	0	-1.73656		NFKBIA	0	0	0	0.338185	-0.399728	-0.442615	-0.544742	0	-1.0489
AOAH	0	0.345908	0	0	0.443382	0.882553	0	0.500332	2.17217		CPD	-0.286931	0	-0.37847	-0.539665	0	-0.540253	0	0	-1.74532		RPL8	0	0	0.328228	-0.484581	-0.360211	0	0	-0.591692	-1.10826
TPST2	0	0.457279	0	0.560109	0.306212	0.832654	0	0	2.15625		CDKN1B	-0.34349	-0.504057	0	-0.597125	0	-0.305041	0	0	-1.74971		RPS4X	-0.327365	0.281809	0	-0.808489	-0.308417	-0.311567	0.517077	-0.345231	-1.30218
CFL1	0.639786	0	0	0.387395	0	0.828253	0	0.299013	2.15445		CTSA	0	-0.347394	-0.371983	-0.27618	0	0	-0.332826	-0.423176	-1.75156		GYPC	-0.420568	0	0	-0.280622	0	0	-0.295937	-0.404231	-1.40136
PPP2R5C	0	0.495371	0.345469	0.388309	0	0.272038	0.397643	0.25528	2.15411		IL17RA	0	-0.395793	0	-0.628211	0	-0.319603	-0.409413	0	-1.75302		FBL	0	-0.362646	0	-0.436532	0	-0.294167	0	-0.343431	-1.43678
RAC1	0	0.41624	0.380751	0.426754	0.252798	0.675124	0	0	2.15167		CEMIP2	0	-0.387259	-0.304542	-0.409908	0	-0.26871	-0.382815	0	-1.75323		HIST1H1C	0	-0.421261	-0.440246	-0.366948	-0.310483	0	0	0	-1.53894
FTH1	0	0.484954	0.452	0	0	0.522475	0.691315	0	2.15074		ATP6V0D1	0	-0.403743	-0.26555	-0.766061	0	-0.31946	0	0	-1.75481		MT-ND6	0	0	-0.362448	-0.487175	0	-0.414455	-0.300663	0	-1.56474
CD164	0	0.333165	0	0.690529	0	0.596515	0	0.51701	2.13722		SH3BP5	-0.256987	-0.374224	0	0	0	-0.353816	-0.291073	-0.479422	-1.75552		ADTRP	0	-0.324517	-0.368395	-0.286291	0.258021	-0.304166	0	-0.597915	-1.62326
BIN2	0	0.403574	0.401275	0.457688	0	0.85381	0	0	2.11635		ARFGAP3	0	-0.311291	-0.370457	-0.414225	0	-0.302586	0	-0.361534	-1.76009		AREG	0	-0.33751	-0.294885	0	0	-0.364787	-0.292896	-0.359382	-1.64946
EVL	0	0.463347	0.407493	0.326237	0.354843	0.541227	0	0	2.09315		BSG	-0.307534	-0.286071	0	-0.268696	0	-0.39758	0	-0.502895	-1.76278		RPL23	-0.439769	0	0	-0.330139	0	-0.46407	0	-0.433988	-1.66797
TRAF3IP3	0	0.353357	0.317359	0.273381	0.372919	0.467226	0	0.308282	2.09252		ZNF438	-0.304538	-0.321282	-0.420937	-0.257545	0	-0.459756	0	0	-1.76406		BTG2	0	-0.356265	0	-0.312145	0	-0.314445	-0.330839	-0.381724	-1.69542
ACTR3	0	0.407273	0.356604	0.363182	0.314239	0.6485	0	0	2.0898		HNRNPL	0	-0.59057	0	-0.515319	0	-0.251177	-0.41645	0	-1.77352		GABPB1-AS1	0	-0.257899	-0.463914	0	-0.353576	0	0	-0.643377	-1.71877
RHOC	0.493879	0.32746	0	0	0	0.89894	0	0.363724	2.084		PNPLA8	-0.285122	-0.348169	0	-0.542652	0	-0.263622	0	-0.334043	-1.77361		RPL23A	-0.41686	-0.511682	0	-0.477325	0	0	0	-0.318068	-1.72393
TMEM165	0.829875	0.343561	0.266951	0.253397	0	0.358105	0	0	2.05189		NFKB2	0	-0.493854	-0.50431	-0.476732	0	0	-0.301602	0	-1.7765		SNHG9	0	-0.42642	-0.342219	-0.374743	0	-0.323298	-0.258106	0	-1.72479
ATP6V0B	0	0.354124	0.363964	0.445987	0	0.500003	0	0.357319	2.0214		NBEAL2	0	-0.397435	-0.509366	-0.546	0	-0.331405	0	0	-1.78421		RPS12	-0.25421	0	0	-0.384243	0	-0.413979	0	-0.673615	-1.72605
PSMB2	0	0.365898	0.26447	0.496521	0	0.497059	0	0.391037	2.01498		KDM2A	0	-0.427078	-0.377687	-0.430737	0	-0.270222	-0.283364	0	-1.78909		RPLP1	-0.333777	0	0	-0.390149	0	-0.369556	0	-0.649288	-1.74277
ACAA2	0	0.376304	0	0.311834	0	0.867648	0	0.454528	2.01031		PTK2B	0	-0.492076	0	-0.485099	0	-0.516205	-0.295997	0	-1.78938		RPS23	-0.258292	0	0	-0.576234	0	-0.373712	0	-0.546688	-1.75493
S1PR5	0	0.332828	0	0	0	0.579934	0.382079	0.712652	2.00749		CCR1	0	-0.356717	-0.349132	0	0	-0.834619	-0.250796	0	-1.79126		TOMM7	-0.401626	0	0	-0.521425	0	-0.386766	0	-0.47068	-1.7805
RAB8A	0	0.33706	0	0.400676	0	0.683278	0	0.570871	1.99189		CYTH4	0	-0.636966	0	-0.278235	0	-0.430127	-0.446055	0	-1.79138		RPL35	-0.566871	-0.323083	0	-0.331422	0	-0.345267	0	-0.271695	-1.83834
PRR13	0	0.430801	0	0.291278	0.267292	0.435716	0	0.556916	1.982		SLC25A24	-0.323366	-0.352382	-0.408132	0	0	-0.282374	-0.428155	0	-1.79441		SOCS3	0	-0.553098	-0.262177	0.335468	0.626415	-0.365757	-0.571463	-1.07555	-1.86616
STK17A	0	0.569086	0	0.345533	0.337009	0.344938	0	0.379623	1.97619		IRS2	-0.42556	-0.334503	0.361161	-0.571906	0	-0.432514	0	-0.402754	-1.80608		RPL10A	-0.355097	-0.354904	0	-0.763882	0	0	0	-0.427977	-1.90186
CDC42SE1	0	0.418296	0.353726	0.493988	0	0.275059	0	0.433136	1.9742		PCYT1A	0	-0.411227	-0.292218	-0.318415	0	-0.32623	-0.460264	0	-1.80835		RPS2	-0.315157	-0.368545	0	-0.539083	0	0	0	-0.687921	-1.91071
HLA-DRA	0	0.322599	0.498368	0.330047	0	0	0	0.822625	1.97364		PDZD8	0	-0.252294	0	-0.589206	0	0	-0.371338	-0.599126	-1.81196		DDIT4	-0.983054	-0.404022	0	0	0	0	-0.275656	-0.314432	-1.97716
ATP6V0E1	0	0.488264	0	0.328268	0	0.60992	0	0.544014	1.97047		PTPN2	0	-0.443832	-0.420663	0	0	-0.443855	-0.519086	0	-1.82744		RPL18A	-0.555549	0	0	-0.640391	-0.277189	0	0	-0.568785	-2.04192
GNG2	0	0.433724	0	0.347378	0	0.571201	0	0.613166	1.96547		GSN	0	-0.570302	-0.408907	-0.525461	0	-0.324151	0	0	-1.82882		RPL13A	-0.471505	-0.467284	0	-0.61157	0	0	0	-0.527789	-2.07815
POLR2J3.1	1.26457	0.563961	0	0.479394	0	0	0	-0.344017	1.96391		ENTPD1	0	-0.408775	-0.443311	-0.633828	0	-0.343052	0	0	-1.82897		RPL9	-0.356767	-0.440439	0	-0.671684	0	0	0	-0.624526	-2.09342
SERPINB9	0	0.34124	0.351087	0.475545	0	0.349688	0.445765	0	1.96333		B3GNT5	0	-0.497163	0	-0.275977	0	-0.63334	-0.424052	0	-1.83053		SOCS1	0	-0.427514	-0.452194	0	-0.303976	-0.350889	0	-0.580249	-2.11482
DYNLL1	0	0	0.47905	0.495217	0	0.527799	0	0.43837	1.94044		KPNA4	0	-0.63253	0	-0.447462	0	-0.338781	-0.413402	0	-1.83217		RPS27A	0	0	0	-0.769427	-0.305818	-0.291904	0	-0.761048	-2.1282
LSP1	0	0.319723	0.363934	0	0	0.854029	0	0.400515	1.9382		RIOK3	0	-0.289702	-0.337596	-0.511593	0	0	-0.347492	-0.347016	-1.8334		RPL7	-0.369441	-0.27175	0	-0.779408	0	0	0	-0.757123	-2.17772
PPP1R12A	0	0.403396	0	0.29527	0	0.624107	0.264419	0.33977	1.92696		IGLC3	-1.70568	0.562881	-1.33455	-1.50852	0	-0.324618	0.866953	1.59887	-1.84467		RPS16	-0.562184	-0.335678	0	-0.656515	0	0	0	-0.623722	-2.1781
PTPN22	0	0.52495	0	0	0	0.545798	0.443741	0.402583	1.91707		MKNK1	-0.301862	-0.46669	-0.296345	0	0	-0.42369	-0.357194	0	-1.84578		MTRNR2L1	-0.366007	0	-0.3685	-0.33592	-0.373236	-0.373225	0	-0.363138	-2.18003
NSG1	0	0.324328	0	0.358181	0	0.653069	0.579234	0	1.91481		ATG2A	-0.319843	-0.447261	-0.471041	-0.608961	0	0	0	0	-1.84711		RPL37A	-0.269499	-0.275452	0	-0.387075	0	-0.944891	0	-0.321303	-2.19822
SIT1	0	0.446403	0.312895	0.406763	0.287312	0.450989	0	0	1.90436		SLC31A2	-0.428952	-0.379341	0	-0.524885	0	-0.519112	0	0	-1.85229		RPS11	-0.631205	0	0	-0.637606	0	-0.369014	0	-0.605781	-2.24361
CARD16	0	0.330642	0	0.611256	0	0.310973	0	0.644632	1.8975		MYL6	-0.4547	-0.430313	0.523982	-0.489258	0	0	0	-1.00888	-1.85917		RPL37	-0.281507	-0.280147	0	-0.377957	0	-0.993763	0	-0.324859	-2.25823
RORA	0	0.507214	0.464937	0.289358	0	0.633061	0	0	1.89457		DOCK2	0	-0.492634	-0.496195	-0.589455	0	-0.282072	0	0	-1.86036		MYB	0	-0.342614	-0.369387	-0.273843	-0.350553	-0.359166	-0.252589	-0.361236	-2.30939
LCK	0	0.420487	0	0.450444	0.391073	0.63083	0	0	1.89283		ARHGEF40	0	-0.758937	0.374682	-0.719836	0	-0.360333	0	-0.413246	-1.87767		RNF145	0	-0.471566	-0.480362	-0.286438	-0.281021	-0.337601	-0.462918	0	-2.31991
PAXX	0	0.355244	0.309084	0	0	0.556363	0.335647	0.331342	1.88768		FBRS	0	-0.503427	-0.388162	-0.446854	0	-0.280406	-0.265823	0	-1.88467		RPL6	-0.595539	0	0	-0.728627	-0.407074	-0.269597	0	-0.32243	-2.32327
BLOC1S1	0	0.378609	0.31032	0	0	0.682135	0	0.509146	1.88021		UBE2J1	0	-0.264468	-0.515261	0	0	-0.582902	-0.522366	0	-1.885		RPS3A	-0.284421	0	0	-0.777726	0	-0.262166	0	-1.01845	-2.34277
GUK1	0	0.355007	0.25482	0.272941	0	0.598974	0	0.397905	1.87965		IMPA2	0	-0.384274	0	-0.498146	0	0	-0.32852	-0.684373	-1.89531		RPLP2	-0.259883	-0.366096	0	-0.605158	0	-0.512799	0	-0.613015	-2.35695
DENND2D	0	0	0	0.504726	0.475371	0.567217	0	0.329342	1.87666		FCN1	-0.296243	0	-0.455024	-0.715688	0	-0.432756	0	0	-1.89971		TPT1	-0.38623	-0.340936	0	-0.70593	-0.297298	0	0	-0.647748	-2.37814
GPR65	0	0.479892	0	0.270785	0	0.486285	0	0.636203	1.87316		BIN2	0	-0.610485	-0.512347	-0.523679	0	0	0	-0.261923	-1.90843		PRMT2	0	-0.45173	-0.479386	0	-0.340495	0	-0.559426	-0.594158	-2.42519
YWHAQ	0	0.259065	0.263132	0.426092	0	0.588693	0	0.330417	1.8674		PRCP	0	-0.342019	0	-0.420688	0	-0.333132	-0.292886	-0.520498	-1.90922		MT-ND1	0	-0.46687	0	-0.290829	-0.278803	-0.590828	-0.810119	0	-2.43745
HSPA5	0	0.272707	0.272787	0.885062	0	0.434211	0	0	1.86477		GRAMD1A	-0.252682	-0.31248	-0.494402	-0.461196	0	-0.392647	0	0	-1.91341		MT-CO2	0	-0.334025	0.254927	-0.733985	0	-0.43774	-0.762299	-0.451229	-2.46435
SELENOT	0	0.379521	0.278928	0.299723	0	0.557307	0	0.348148	1.86363		ANO10	0	-0.414886	-0.34425	-0.462076	0	-0.294983	-0.399831	0	-1.91603		HIST2H2AC	0	-0.500595	-0.497922	-0.415974	-0.360169	-0.336452	-0.399078	0	-2.51019
PTMS	0	0.251959	0.289232	0.298786	0	0.528517	0	0.493438	1.86193		IQGAP2	-0.464261	-0.336057	0	-0.55987	0	0	0	-0.559627	-1.91982		RPL38	-0.269017	-0.569817	-0.28562	-0.367483	0	-1.03403	0	0	-2.52596
CHI3L2	0	0.339497	0	0	0.628576	0.631207	0	0.253976	1.85326		AC003681.1	-0.475657	0	-0.335552	-0.365275	0	-0.418893	-0.32812	0	-1.9235		HIST1H1E	-0.571968	-0.481196	-0.571924	-0.266086	-0.474483	0	-0.303572	0	-2.66923
CASP1	0	0.30309	0	0.614964	0	0.414594	0	0.519769	1.85242		MTF1	0	-0.347645	-0.491877	-0.408952	0	-0.253277	-0.423039	0	-1.92479		EEF1B2	-0.262529	0	0	-1.03121	0	-0.372563	0	-1.00996	-2.67626
VCL	0	0.463762	0.382024	0	0	0.675531	0	0.329674	1.85099		CBL	-0.468841	-0.503745	0	-0.68645	0	0	-0.269709	0	-1.92874		RPS27	-0.329463	-0.430098	-0.301082	-0.56365	0	-1.05741	0	0	-2.6817
SPCS2	0	0.447	0	0.485848	0	0.471108	0	0.433803	1.83776		TES	0	-0.409165	0	-0.484863	0	-0.6161	-0.435529	0	-1.94566		RPS20	-0.836852	-0.485643	0	-0.517168	0	-0.32017	0	-0.545599	-2.70543
ARID1B	0.717387	0.490282	0.278468	0.346575	0	0	0	0	1.83271		TBC1D14	-0.369759	-0.32256	0	-0.4123	0	-0.408988	0	-0.436022	-1.94963		SESN3	-0.458038	-0.275451	-0.434096	-0.335132	-0.315677	-0.548619	0	-0.342848	-2.70986
GNLY	0	0.428061	0	1.35273	-1.71239	1.24383	0	0.518446	1.83067		APBB1IP	-0.403711	-0.512651	-0.341365	-0.377931	0	0	-0.324928	0	-1.96059		MT-ND4	0	-0.341822	0.295204	-0.721989	0	-0.4994	-0.774435	-0.69566	-2.7381
ARAP2	0	0.474929	0	0.447345	0	0.479866	0	0.423318	1.82546		TRIM25	-0.305849	0	-0.412236	-0.402192	0	-0.393674	-0.448893	0	-1.96284		RPS18	-0.71658	-0.399752	0	-0.918372	0	0	0	-0.739303	-2.77401
MYL12B	0	0.28063	0	0.296613	0	0.698348	0	0.547637	1.82323		FBXO9	0	-0.390243	-0.587978	-0.449147	0	0	-0.541757	0	-1.96912		JUNB	0	-0.584675	0	0	0	-0.653768	-0.690143	-0.855245	-2.78383
H2AFZ	0	0.344461	0	0.48213	0	0.479419	0	0.515233	1.82124		CAMK1D	0	-0.374219	0	-0.687138	0	-0.280457	0	-0.628818	-1.97063		RPL4	-0.458329	-0.497932	0	-0.787855	-0.254287	0	0	-0.925453	-2.92386
DDX24	0	0.591921	0	0.294925	0	0.281774	0	0.647098	1.81572		OS9	0	-0.369142	-0.38431	-0.509366	0	-0.331285	0	-0.376673	-1.97078		RPL36A	0.848205	-1.173	-0.666162	-0.825291	0	-0.510155	-0.613955	0	-2.94036
DTHD1	0	0.610797	0	0	0	0.335146	0.545973	0.32328	1.8152		HMGB2	-0.376424	0	-0.617624	-0.439866	0	0	0	-0.537005	-1.97092		RPL13	-0.549368	-0.363083	0	-0.734285	0	-0.385827	0	-0.916656	-2.94922
SEC61B	0	0.359502	0.279687	0.409849	0	0.416647	0	0.343783	1.80947		HSP90AA1	0	0	0	-0.317183	0	-0.408809	-0.576639	-0.676145	-1.97878		MT-ND2	0	-0.467814	0	-0.340631	-0.571935	-0.924903	-0.998744	0.35206	-2.95197
CD53	0	0.282143	0	0.523803	0	0.61087	0	0.391023	1.80784		G6PD	0	-0.464908	0	-0.493826	0	-0.334221	0	-0.686847	-1.9798		RPL27A	-0.925015	-0.645501	0	-0.761058	0	-0.280118	0	-0.350003	-2.9617
DDX5	0	0	0	0.451529	0.518046	0.299958	0	0.529413	1.79895		FOS	-0.368332	-0.646257	1.74726	-1.55257	0	-0.563792	0	-0.602852	-1.98655		RPS5	-0.289113	0	0	-0.983891	-0.388017	-0.389173	0	-0.922961	-2.97316
APOBEC3C	0	0.375778	0.391136	0.330059	0	0.698577	0	0	1.79555		CEACAM4	-0.651951	-0.325254	-0.51171	-0.500245	0	0	0	0	-1.98916		CLDN5	0	-0.490249	-0.537794	0	-0.513269	-0.478338	-0.402288	-0.553923	-2.97586
NUB1	0	0.260186	0	0.542646	0	0.294736	0	0.689686	1.78725		KIF1B	0	-0.398488	-0.447983	-0.45659	0	-0.368755	-0.322977	0	-1.99479		ETS1	0	-0.636738	-0.617164	-0.649386	-0.716097	-0.467317	0	0	-3.0867
HNRNPH1	0	0.358844	0.312896	0.648414	0	0	0.450254	0	1.77041		RSBN1	-0.313654	-0.380186	-0.406892	0	0	-0.309738	0	-0.585688	-1.99616		RPS29	0	-0.629922	-0.434976	-0.617758	0	-1.40667	0	0	-3.08932
PTGES3	0	0.306499	0	0.573274	0.316146	0.307209	0	0.264831	1.76796		CSRNP1	0	-0.579492	-0.268105	-0.316105	0	-0.372726	-0.459838	0	-1.99627		MT-ATP8	0	-0.544882	-0.485729	-0.478458	-0.500682	-0.50874	-0.59889	0	-3.11738
LRRFIP1	0	0.381634	0.293607	0.498704	0	0.587436	0	0	1.76138		SPI1	0	-0.330783	-0.494034	-0.332287	0	0	0	-0.839265	-1.99637		RPL27	-0.60737	-0.753641	0	-0.834755	0	-0.315707	0	-0.688121	-3.1996
CD160	0	0.286366	0.392173	0.343341	0	0	0	0.735001	1.75688		MSL3	-0.352905	0	-0.391369	-0.298951	0	-0.663348	0	-0.29291	-1.99948		SMDT1	0	0	-1.03732	-0.396516	-0.391379	-0.917729	0	-0.458409	-3.20135
SPN	0	0.375679	0	0.385686	0	0.511477	0	0.481722	1.75456		BATF	-0.25855	-0.253989	-0.286511	0	0	-0.258701	-0.450893	-0.495218	-2.00386		MT-ND4L	0	-0.389139	0	-0.467493	-0.68961	-1.07158	-0.609136	0	-3.22695
RAC2	0	0.285206	0	0.416154	0.400341	0.648064	0	0	1.74977		TET2	0	-0.518562	0	-0.452205	0	-0.705795	-0.328419	0	-2.00498		RPL21	-0.598532	-0.46252	0	-0.886557	0	-0.503342	0	-0.801405	-3.25236
CDK2AP2	0	0.291303	0.328535	0.540334	0	0.584269	0	0	1.74444		RPL39	-0.599126	0	0.745791	-0.614122	0	-0.7922	0	-0.746861	-2.00652		SNHG25	0	-0.856877	-0.774394	-0.742093	-0.496376	-0.448984	-0.493367	0.55852	-3.25357
APBB1IP	0	0.419173	0.278248	0	0	0.682992	0	0.356441	1.73685		RAB7A	-0.608075	-0.263102	0	-0.35693	0	-0.276681	0	-0.515293	-2.02008		ZFAS1	-0.785756	-0.554894	-0.366082	-0.271503	-0.41022	-0.520597	0	-0.373829	-3.28288
TXN	0	0.346054	0.371403	0.484482	0	0.532186	0	0	1.73413		RHOA	-0.557745	-0.299127	0	-0.623957	0	0	0	-0.545727	-2.02656		RPL31	-0.752106	-0.596355	-0.397333	-0.632184	0	-0.609158	0	-0.316966	-3.3041
ATP5F1E	0.512665	0.349798	0	0	0	0	0.296788	0.573137	1.73239		RPLP1	-0.862208	0	0.497776	-0.740043	0	-0.280672	0	-0.641963	-2.02711		RPL3	-0.683967	-0.541287	0	-1.08215	0	0	0	-1.00648	-3.31389
PTPN6	0	0.333443	0	0.536018	0.410016	0.451819	0	0	1.7313		PTPN1	0	-0.433374	-0.409963	-0.512561	0	-0.303574	-0.370542	0	-2.03002		IGHA1	-1.16238	1.56206	-1.03624	-1.32878	-0.785789	0	0	-0.660347	-3.41147
FBXW5	0	0.414166	0.314202	0.366692	0	0.623403	0	0	1.71846		FCER1G	0	0	-0.587719	0.358595	0	0	-0.616588	-1.18568	-2.0314		MT-ND5	0	0	0	-1.27094	-0.427945	-0.314214	-0.699957	-0.703034	-3.41609
RAB29	0	0.363114	0	0.43737	0	0.477835	0	0.427726	1.70605		C3AR1	0	-0.543842	-0.449871	0	0	-0.619115	-0.41989	0	-2.03272		MT-CO1	-0.478077	-0.714327	0	-0.76991	0	-0.628551	-0.565173	-0.443356	-3.59939
KANSL1	0	0.461967	0.436523	0.448952	0	0.357896	0	0	1.70534		DDX5	-0.357987	-0.601026	0	-0.47386	0	-0.300452	-0.299973	0	-2.0333		RPS19	-0.701627	-0.400288	0	-0.712805	-0.492598	-0.479977	0	-0.829364	-3.61666
CD3D	0	0.256779	0	0.319201	0	0.641363	0	0.486994	1.70434		MICU1	0	-0.433712	-0.357887	-0.633538	0	-0.26599	-0.342555	0	-2.03368		CD69	-0.697397	-0.68719	-0.670066	0.329055	0	-0.71792	-0.410452	-0.768743	-3.62271
NDUFA13	0	0.406965	0	0.512966	0	0.362172	0	0.414935	1.69704		PSAP	-0.274994	-0.654979	-0.326959	-0.785327	0	0	0	0	-2.04226		MT-CO3	0	-0.679897	0	-0.974851	0	-0.711568	-0.842385	-0.495768	-3.70447
RAB9A	0	0.338205	0	0	0	0.452584	0.357713	0.548457	1.69696		ANXA3	0	0	-0.515883	0.732459	0	-0.621944	-0.395573	-1.24163	-2.04257		RPS6	-0.819049	-0.519646	0	-0.921237	-0.325814	-0.329259	0	-0.841175	-3.75618
DHRS7	0	0.259883	0	0.353952	0	0.641723	0	0.437209	1.69277		HCLS1	-0.464688	-0.422424	-0.272335	-0.896108	0	0	0	0	-2.05556		MT-CYB	0	-0.488918	0.441618	-1.51558	0	-0.45155	-0.929877	-0.894268	-3.83857
NOP10	0	0.418283	0	0.348581	0	0.56694	0	0.354465	1.68827		CORO1A	-0.407837	-0.314236	0	-0.704603	0	0	0	-0.635736	-2.06241		JCHAIN	-0.896194	0.250379	-0.903757	-0.893959	0	-0.752186	-0.794208	0	-3.98992
PSMA7	0	0.315609	0	0.431933	0	0.481614	0	0.454085	1.68324		TAOK3	0	-0.410545	0	-0.817833	0	-0.345264	-0.489153	0	-2.0628		IGHG3	0	0	-0.853542	-0.836279	-0.696296	-0.64599	-0.255192	-0.777537	-4.06484
SSBP3	0	0	0.326676	0	0.277888	0.638458	0	0.438433	1.68146		KIAA0930	0	-0.363349	-0.328301	-0.292931	0	-0.256125	-0.267502	-0.554703	-2.06291		MT-ND3	0	-0.611481	0	-1.17969	-0.260126	-1.46615	-1.16197	0	-4.67941
IRF1	0.525361	0.368421	0.383325	0	0	0.402697	0	0	1.6798		RIPOR2	0	-0.455743	-0.485162	-0.779677	0	-0.343895	0	0	-2.06448		MT-ATP6	-0.410153	-0.582341	-0.36183	-1.1607	0	-0.750848	-0.955277	-0.60897	-4.83012
CFLAR	0	0.506134	0	0.491701	0	0.321641	0.355597	0	1.67507		TWF2	-0.43735	-0.448157	0	-0.411593	0	0	-0.261329	-0.506999	-2.06543		IGLC3	-1.1384	0	-1.31579	-1.14142	-0.83514	-0.882742	0	0.439912	-4.87358
TUBA1B	0	0	0	0.294714	0.450978	0.610253	0	0.317039	1.67298		VSIR	-0.415398	-0.458736	-0.340766	-0.47821	0	0	0	-0.373906	-2.06702		S100A8	0	0.676125	0	0.91561	-3.55175	-0.504969	0	-2.49305	-4.95803
TSEN54	0	0.415918	0.328108	0	0	0.553508	0.374624	0	1.67216		PRPF4B	-0.317263	-0.468904	-0.260107	-0.511272	0	0	-0.519959	0	-2.0775		RPS21	0	-0.905458	-0.642199	-1.03277	-0.411642	-1.11957	-0.563002	-0.28669	-4.96133
CCND3	0	0.268705	0	0.473002	0.317651	0.603132	0	0	1.66249		SON	0	-0.379352	-0.270642	-0.547395	0	0	-0.449022	-0.432781	-2.07919		IGLC2	-0.821797	1.11375	-1.52962	-1.64977	-0.747097	-0.878269	0	-0.715946	-5.22875
GNG5	0	0.34129	0	0.362949	0	0.396657	0	0.559381	1.66028		YBX1	-0.587212	-0.454887	0	-0.567823	0	0	-0.472272	0	-2.08219		HIST1H4C	0	-0.912991	-1.20374	-1.12068	-0.474976	-0.92832	-0.663458	0	-5.30417
PPIB	0	0.33121	0	0.429849	0	0.512998	0	0.381163	1.65522		JMJD6	0	-0.343197	-0.285557	-0.532349	0	-0.524296	0	-0.396971	-2.08237		RPS4Y1	0.532427	-2.78423	0.650531	0.382022	0.615334	0.631033	-2.78548	-2.78548	-5.54385
CCDC107	0	0.353365	0.31323	0.289246	0	0.695072	0	0	1.65091		SLC43A2	0	-0.61117	-0.400404	-0.660964	0	-0.417771	0	0	-2.09031		HIST1H1D	-0.781147	-0.938409	-0.934904	-0.859103	-0.95893	0	-0.548099	-0.566959	-5.58755
TAPBP	0	0.383334	0	0.568906	0	0.347582	0	0.348026	1.64785		FES	0	-0.470205	-0.296047	-0.463567	0	-0.437207	-0.433672	0	-2.1007		CXCR4	-1.47996	-0.916149	-0.973837	0	-0.576241	-0.815312	0	-1.09981	-5.86131
PIP4K2A	0	0.51648	0	0	0	0.389342	0.413101	0.327669	1.64659		CALM1	-0.413147	-0.440063	0	-0.512096	0	0	0	-0.736431	-2.10174		S100A9	0	-0.270483	-1.15674	-0.455075	-3.18073	-1.52332	0	-1.57285	-8.15919
TMSB10	0.338918	0.362405	0	0.413675	0	0	0	0.523385	1.63838		OTUD1	-0.344939	-0.350147	-0.309241	-0.36812	0	-0.416836	-0.315518	0	-2.1048		MTRNR2L12	-1.52388	-1.55925	-1.34793	-1.10654	-1.13202	-1.36275	-1.10847	0	-9.14084
RHOA	0	0.323082	0	0.303334	0	0.665296	0	0.34363	1.63534		PTPN12	0	-0.450795	-0.252198	-0.323557	0	-0.405081	-0.314265	-0.365282	-2.11118		IGKC	-1.55787	0.588304	-2.0695	-2.31564	-0.627749	-2.00401	-1.5187	-0.448508	-9.95368
ARHGAP30	0	0.435637	0.286062	0.345557	0	0.567972	0	0	1.63523		BAZ1A	-0.36888	-0.413932	0	-0.434662	0	-0.604899	-0.300905	0	-2.12328		RPS26	-1.69408	-1.71748	-2.10893	-1.68518	0.42164	0	-2.21517	-1.70547	-10.7047
TMEM120B	0	0.375248	0.295486	0.340964	0	0.254165	0	0.365756	1.63162		TPST2	0	-0.323574	-0.544931	0	0	-0.509066	-0.439556	-0.318009	-2.13514		PLCG2	-1.55918	-1.61286	-1.6957	-1.50439	-1.49508	-1.61746	-1.29261	0	-10.7773
ARL4C	0	0.317693	0	0.310005	0	0.70327	0.299406	0	1.63037		CAMKK2	0	-0.565243	-0.482676	-0.744863	0	0	0	-0.342694	-2.13548
TOP1	0	0.268141	0	0.418249	0.287754	0.283904	0	0.364311	1.62236		NABP1	0	-0.412372	-0.311048	-0.339937	0	-0.696899	-0.376019	0	-2.13627
LPCAT1	0	0.331162	0	0.432147	0	0.567759	0	0.289792	1.62086		NCF4	-0.332358	-0.30173	-0.496801	-0.416763	0	0	0	-0.593662	-2.14131
SH3KBP1	0	0.477374	0	0.310118	0	0.489208	0	0.338135	1.61483		RPL24	-0.665805	0	0	-0.661671	0	-0.285711	0	-0.532207	-2.14539
TMBIM6	0	0.274285	0	0.399075	0	0.559524	0	0.372295	1.60518		RPL10	-1.39395	0	0.844185	-0.829599	0	0	-0.310834	-0.46176	-2.15196
NDUFB2	0	0.358729	0	0.336783	0	0.436797	0	0.46417	1.59648		ASAH1	-0.311629	0	-0.796991	-0.748384	0	-0.306354	0	0	-2.16336
TRAPPC1	0	0.298884	0	0	0	0.574505	0.360852	0.347399	1.58164		ANKRD11	-0.274287	-0.267577	-0.505755	-0.830904	0	0	-0.285824	0	-2.16435
EIF5A	0.719166	0	0.295673	0.280252	0	0.285694	0	0	1.58079		ECE1	-0.278118	-0.561857	-0.531629	-0.524714	0	0	-0.28364	0	-2.17996
CTSD	0	0.261236	0.287562	0.342896	0	0.68816	0	0	1.57985		BCL6	0	-0.423173	-0.64781	-0.459272	0	-0.304022	-0.348483	0	-2.18276
PDIA6	0	0.367793	0.267196	0.467242	0	0.472552	0	0	1.57478		LILRA2	-0.413219	-0.47769	-0.325071	-0.575086	0	0	0	-0.395073	-2.18614
HSP90AA1	0	0	0	0.831543	0.868987	0.251764	-0.379041	0	1.57325		NFKBIZ	0	-0.399176	0	-0.465757	0	-0.836995	-0.485264	0	-2.18719
STK10	0	0.460028	0.268698	0	0	0.519042	0	0.324116	1.57189		SERF2	-0.603356	0	0.533408	-0.553113	0	0	0	-1.56665	-2.18971
POMP	0	0.26538	0	0.364	0	0.407535	0	0.532385	1.5693		PRKCD	-0.363024	-0.541221	-0.547282	-0.453551	0	0	0	-0.288114	-2.19319
CELF2	0	0.62965	0.254223	0.381833	0	0.292933	0	0	1.55864		PACSIN2	-0.266101	-0.285673	-0.392949	-0.379965	0	-0.508765	0	-0.36808	-2.20153
PTPN7	0	0.394166	0.263402	0.319203	0	0.580186	0	0	1.55696		HNRNPU	0	-0.491022	0	-0.934183	0	-0.456698	-0.319888	0	-2.20179
CLEC2B	0	0.397306	0	0.370133	0	0.344503	0	0.435132	1.54707		RPS2	-0.59947	0	0	-0.648749	0	0	-0.314109	-0.641554	-2.20388
HCLS1	0	0.3355	0	0	0	0.458187	0.415603	0.336903	1.54619		CPEB4	0	-0.348795	-0.654886	-0.285487	0	-0.588551	-0.335445	0	-2.21316
TNFSF14	0.375674	0.276406	0	0	0	0.48109	0	0.405688	1.53886		SLC12A6	0	-0.454883	-0.328206	-0.677653	0	-0.46128	-0.292966	0	-2.21499
PRKCB	0	0.356378	0.293335	0.346996	0	0.536153	0	0	1.53286		COL4A3BP	0	-0.574312	0	-0.870722	0	-0.310916	-0.467459	0	-2.22341
RASAL3	0	0.36645	0.270303	0.311007	0	0.584568	0	0	1.53233		CHPT1	-0.73837	0	-0.369405	-0.488389	0	0	0	-0.633637	-2.2298
RNF181	0	0.339376	0	0.319357	0	0.400824	0	0.470084	1.52964		GRB2	0	-0.731299	-0.409316	-0.832672	0	0	-0.262337	0	-2.23562
RUNX3	0	0	0	0.297015	0	0.487014	0.360347	0.372688	1.51706		NCKAP1L	0	-0.489041	-0.279845	-0.512482	0	-0.440979	-0.513706	0	-2.23605
CALM3	0	0	0	0	0.331998	0.420998	0.391019	0.369854	1.51387		CAT	0	-0.679199	0	0	0	-0.305831	-0.434034	-0.820219	-2.23928
RHOG	0	0.371389	0	0.280036	0.314474	0.546498	0	0	1.5124		PHF21A	0	-0.389214	-0.453694	-0.351525	0	-0.528407	-0.517206	0	-2.24005
FMNL1	0	0.344295	0.260276	0.262076	0	0.639705	0	0	1.50635		LILRB2	0	-0.623785	-0.438924	-0.769901	0	0	-0.41036	0	-2.24297
RNPEPL1	0	0.318437	0.255792	0.292517	0	0.637098	0	0	1.50384		RPL35	-0.835026	0	0	-0.571127	0	-0.520644	-0.319857	0	-2.24665
CST3	0.426156	0.394092	0.302267	0	0	0.376567	0	0	1.49908		AZI2	-0.438677	-0.436486	-0.533829	0	0	-0.480811	-0.365693	0	-2.2555
SLC20A1	0	0.362575	0.280466	0.296213	0	0.556285	0	0	1.49554		RPL18	-0.879633	0	0	-0.681019	0	0	-0.333459	-0.372161	-2.26627
RNF149	0	0.402807	0.298508	0.331324	0	0.461705	0	0	1.49434		PLIN3	0	-0.553099	-0.421279	-0.522788	0	-0.332287	-0.443288	0	-2.27274
BUD31	0	0.325666	0	0.272664	0	0.355717	0	0.53893	1.49298		RPS6KA3	0	-0.344204	0	-0.779358	0	-0.459027	-0.279949	-0.413653	-2.27619
HSH2D	0	0	0	0.501853	0	0.303139	0.279907	0.406782	1.49168		MPP1	-0.316666	-0.540031	-0.353611	-0.406408	0	0	0	-0.660645	-2.27736
MAD1L1	0	0	0	0.42328	0.323191	0.397555	0	0.343681	1.48771		STK10	-0.34208	-0.547978	-0.414791	-0.622711	0	-0.350657	0	0	-2.27822
GRAP2	0	0.383291	0.357734	0.284207	0	0.452867	0	0	1.4781		PPT1	0	-0.569154	0	-0.458058	0	-0.653055	-0.314556	-0.286708	-2.28153
TNFRSF1B	0	0.305675	0	0.295267	0	0.535415	0	0.331395	1.46775		PTAFR	0	-0.895574	-0.297147	-0.81031	0	0	-0.279773	0	-2.2828
ZNF207	0	0.412287	0.251212	0.407982	0	0.387349	0	0	1.45883		IQGAP1	0	-0.471947	0	-0.984675	0	-0.555782	0	-0.278653	-2.29106
FAM96B	0	0.33221	0	0.304732	0	0.407527	0	0.414178	1.45865		SF1	0	-0.55308	-0.465312	-0.827172	0	0	-0.459609	0	-2.30517
DDX17	0	0.467545	0.314728	0.312977	0	0.362504	0	0	1.45775		RNF144B	-0.33156	-0.543433	-0.324856	-0.486491	0	-0.621701	0	0	-2.30804
SELENOS	0	0.352999	0	0.442052	0	0.274895	0	0.387508	1.45745		FAM53C	0	-0.601763	0	-0.657836	0	-0.340696	-0.320658	-0.387112	-2.30807
TAOK3	0	0.430679	0	0.272731	0	0.29587	0	0.4506	1.44988		DGAT2	0	-0.541735	-0.487035	-0.395624	0	0	0	-0.884093	-2.30849
SUPT4H1	0	0.335007	0	0.253811	0	0.487506	0	0.372491	1.44882		HNRNPA2B1	0	-0.57338	-0.325019	-0.698986	0	-0.436559	-0.289264	0	-2.32321
LYST	0	0.368057	0	0.28328	0	0	0.463762	0.330323	1.44542		CEACAM1	0	-0.363081	-0.87858	-0.270896	0	-0.818839	0	0	-2.3314
DDX6	0	0.49151	0	0.255575	0	0	0.373275	0.306257	1.42662		CDC42EP3	0	0	-0.705673	-0.399412	0	-0.262423	-0.530757	-0.433464	-2.33173
HSPB11	0	0.311247	0	0.270781	0	0.392821	0	0.442962	1.41781		PTPRJ	0	-0.625744	0	-0.737387	0	-0.67742	-0.307008	0	-2.34756
UBXN4	0	0.381313	0	0.299378	0	0.39871	0	0.336198	1.4156		ROCK1	0	-0.695357	-0.370303	-0.926064	0	0	-0.360574	0	-2.3523
RBM25	0	0.363983	0	0.372016	0.263053	0.411325	0	0	1.41038		RBMS1	0	-0.310586	-0.267025	-0.274353	0	-0.378628	-0.596331	-0.530776	-2.3577
SNX6	0	0.274421	0	0.349125	0	0.338197	0	0.447355	1.4091		SEMA4A	0	-0.643177	-0.448038	-0.272482	0	-0.419501	0	-0.586857	-2.37006
SKAP2	0	0.358075	0.346565	0	0	0.326922	0	0.374078	1.40564		TCF25	-0.353629	-0.564082	0	-0.783624	0	0	0	-0.671	-2.37234
WDR83OS	0	0.317235	0	0.32422	0	0.418535	0	0.342963	1.40295		CEP350	0	-0.434764	-0.291133	-0.668134	0	-0.378852	-0.610264	0	-2.38315
LASP1	0	0.283337	0.260425	0.372609	0	0.48078	0	0	1.39715		USF2	-0.324328	-0.349276	-0.315177	-0.463713	0	0	-0.348819	-0.584183	-2.3855
SH3GLB1	0	0.307553	0	0.302469	0	0.328543	0	0.456851	1.39542		IMPDH1	-0.425074	-0.479443	-0.263146	-0.516446	0	-0.332829	0	-0.369061	-2.386
CD37	0	0.379041	0	0.294233	0.324631	0.388533	0	0	1.38644		MFF	-0.502633	-0.294834	0	-0.267787	0	-0.303987	-0.330228	-0.697975	-2.39744
TMC6	0	0	0.296489	0.351893	0.296544	0.436715	0	0	1.38164		BNIP2	0	-0.501885	-0.301648	-0.610882	0	-0.446975	0	-0.538746	-2.40014
SRP19	0	0.371884	0	0.425234	0	0.253708	0	0.327516	1.37834		ADGRE2	0	-0.582968	-0.2723	-0.763714	0	0	-0.782184	0	-2.40117
ADD3	0	0.295855	0	0.252252	0	0.398041	0	0.408093	1.35424		TPM3	-0.380244	-0.740766	-0.376234	-0.544769	0	-0.360039	0	0	-2.40205
SCAF11	0	0.31686	0	0.305395	0	0.290652	0	0.441114	1.35402		TNFAIP3	0	-0.62064	-0.259079	0	0	-0.847765	-0.681363	0	-2.40885
LINC02084	0	0.327467	0	0	0	0.325791	0.408842	0.290448	1.35255		CPQ	0	-0.653722	0	-0.860409	0	-0.43158	-0.47122	0	-2.41693
ARF5	0	0.302601	0.344874	0.339744	0	0	0.342811	0	1.33003		CSNK1D	0	-0.59106	-0.367918	-0.500538	0	-0.503626	0	-0.455998	-2.41914
HSP90B1	0	0.321764	0	0.287376	0	0.393569	0	0.324365	1.32707		MYH9	0	-0.622042	-0.377905	-1.01659	0	0	0	-0.403713	-2.42025
MPHOSPH8	0	0.307544	0	0.281427	0.445391	0.2759	0	0	1.31026		ACTG1	-0.599423	-0.486888	-0.402783	-0.636984	0	0	0	-0.296257	-2.42233
POLR2K	0	0.262152	0	0.328474	0	0.355838	0	0.358516	1.30498		ADAM10	0	-0.612759	0	-0.78422	0	-0.522601	-0.506159	0	-2.42574
EPS15	0	0.345785	0	0.266842	0	0.345974	0	0.346212	1.30481		H2AFY	-0.504937	-0.569439	-0.447353	-0.911768	0	0	0	0	-2.4335
PSMD9	0	0.296861	0	0.404594	0	0.305552	0.290932	0	1.29794		HNRNPM	-0.488616	-0.392469	-0.312875	-0.505757	0	-0.368339	-0.36697	0	-2.43503
NEMF	0	0.386774	0	0.260676	0.305453	0.302799	0	0	1.2557		ITGAX	-0.421116	-0.640493	0	-0.45653	0	-0.515673	-0.408645	0	-2.44246
C1D	0	0.276847	0	0.250704	0	0.251653	0	0.472286	1.25149		RPL11	-0.76377	0	0	-0.699125	0	0	-0.361092	-0.618912	-2.4429
S100A9	0	1.18828	0.719734	0.354559	-0.966535	0.698957	0	-0.757737	1.23726		CLIP1	0	-0.650967	-0.34046	-0.710281	0	-0.447245	-0.294945	0	-2.4439
ANKRD11	0	0.39941	0	0.250087	0.315393	0.269573	0	0	1.23446		TLR2	0	-0.604957	-0.403166	-0.371456	0	-0.765997	-0.299321	0	-2.4449
NCK1	0	0.307088	0	0.270398	0	0.295902	0	0.352946	1.22633		CXCL16	-0.490685	0	0	-0.589089	0	-0.52519	0	-0.839996	-2.44496
BTN3A3	0	0.283544	0	0.315987	0	0.252244	0	0.372643	1.22442		RPS24	-0.814827	0	0	-0.790811	0	-0.401276	0	-0.464761	-2.47168
SNRPD3	0	0	0	0.307123	0.274656	0.270321	0	0.370994	1.22309		FURIN	-0.304864	-0.452123	-0.438958	-0.463851	0	0	-0.343826	-0.473216	-2.47684
CD99	0	0.287028	0.30298	0	-0.509328	0.636034	0	0.481827	1.19854		SERBP1	-0.37497	-0.478917	-0.259608	-0.551274	0	-0.311662	-0.507267	0	-2.4837
ITM2B	0	0.257398	0	0.300053	0	0.290082	0	0.297892	1.14543		WASF2	-0.61222	-0.672032	0.293924	-0.752621	0	0	-0.479198	-0.269791	-2.49194
TBK1	0	0.284042	0	0.267688	0	0.313454	0	0.259132	1.12432		PAPSS1	-0.515369	0	0	-0.582817	0	-0.539204	-0.276269	-0.580885	-2.49454
IGLC3	0	0.905031	-0.547057	-0.577075	0	0	0.405128	0.915428	1.10145		SYAP1	-0.824535	-0.603125	0	-0.527985	0	-0.53897	0	0	-2.49461
WTAP	0	0.259289	0	0.256	0	0.271041	0	0.293561	1.07989		EEF1A1	-0.695307	0	0	-1.16277	0	-0.365567	-0.272724	0	-2.49637
NDUFA3	0	0.253452	0	0.337182	0	-0.362717	0	0.730832	0.95875		GSTO1	0	-0.460406	-0.413061	0	0	-0.514753	-0.654699	-0.455272	-2.49819
IGKC	0	2.03507	-0.917196	-0.979813	0.723146	-0.852115	0	0.783706	0.792804		RPL23A	-0.984121	0	0	-0.716853	0	-0.338872	-0.464763	0	-2.50461
EIF1AY	0	-0.427444	0.310553	0.421453	0.292823	0.274673	-0.427444	-0.427444	0.0171689		ERO1A	0	-0.879837	0	-0.427176	0	0	-0.543776	-0.654025	-2.50481
GPR171	0	0	0	0.288925	-0.37586	-0.501319	0.458401	0	-0.129853		PLEK	0	-0.58202	-0.76041	-0.428896	0	-0.356053	-0.377575	0	-2.50495
RPS10	0.702648	-0.691163	0.43367	-0.653398	0	0	0	0	-0.208243		RPL41	-0.977454	-0.333341	0.350179	-0.683712	0	-0.253443	0	-0.609107	-2.50688
HLA-B	0	-1.18283	0	0.686563	0.335757	0.385616	-0.547075	0	-0.321964		ANKRD22	0	-0.393178	-0.665222	-0.37125	0	-0.641777	-0.457506	0	-2.52893
UTY	0	-0.262218	0	0.388179	0	0	-0.262218	-0.262218	-0.398476		SKAP2	-0.698302	0	0	-1.10689	0	-0.369175	0	-0.356324	-2.53069
TTTY15	0	-0.281585	0	0.310145	0	0	-0.281585	-0.281585	-0.53461		RPS25	-1.05903	0	0	-0.393367	0	-0.482388	0	-0.610218	-2.545
TRABD2A	0	0	0	-0.373723	0.402511	-0.322025	0	-0.306006	-0.599243		SLC38A2	0	-0.367591	-0.450654	-0.462439	0	-0.54311	-0.429468	-0.291969	-2.54523
DDX3Y	0	-0.501482	0	0.411543	0.346564	0	-0.501482	-0.501482	-0.74634		RPL7A	-0.648935	0	0	-0.912557	0	0	-0.326473	-0.658049	-2.54601
SMAP2	0	0	0	-0.334142	-0.325393	-0.349031	0.417669	-0.442021	-1.03292		TMOD3	-0.585138	-0.437286	0	-0.470019	0	-0.5053	-0.550174	0	-2.54792
EIF3H	0	-0.341819	0	-0.372435	0	-0.253548	0	-0.345501	-1.3133		FAM157C	-0.309116	-0.550665	-0.504425	-0.458689	0	-0.430576	-0.307092	0	-2.56056
EIF3E	0	-0.253002	0	-0.263856	0	-0.451616	0	-0.355275	-1.32375		TBCA	-0.620267	-0.28887	0	-0.297613	0	-0.25898	-0.522431	-0.572848	-2.56101
TMEM123	0	-0.536497	-0.512915	0.259584	0	-0.535928	0	0	-1.32575		CCDC69	-0.553118	-0.552268	-0.26003	-0.596955	0	0	-0.263467	-0.351757	-2.57759
JUN	0	-0.298193	-0.280665	0	0.340718	-0.32739	-0.386162	-0.396784	-1.34848		RPL3	-0.73421	0	0	-0.911435	0	0	-0.387963	-0.549276	-2.58288
XIST	0	0.998207	-0.794711	-0.794711	-0.794711	-0.794711	0.512604	0.316679	-1.35135		IKZF1	0	-0.462509	-0.258331	-0.705762	0	-0.444135	-0.71407	0	-2.58481
AIF1	0	-0.273365	0	-0.433679	0.506171	-0.591902	0	-0.591152	-1.38393		RPS15	-0.935456	0	0	-0.421541	0	-0.348903	-0.258778	-0.629646	-2.59432
IMPDH2	0	-0.366134	0	0	0	-0.388187	-0.269775	-0.362738	-1.38683		PLAUR	0	-0.642403	0	-0.821839	0	0	-0.563047	-0.567304	-2.59459
RPS24	-0.304363	0	0	0	-0.336566	-0.480864	0	-0.284285	-1.40608		GAPDH	-0.565284	-0.298957	0.691618	0	0	0	-0.54428	-1.8787	-2.5956
UBA52	-0.495138	0	0	-0.299634	0	-0.299487	0	-0.329732	-1.42399		IER2	0	-0.641077	0	-0.569014	0	-0.300258	-0.322671	-0.766766	-2.59979
RFLNB	0	-0.256432	0	0	0	-0.272522	-0.366341	-0.59689	-1.49218		ITGB1	-0.497298	-0.42311	-0.391962	-0.553207	0	-0.369103	-0.373785	0	-2.60846
SGK1	0	-0.29606	-0.273343	-0.316118	0	-0.310487	0	-0.318157	-1.51416		PIM3	0	-0.635715	-0.55139	-0.464278	0	-0.5311	-0.427602	0	-2.61008
NSA2	0	-0.385501	-0.304677	0	0	-0.504603	-0.34135	0	-1.53613		HIST1H4C	0	-0.486625	-0.830675	-0.84807	0	0	-0.446828	0	-2.6122
TNFAIP3	0	-0.269973	0	0	-0.421459	-0.490513	0	-0.363337	-1.54528		AKAP13	-0.393336	0	-0.463305	-0.797369	0	-0.627871	-0.33296	0	-2.61484
LEPROTL1	0	-0.283388	-0.407761	0	0	-0.524198	0	-0.360808	-1.57615		RPL23	-0.714135	0	0.285343	-0.761983	0	-0.479487	-0.291412	-0.657399	-2.61907
BTF3	0	-0.308712	0	-0.42895	0	-0.408466	0	-0.458368	-1.6045		CAPZB	-0.512172	-0.582647	0	-0.487639	0	0	-0.319169	-0.718617	-2.62024
UXT	0	-0.311813	0	-0.43381	0	-0.342143	0	-0.541582	-1.62935		FCGR1A	0	0	-0.677039	0	0	-0.71566	-0.446473	-0.792116	-2.63129
BCL2	0	-0.295624	-0.604965	0	0	-0.341791	0	-0.390665	-1.63305		ACER3	0	-0.57236	-0.435166	-0.395218	0	-0.621221	-0.609629	0	-2.63359
HIST1H1E	0	-0.428074	-0.510393	-0.374049	-0.362275	0	0	0	-1.67479		LILRA5	0.259199	-0.737322	-0.409272	0	0	-0.530228	-0.408483	-0.810264	-2.63637
LINC01871	0	-0.55708	0	-0.53111	-0.663973	-0.62087	0	0.6598	-1.71323		HSPA1A	0	-0.448974	-0.495428	-0.611878	0	-0.262982	0	-0.818499	-2.63776
MTRNR2L1	0	0	-0.34272	-0.333472	-0.344564	-0.347488	0	-0.349908	-1.71815		AC114760.2	-0.62765	-0.375649	-0.355088	-0.618006	0	0	-0.661535	0	-2.63793
RPL14	-0.445398	-0.302996	0	-0.312634	0	-0.323284	0	-0.372653	-1.75696		FERMT3	0	-0.618759	-0.658382	-0.45257	0	-0.368523	-0.260149	-0.280478	-2.63886
SH3YL1	0	-0.423127	0	-0.297962	0	-0.488887	0	-0.567396	-1.77737		KREMEN1	0	-0.477808	-0.426504	-0.323504	0	-0.571937	0	-0.84051	-2.64026
RPL41	0	-0.438308	-0.280763	-0.368005	0	-0.708596	0	0	-1.79567		TRIM8	0	-0.70942	-0.353175	-0.585012	0	0	-0.561083	-0.439044	-2.64773
SARAF	0	-0.379089	-0.259005	0	0	-0.570763	0	-0.603921	-1.81278		MCTP2	0	-0.314977	-0.946032	0	0	-0.733352	-0.662607	0	-2.65697
SNHG9	0	-0.507549	-0.389602	-0.412434	0	-0.50914	0	0	-1.81873		RPL22	-0.68588	0	0	-0.86229	0	-0.619422	-0.492676	0	-2.66027
ST13	0	-0.291896	0	-0.256443	0	-0.583263	-0.344064	-0.348277	-1.82394		RTN4	0	-0.426928	0	-0.732472	0	-0.617114	-0.316841	-0.571219	-2.66457
PABPC1	0	-0.454804	0	0	0	-0.515919	-0.346394	-0.527615	-1.84473		SYK	0.258271	-0.742488	0	-0.862911	0	-0.548013	-0.515668	-0.256913	-2.66772
RPL30	-0.407253	0	0	-0.333579	0	-0.700912	0	-0.417734	-1.85948		ADD3	0	-0.467301	-0.708642	-0.77595	0	-0.280249	0	-0.450771	-2.68291
EIF3L	0	-0.32182	0	-0.596643	0	-0.301824	0	-0.652794	-1.87308		MMP9	1.16737	-0.733445	-1.17812	-0.825859	0	0	0	-1.11357	-2.68363
RPL24	-0.436349	-0.310429	0	-0.36177	0	-0.425491	0	-0.370079	-1.90412		RABGEF1	-0.353981	-0.482314	-0.364164	-0.500356	0	-0.50871	-0.475512	0	-2.68504
FBL	0	-0.44214	-0.26232	-0.466709	0	-0.355684	0	-0.41105	-1.9379		KLF7	0	-0.890054	0	-0.827157	0	-0.34155	-0.626629	0	-2.68539
IL6ST	0	-0.361414	-0.293151	-0.36749	0	-0.542672	0	-0.392325	-1.95705		ZNF106	-0.349439	-0.507435	-0.316042	-0.99977	0	0	-0.513141	0	-2.68583
RPL7A	0	-0.380239	0	-0.59541	0	-0.273604	0	-0.709863	-1.95912		TMCO3	-0.270264	-0.346276	-0.408436	-0.605357	0	-0.486526	0	-0.578811	-2.69567
PASK	0	-0.502549	0	-0.373332	0	-0.436678	-0.260064	-0.400019	-1.97264		CHD4	-0.332816	-0.466799	-0.391387	-0.692408	0	-0.466296	-0.366336	0	-2.71604
NPM1	-0.52267	-0.432058	0	-0.267203	0	-0.371539	0	-0.403659	-1.99713		ATP6V1C1	-0.385583	-0.316299	-0.505316	-0.503455	0	-0.720531	-0.288442	0	-2.71963
RPS7	-0.435046	0	0	-0.416379	-0.378066	-0.346591	0	-0.441015	-2.0171		TSPAN14	-0.386396	-0.522208	-0.438334	-0.529553	0	-0.413297	0	-0.43203	-2.72182
RPL36	-0.393071	-0.266162	-0.328274	0	0	-1.03787	0	0	-2.02537		ARL6IP5	0	0	0	-0.917889	0	-0.275148	-0.726165	-0.80292	-2.72212
GYPC	0	0	-0.281298	-0.457543	0	-0.388641	-0.326641	-0.571664	-2.02579		RALGAPA2	-0.333199	0	-0.37567	-0.645062	0	-0.638877	-0.468387	-0.261417	-2.72261
PPA1	0	-0.514474	0	-0.268903	0	-0.266029	-0.55591	-0.423977	-2.02929		FCAR	-0.458243	-0.454482	-0.392564	-0.409789	0	-0.613669	-0.398916	0	-2.72766
FOS	0	-0.27663	0	-0.466238	0	-0.420316	-0.344457	-0.547156	-2.0548		RPL38	-0.647945	-0.315173	0	-0.437115	0	-0.676095	-0.392214	-0.261511	-2.73005
RPL26	-0.499994	-0.376742	0	-0.394988	0	-0.424016	0	-0.371755	-2.0675		MAPK14	0	0	-0.689399	-0.472808	0	-0.642913	-0.560969	-0.367444	-2.73353
SOCS1	0	-0.483407	-0.457667	0	0	-0.562667	0	-0.607377	-2.11112		FBXW2	-0.32793	-0.598448	-0.456813	-0.579255	0	-0.333903	-0.449477	0	-2.74583
CD55	0	-0.437458	-0.488751	0	0	-0.604171	0	-0.626271	-2.15665		APOBR	-0.335407	-0.746388	-0.534478	-0.736469	0	0	-0.400295	0	-2.75304
EEF1A1	0	-0.40271	0	-0.587996	0	-0.455466	0	-0.726355	-2.17253		NFIL3	-0.424949	-0.490801	-0.636666	0	0	-0.478808	-0.365449	-0.363302	-2.75998
A1BG	0	-0.469335	-0.325062	-0.347456	0	-0.396657	-0.276821	-0.386973	-2.2023		SH3GLB1	-0.353644	-0.36216	-0.660541	0	0	-0.541988	0	-0.84229	-2.76062
PLP2	0	-0.430809	-0.40793	0	-1.03481	0	0	-0.336641	-2.21019		TMED8	-0.30286	-0.377991	-0.36426	-0.394415	0	-0.496803	-0.336361	-0.492258	-2.76495
NACA	-0.40784	-0.346044	0	-0.524035	0	-0.420264	0	-0.526688	-2.22487		TRA2B	-0.514528	-0.452761	-0.272503	-0.519454	0	-0.429586	-0.577841	0	-2.76667
RPS25	-0.515665	-0.35697	0	-0.322964	0	-0.702101	0	-0.370864	-2.26856		NORAD	-0.485885	-0.433596	-0.387893	-0.616981	0	-0.383644	-0.467929	0	-2.77593
RPS28	0	0	-0.293806	-0.37937	0	-1.31581	0	-0.302466	-2.29146		FGR	0	-0.833523	-0.327518	-0.596426	0	-0.566143	-0.467223	0	-2.79083
STK17B	0	-0.442717	-0.559317	-0.296253	0	-0.416593	-0.294338	-0.296957	-2.30617		RPL34	-1.08561	0	0	-0.624964	0	-0.621869	0	-0.467829	-2.80027
BTG1	-0.752106	-0.287745	-0.340947	0	0	-0.519585	0	-0.446402	-2.34678		PRELID1	-0.595312	-0.282896	0	0	0	0	-0.492404	-1.4343	-2.80491
SNHG8	0	-0.565906	0	-0.334076	0	-0.959359	0	-0.554957	-2.4143		ATP11B	0	-0.758676	-0.554367	-0.408599	0	-0.674544	-0.413187	0	-2.80937
AREG	0	-0.414671	-0.394251	-0.366461	-0.391133	-0.420387	0	-0.441071	-2.42798		CDC123	-0.515996	-0.572433	0	-0.591639	0	-0.313343	-0.378914	-0.460663	-2.83299
TXK	0	-0.518398	-0.425157	0	0	-0.796139	-0.297172	-0.409605	-2.44647		PLIN5	0	-0.473847	-0.476849	-0.524614	0	-0.391421	-0.385166	-0.605168	-2.85707
RPS3	-0.488919	-0.393005	0	-0.59238	0	-0.269468	0	-0.712124	-2.4559		RPS3	-1.14919	0	0	-0.78456	0	0	-0.331598	-0.593633	-2.85898
MT-CO1	0	-0.59283	0	-0.404801	0	-0.752142	-0.357571	-0.366144	-2.47349		GPCPD1	0	-0.940843	0	-1.01014	0	-0.546558	-0.375008	0	-2.87255
SLC25A6	0	-0.313732	0	-0.516542	-0.281123	-0.262415	-0.339507	-0.821539	-2.53486		GNAI3	-0.446466	-0.520869	0	-0.591129	0	-0.798075	-0.516603	0	-2.87314
RPL35	-0.717363	-0.414144	0	-0.346157	-0.264142	-0.493945	0	-0.310936	-2.54669		LACTB	-0.251001	-0.543315	-0.551331	-0.279584	0	-0.392626	-0.409511	-0.462087	-2.88945
RPL35A	-0.545904	-0.32398	0	-0.448516	0	-0.87485	0	-0.358468	-2.55172		BASP1	-0.329254	-0.508663	0	0	0	-0.445708	-0.387256	-1.22794	-2.89882
BTG2	0	-0.515133	-0.316505	-0.549969	0	-0.315322	-0.424322	-0.435156	-2.55641		TBXAS1	0	-0.4399	-0.408605	-0.593053	0	-0.373912	-0.302884	-0.786903	-2.90526
TCF7	0	-0.484007	-0.375636	-0.369775	0	-0.872157	0	-0.503393	-2.60497		FAM107B	0	-0.599367	0	-1.06752	0	0	-0.283798	-0.961828	-2.91251
RPL12	-0.491928	-0.378473	0	-0.276478	-0.28698	-0.825197	0	-0.377366	-2.63642		YWHAH	0	-0.606413	-0.260752	-0.572855	0	-0.322999	-0.4332	-0.739111	-2.93533
RPL15	-0.813451	-0.439359	0	-0.552218	0	-0.329129	0	-0.514474	-2.64863		RPL37A	-0.878049	0	0	-0.772203	0	-0.909512	-0.375584	0	-2.93535
RPL10	-0.590562	-0.349058	0	-0.529169	0	-0.49538	0	-0.711497	-2.67567		TLR8	-0.465757	-0.615487	0	-0.417777	0	-0.653172	-0.510163	-0.278192	-2.94055
RPL11	-0.600416	-0.368155	0	-0.500725	0	-0.667541	0	-0.556546	-2.69338		NEAT1	0.472475	-0.606698	-0.713074	-0.94654	0	-0.479472	-0.673046	0	-2.94635
RPL19	-0.61323	-0.434675	0	-0.568797	0	-0.515419	0	-0.565487	-2.69761		RNF10	0	-0.49453	-0.582403	-0.283156	0	-0.386854	-0.307935	-0.895153	-2.95003
EEF1D	0	-0.382335	0	-0.519767	-0.322916	-0.367593	-0.258593	-0.86069	-2.71189		GNAI2	0	-0.938057	-0.311055	-0.661813	0	0	-0.3517	-0.694533	-2.95716
RPL23A	-0.702256	-0.575428	-0.322503	-0.394381	0	-0.36004	0	-0.374666	-2.72927		RPS15A	-1.01402	0	0	-0.697006	0	-0.274383	0	-0.973609	-2.95902
UBALD2	0	-0.651348	-0.461376	0	0	-0.716024	-0.380729	-0.597458	-2.80693		MTDH	-0.322915	-0.430765	-0.343471	-0.558524	0	-0.32779	-0.474077	-0.505285	-2.96283
MT-CO2	0	-0.354095	0	-0.68372	0	-0.643966	-0.542643	-0.605141	-2.82957		RPL32	-1.30848	0	0	-0.541858	0	-0.28547	-0.260408	-0.587445	-2.98366
SELL	0	-0.515833	-0.433636	0	0	-1.12552	0	-0.760541	-2.83553		RPL37	-0.913405	0	0	-0.466578	0	-0.977616	0	-0.633141	-2.99074
RPS14	-0.526509	-0.387185	0	-0.715548	0	-0.516801	0	-0.740066	-2.88611		GNS	-0.445182	-0.44429	-0.53301	-0.683195	0	-0.480215	0	-0.406275	-2.99217
RPL37	-0.477251	-0.43831	-0.275538	-0.43825	0	-1.26523	0	0	-2.89458		PHC2	-0.611801	-0.378065	-0.288745	-0.547672	0	-0.520757	0	-0.655508	-3.00255
RPLP2	-0.451366	-0.451067	0	-0.575166	0	-0.841567	0	-0.590436	-2.9096		RPL31	-0.826674	-0.342262	0	-0.531592	0	-0.535398	-0.290349	-0.477285	-3.00356
SNHG25	0	-0.702795	-0.656057	-0.639063	-0.387527	-0.535545	0	0	-2.92099		ZFP36	0	-0.996	-0.260202	-0.970878	0	-0.77998	0	0	-3.00706
RACK1	-0.544044	-0.481238	0	-0.482089	0	-0.477277	-0.313904	-0.695171	-2.99372		RPS19	-1.31921	0	0	-0.782418	0	-0.582896	-0.325486	0	-3.01001
ETS1	0	-0.628548	-0.622001	-0.610303	-0.564044	-0.576081	0	0	-3.00098		PADI4	-0.392883	-0.51953	-0.767937	-0.716622	0	0	0	-0.625057	-3.02203
RPS20	-0.895365	-0.6699	0	-0.436609	0	-0.538717	0	-0.461498	-3.00209		DSE	0	-0.5216	-0.35653	-0.411666	0	-0.602981	-0.485113	-0.653182	-3.03107
MT-ATP8	0	-0.507924	-0.45804	-0.530422	-0.518198	-0.450119	-0.56272	0	-3.02742		CAST	0	-0.806709	-0.51435	-0.334351	0	-0.655889	-0.4351	-0.293345	-3.03974
RPL8	-0.505347	0	0	-0.701524	-0.448352	-0.606957	0	-0.77569	-3.03787		RACK1	-0.870748	0	0	-0.936449	0	0	-0.402709	-0.871289	-3.08119
RCAN3	0	-0.599954	-0.309325	-0.426287	0	-0.88015	-0.330524	-0.495699	-3.04194		IL4R	0	-0.413811	-0.602899	-0.337234	0	-0.312073	-0.510038	-0.912758	-3.08881
RPS13	-0.662474	-0.261045	0	-0.618754	0	-0.822656	0	-0.681254	-3.04618		CHCHD7	-0.464461	-0.386349	-0.357362	-0.27234	0	-0.574966	-0.466562	-0.575387	-3.09743
CD69	0	-0.580883	-0.667295	0	-0.465752	-0.814089	0	-0.524626	-3.05264		RAD23B	-0.326949	-0.629589	-0.436536	-0.272038	0	-0.399066	-0.352469	-0.695453	-3.1121
RPL29	-0.516004	-0.403224	0	-0.604482	0	-0.535297	-0.275101	-0.739187	-3.0733		CKAP4	0	-0.704243	-0.525381	-0.535357	0	-0.792782	-0.274872	-0.288516	-3.12115
RPL18	-0.681963	-0.380167	0	-0.65858	0	-0.561374	0	-0.79679	-3.07887		CDV3	-0.597429	-0.510119	0	-0.792455	0	0	-0.28572	-0.940919	-3.12664
RPS11	-0.856424	-0.528282	0	-0.624339	0	-0.540489	0	-0.555596	-3.10513		IER3	-0.397514	-0.496446	-0.533655	-0.674231	0	-0.557998	-0.472298	0	-3.13214
SMDT1	0	0	-0.957012	-0.425931	-0.399357	-0.836091	0	-0.502188	-3.12058		RPS16	-1.13286	0	0.299692	-0.798232	0	-0.353623	-0.500039	-0.655537	-3.1406
RPL23	-0.830831	-0.555863	0	-0.458606	0	-0.732281	0	-0.555459	-3.13304		NKG7	-0.892724	0	-0.40212	-0.882862	0	0	-0.965454	0	-3.14316
NOP53	-0.995321	-0.521307	0	-0.418222	0	-0.462018	0	-0.741398	-3.13827		QSOX1	-0.470625	-0.472422	-0.353416	-0.577236	0	-0.517158	-0.272914	-0.48592	-3.14969
RPSA	-0.463815	-0.552617	0	-0.480929	0	-0.574525	-0.274133	-0.803651	-3.14967		NQO2	0	0	-0.509627	-0.675159	0	-0.74997	0	-1.22053	-3.15528
RPL27	-0.656288	-0.768333	0	-0.703804	0	-0.485777	0	-0.536342	-3.15054		TGOLN2	-0.39198	-0.705521	-0.505945	-0.83821	0	0	-0.447742	-0.268279	-3.15768
MYC	0	-0.592195	-0.329944	0	0	-0.988822	-0.41516	-0.835809	-3.16193		RPS23	-1.27342	0	0	-0.938527	0	-0.496639	-0.460287	0	-3.16887
HIST1H4C	0	-0.687577	-0.956558	-0.826826	0	-0.701659	0	0	-3.17262		PTMA	-0.950533	-0.253137	0	-0.766042	0	-0.468189	-0.734317	0	-3.17222
RPL32	-0.673996	-0.463781	0	-0.577488	0	-0.861298	0	-0.608817	-3.18538		RPL6	-1.14382	0	0	-1.01386	0	-0.337602	-0.400958	-0.2796	-3.17584
RPS9	-0.826738	-0.564404	0	-0.638152	0	-0.322942	0	-0.855431	-3.20767		RPL21	-0.913252	0	0	-0.913908	0	-0.613915	-0.353171	-0.390619	-3.18486
RPS29	0	-0.675982	-0.56422	-0.50959	0	-1.72315	0	0.262193	-3.21075		GRN	0	-0.493493	-0.720183	-1.0211	0	-0.531165	-0.421988	0	-3.18793
RPS27	-0.513548	-0.534539	-0.36168	-0.48015	0	-1.35852	0	0	-3.24843		DICER1	0	-0.624875	-0.421956	-1.05191	0	-0.490761	-0.600695	0	-3.1902
RPL13A	-0.898069	-0.646852	0	-0.548466	0	-0.5386	0	-0.661107	-3.29309		FAM129A	0	-0.598901	0	-0.600565	0	-0.721547	-0.645134	-0.630912	-3.19706
MT-CO3	0	-0.653687	0	-0.740658	0	-0.881903	-0.59272	-0.511326	-3.38029		PABPC1	0	-0.714318	0	-1.17564	0	-0.47445	-0.375858	-0.458879	-3.19914
MT-ND4	0	-0.376722	0	-0.716568	0	-0.871815	-0.688265	-0.771029	-3.4244		XIST	-0.735868	0	-0.735868	-0.735868	0	-0.735868	-0.271355	0	-3.21482
RPL31	-0.734878	-0.658797	-0.444784	-0.541077	0	-0.752875	0	-0.316556	-3.44897		HK3	-0.289498	-0.553134	-0.602075	-0.501322	0	-0.498833	-0.341565	-0.435149	-3.22158
RPL38	-0.515874	-0.655208	-0.380521	-0.333263	0	-1.3073	-0.259419	0	-3.45159		IFI30	-0.339004	-0.451812	-0.674153	-0.307766	0	-0.545443	0	-0.912867	-3.23104
RPS2	-0.691759	-0.653589	0	-0.635185	0	-0.545667	0	-0.929189	-3.45539		FCGR2A	-0.340582	-0.639956	-0.898875	-0.57182	0	-0.460226	-0.343974	0	-3.25543
RPL7	-0.713043	-0.558367	0	-0.828529	0	-0.521859	0	-0.87888	-3.50068		RPL35A	-1.14905	0	0	-0.769901	0	-0.474085	-0.458307	-0.418116	-3.26945
RPL27A	-1.08721	-0.734865	-0.298328	-0.621787	0	-0.437017	0	-0.388618	-3.56782		CD14	0	-0.530751	-0.852872	-0.300275	0	-0.515968	-0.520137	-0.551387	-3.27139
S100B	0	-0.663226	-0.340573	-0.515962	0	-0.728984	-0.608801	-0.748998	-3.60654		GNAQ	0	-0.414399	0	-0.677784	0	-0.680735	-0.542403	-0.965534	-3.28086
RPS16	-0.748813	-0.58429	0	-0.70321	0	-0.567636	-0.282677	-0.733439	-3.62007		CFL1	-0.467798	-0.721197	0	-0.599703	0	-0.293983	-0.385665	-0.817721	-3.28607
LEF1	0	-0.666755	-0.444139	-0.376369	0	-0.941464	-0.482699	-0.72109	-3.63252		BLOC1S1	-0.668582	-0.528323	-0.258705	-0.291393	0	0	0	-1.53986	-3.28687
HIST1H1D	0	-0.848303	-0.770328	-0.891221	-0.779561	0	0	-0.347979	-3.63739		HIF1A	0	-0.676613	-0.665048	-0.770506	0	-0.910443	-0.265876	0	-3.28849
RPS23	-0.524185	-0.54335	-0.263413	-0.705169	0	-0.900133	0	-0.706454	-3.6427		DPYD	-0.28595	-0.501345	-0.49098	-0.813033	0	-0.709132	-0.497543	0	-3.29798
RPLP1	-0.713485	-0.476856	0	-0.517926	0	-0.891729	-0.319876	-0.771427	-3.6913		KLF13	-0.511483	-0.582205	-0.449671	-0.800469	0	0	-0.565348	-0.392147	-3.30132
RPS27A	-0.558022	-0.45885	0	-0.872577	-0.39177	-0.610301	0	-0.801505	-3.69302		LILRA6	-0.567435	-0.585327	-0.651682	-0.410181	0	-0.638945	-0.450626	0	-3.3042
NFKBIA	0	-0.536414	-0.508336	0	-0.5938	-0.601325	-0.821995	-0.632684	-3.69455		RPS12	-1.43663	0	0.499739	-1.05379	0	-0.680989	-0.635486	0	-3.30715
RPL36A	0.583615	-1.2326	-0.666287	-0.715177	0	-0.742534	-0.646961	-0.277247	-3.69719		RPL5	-0.909236	0	0	-1.07505	0	-0.413745	-0.613237	-0.316408	-3.32768
RPL34	-0.527096	-0.459649	0	-0.680029	0	-1.22337	-0.267037	-0.580803	-3.73798		LILRB3	0	-0.796498	-0.599512	-0.837114	0	-0.789344	-0.311518	0	-3.33399
RPL22	-0.572704	-0.478445	-0.252814	-0.58766	0	-1.04522	-0.289404	-0.518013	-3.74426		DDX21	0	-0.557937	-0.283032	-0.651431	0	-0.66306	-0.598836	-0.584754	-3.33905
MAL	0	-0.719645	-0.454298	-0.502712	0	-0.994105	-0.443484	-0.676037	-3.79028		ARHGDIB	-0.644135	-0.524919	0	-0.946	0	0	-0.286973	-0.972838	-3.37486
RPL6	-0.794382	-0.3936	0	-0.794119	-0.539961	-0.519572	-0.273396	-0.4825	-3.79753		AGTPBP1	-0.460459	-0.755267	-0.452507	-0.679859	0	-0.737489	-0.29476	0	-3.38034
MT-ND4L	0	-0.389367	-0.366252	-0.497209	-0.784906	-1.31228	-0.480984	0	-3.831		FLOT2	0	-0.735439	-0.667134	-0.605697	0	-0.628809	-0.38802	-0.363715	-3.38881
RPL3	-0.838012	-0.672265	0	-0.947138	0	-0.333911	0	-1.04136	-3.83269		PPM1M	-0.452036	-0.634614	-0.415692	-0.563064	0	-0.42043	-0.372591	-0.536699	-3.39513
RPS3A	-0.671159	-0.513571	0	-0.866013	0	-0.717923	0	-1.10339	-3.87205		RNF145	0	-0.794166	-0.651752	-0.963245	0	-0.401527	-0.594206	0	-3.4049
RPL37A	-0.606974	-0.567157	-0.364737	-0.470371	0	-1.19884	-0.306426	-0.401127	-3.91563		SLC8A1	-0.853957	-0.329416	0	-0.814478	0	-0.308069	-0.287031	-0.812632	-3.40558
RPL9	-0.795157	-0.735078	-0.273281	-0.723165	0	-0.703398	0	-0.686675	-3.91675		PLBD1	0	-0.775862	-0.640238	-1.05212	0	0	0	-0.944575	-3.4128
RPL10A	-0.558357	-0.692066	-0.367024	-0.847835	0	-0.576957	-0.259183	-0.621128	-3.92255		TLN1	-0.445548	-0.606862	-0.420572	-1.1151	0	0	0	-0.828274	-3.41636
RPL5	-0.643656	-0.476379	0	-0.823255	-0.371502	-0.619306	-0.291614	-0.70934	-3.93505		CEBPB	0	-1.04125	0	-0.628657	0	-1.05234	0	-0.698337	-3.42057
RPS4X	-0.739876	0	-0.267777	-1.01334	-0.475896	-0.82096	0	-0.63164	-3.94949		JUNB	0	-0.961801	0	-0.687874	0	-0.838933	-0.258234	-0.720857	-3.4677
MT-ND5	0	0	0	-1.42293	-0.588356	-0.554047	-0.57293	-0.836432	-3.97469		RPL12	-1.1723	0	0	-0.803312	0	-0.578688	-0.338695	-0.578879	-3.47187
MT-ND2	0	-0.613375	-0.31203	-0.373288	-0.630163	-1.20166	-0.969676	0	-4.10019		CEBPD	-1.25253	-0.435646	-0.271942	-0.350141	0	0	0	-1.19563	-3.50589
RPL18A	-1.14905	-0.435286	0	-0.770826	-0.420499	-0.663959	0	-0.743971	-4.18359		RPS18	-1.38589	0	0	-1.0993	0	-0.434151	-0.615072	0	-3.53442
JUNB	0	-0.974281	0	-0.565513	0	-1.03206	-0.629616	-0.990934	-4.19241		PGK1	0	-0.677648	0	-0.789426	0	-0.595466	-0.544762	-0.941224	-3.54853
LTB	0	-0.721363	-0.382674	0	0	-1.51219	-0.724472	-0.864624	-4.20533		TPI1	-0.648213	-0.463815	0	-0.568585	0	-0.302058	-0.527887	-1.04627	-3.55683
ZFAS1	-1.11062	-0.723035	-0.443693	-0.425841	-0.305779	-0.813439	0	-0.38402	-4.20643		CYBB	0	-0.378027	-0.97185	-0.960854	0	-0.891625	-0.370842	0	-3.5732
RPS12	-0.654117	-0.514034	0	-0.58433	-0.275638	-1.00552	-0.269235	-0.929151	-4.23202		CSGALNACT2	-0.341481	-0.558013	-0.745029	-0.799202	0	-0.564041	0	-0.567449	-3.57521
RPL21	-0.901597	-0.711404	0	-0.825765	-0.263798	-0.759167	0	-0.778201	-4.23993		TKT	-0.639701	-0.460474	-0.388775	-1.04816	0	0	0	-1.03881	-3.57592
RPL4	-0.706167	-0.731826	0	-0.820794	-0.385921	-0.470588	-0.261846	-1.03289	-4.41004		MMP25	-0.506258	-0.674654	-0.528464	-0.712527	0	-0.520045	-0.278168	-0.380466	-3.60058
CCR7	0	-0.780103	-0.727782	-0.68128	0.556383	-1.3036	-0.510566	-0.988941	-4.43589		RPLP2	-0.892407	0	0	-0.954486	0	-0.618642	-0.33729	-0.814106	-3.61693
MT-ATP6	0	-0.526088	-0.405785	-0.962348	-0.254231	-0.902312	-0.726094	-0.758243	-4.5351		ARPC1B	-0.580355	-0.874795	-0.301946	-0.687779	0	0	-0.35797	-0.829273	-3.63212
RPLP0	-0.757963	-0.684561	0	-0.654831	0	-0.887993	-0.530904	-1.05497	-4.57122		RPL27	-0.690135	-0.481056	0	-0.875842	0	-0.473995	-0.374194	-0.742068	-3.63729
TPT1	-0.772269	-0.642842	0	-0.852672	-0.415049	-0.746838	-0.317233	-0.881128	-4.62803		LDLR	-0.417513	-0.546723	-0.416173	-0.541546	0	-0.574462	-0.552379	-0.59096	-3.63976
RPS18	-1.13391	-0.701042	-0.252042	-1.00888	0	-0.725683	0	-0.864275	-4.68583		CSF3R	0	-0.837909	-0.946664	-0.779052	0	-0.910022	-0.513762	0.345232	-3.64218
RPS5	0	-0.547506	-0.284658	-1.11033	-0.436425	-0.953506	-0.311588	-1.06747	-4.71149		TUBA1A	0	-1.0955	0	-0.850281	0	-0.809125	-0.356784	-0.530653	-3.64234
RPS19	-0.927886	-0.567488	-0.266703	-0.740872	-0.472216	-0.733294	0	-1.02566	-4.73412		DYSF	0	-0.773781	-0.779461	-0.655982	0	-0.693019	-0.268882	-0.488026	-3.65915
EEF1B2	-0.767027	-0.556047	-0.273585	-1.08593	0	-0.958331	0	-1.19009	-4.83101		ITGAM	-0.408957	-0.549997	-0.545182	-0.695776	0	-0.685444	-0.257637	-0.546339	-3.68933
MT-CYB	0	-0.556337	0.251375	-1.69171	0	-0.846156	-0.74978	-1.27998	-4.87259		IGKC	-0.865631	1.35599	-1.66366	-2.22319	0	-0.798574	-0.419752	0.880434	-3.73439
RPS8	-0.788547	-0.509445	0	-0.925728	-0.369786	-1.18498	-0.425054	-0.939314	-5.14286		CD93	-1.05292	-0.554104	0.258011	-1.27204	0	-0.754164	0	-0.371974	-3.74719
RPS21	0	-1.02703	-0.701019	-1.03262	-0.317114	-1.39151	-0.601594	-0.279665	-5.35055		NR3C1	-0.562475	-0.701209	-0.417324	-0.955166	0	-0.589704	-0.556643	0	-3.78252
RPL13	-0.916117	-0.742076	-0.299012	-0.851954	-0.363044	-0.959235	-0.350661	-1.14717	-5.62927		SIGLEC10	-0.717898	-0.883694	0	-0.893531	0	-0.434796	-0.855807	0	-3.78573
MT-ND3	0	-0.695946	-0.270715	-1.29889	-0.370985	-1.77199	-1.04537	-0.406001	-5.85989		RPS29	-0.933711	-0.338241	0	-1.02567	0	-1.03137	-0.467175	0	-3.79617
RPS6	-1.20585	-0.888643	-0.430222	-0.954675	-0.459305	-0.836059	-0.379058	-0.959126	-6.11294		RFLNB	-0.447592	-0.727993	-0.404974	-1.35458	0	0	0	-0.897976	-3.83312
SOCS3	0	-1.13424	-0.810254	-0.528935	0	-1.3626	-1.07627	-1.3382	-6.2505		TRIB1	-0.295425	-0.55353	-0.339195	0	0	-1.18949	-0.679617	-0.813146	-3.8704
RPS4Y1	0	-2.69942	0.624215	0.284308	0.6302	0.290391	-2.69942	-2.69942	-6.26913		SPTSSA	-0.63125	-0.43889	-0.510663	-0.542839	0	-0.594071	-0.530475	-0.63125	-3.87944
CXCR4	-2.04675	-0.927525	-0.741896	0	-0.812436	-1.30786	0	-1.58322	-7.41969		GALNT2	-0.6037	-0.541666	-0.518544	-0.455901	0	-0.580664	-0.542709	-0.641597	-3.88478
MTRNR2L12	-1.3179	-1.4082	-1.32676	-0.894972	-0.913814	-1.36456	-0.77804	0	-8.00425		CD59	-0.63583	-0.464771	-0.581773	-0.406024	0	-0.890282	-0.532322	-0.382552	-3.89355
PLCG2	-1.6922	-1.38977	-1.52282	-1.51251	-1.24895	-1.32543	-1.07699	0	-9.76866		RPL26	-1.27326	-0.251299	0	-0.965609	0	-0.55053	-0.574791	-0.296599	-3.91209
RPS26	-1.95945	-1.89931	-2.1439	-1.85924	0	0	-2.20279	-1.73089	-11.7956		RPS8	-0.917185	0	0	-1.12234	0	-0.748005	-0.486189	-0.639131	-3.91285
											UGCG	0	-0.694158	-0.91835	0	0	-0.936513	-0.589652	-0.814331	-3.953
											RPL13	-1.1846	0	0	-1.0252	0	-0.547152	-0.444752	-0.75136	-3.95306
											SPTLC2	-0.414305	-0.56685	-0.610807	-0.758202	0	-0.678168	-0.472308	-0.452716	-3.95336
											SOCS3	0	-0.953793	-0.53454	-0.334303	0	-0.977231	-0.377534	-0.806976	-3.98438
											HPGD	-0.804392	-0.804392	0	0	0	-0.778402	-0.795746	-0.804392	-3.98732
											PGLYRP1	0	-0.559056	-0.838623	-1.09733	0	-0.475224	0	-1.03081	-4.00104
											SERPINB1	-0.534185	-0.811038	-0.372977	0.413031	0	-0.650287	-0.517127	-1.53909	-4.01167
											MS4A6A	-0.655979	-0.272318	-0.976673	0	0	-0.897577	-0.362124	-0.858105	-4.02278
											MIAT	-0.345877	-0.511266	-0.82501	-0.568959	0	-0.537312	-0.410313	-0.867647	-4.06639
											SLC2A3	0	-0.781415	-0.655462	-0.960468	0	-0.632075	-0.397602	-0.657346	-4.08437
											DSC2	-1.13972	-0.469422	0	-0.474609	0	-0.32877	-0.682135	-0.98983	-4.08448
											UBE2H	-0.454964	-0.668493	-0.61805	-0.778389	0	-0.425547	-0.59665	-0.554605	-4.0967
											FLOT1	-0.570435	-0.577722	-0.624723	-0.526013	0	-0.544705	-0.392992	-0.87747	-4.11406
											DDAH2	-0.722274	-0.53774	-0.872124	-0.359283	0	-0.326853	-0.433856	-0.901733	-4.15386
											RPS14	-1.49746	0	0	-1.08986	0	-0.422528	-0.344329	-0.804364	-4.15854
											SMIM25	-0.740309	-0.760875	0	0	0	-0.996734	0	-1.66073	-4.15864
											SRRM2	-0.603234	-0.68936	-0.36468	-1.00659	0	-0.416572	-0.599792	-0.478463	-4.15869
											EMB	0	-0.631115	-0.744379	-0.874945	0	-0.478818	-0.708227	-0.777526	-4.21501
											PFN1	-0.723474	-0.849845	0	-0.893551	0	0	-0.361217	-1.46859	-4.29667
											VIM	-0.290431	-1.12319	0	-1.12572	0	-0.455782	0	-1.31879	-4.31391
											TIMP1	-0.891354	0	0	-0.817592	0	-0.630721	0	-2.00362	-4.34329
											MGAM	-0.966459	-0.368634	-0.535765	-1.13342	0	-0.581994	0	-0.757917	-4.34419
											PAG1	0	-0.76484	-1.26512	-0.522452	0	-0.761007	-0.346919	-0.71311	-4.37345
											DAAM2	-0.750506	-0.715057	-0.695201	-0.776927	0	-0.786628	0	-0.66218	-4.3865
											LAIR1	-0.544378	-0.640611	-0.62869	-0.614478	0	-0.656646	-0.675631	-0.649276	-4.40971
											GRINA	-0.342839	-0.637005	-0.87352	0	0	-1.04878	-0.394431	-1.11737	-4.41395
											PKM	-0.250361	-0.676238	-0.423514	-0.818622	0	-0.591223	-0.616991	-1.03878	-4.41573
											ACSL4	-0.500672	-0.521934	-0.960374	-0.693239	0	-1.26557	-0.476326	0	-4.41812
											CBX3	-0.669521	-0.724873	-0.796671	-0.608501	0	-0.466896	-0.658813	-0.503819	-4.42909
											LGALS1	-1.023	-0.537049	-0.439165	-0.473264	0	-0.379494	-0.387885	-1.20371	-4.44356
											MEF2A	0	-0.97153	-0.755366	-0.579979	0	-0.885755	-0.732972	-0.529337	-4.45494
											PYGL	0	-0.746508	-0.428868	-0.980751	0	-0.488042	-0.460875	-1.36629	-4.47134
											CSGALNACT1	-0.348359	-0.834153	-0.587364	-0.608829	0	-0.63226	-0.632409	-0.86184	-4.50522
											PLK3	-0.811748	-0.705912	-0.57652	-0.729872	0	-0.726346	-0.473411	-0.496039	-4.51985
											POR	-0.596205	-0.723639	-0.706574	-0.64499	0	-0.752439	-0.625231	-0.483122	-4.5322
											NDUFC2	-0.814709	-0.840566	-0.271404	-0.43987	0	-0.286951	-0.876977	-1.03522	-4.5657
											SMAP2	-1.41789	-0.46848	0	-1.19218	0	-0.50013	0.335779	-1.35119	-4.59409
											C1orf162	-0.942632	-0.750103	0	-0.434375	0	-0.81395	-0.666509	-1.04117	-4.64874
											FAM133B	-0.667479	-0.540003	-0.574175	-0.788876	0	-0.660091	-0.866928	-0.559945	-4.6575
											CD24	0	-0.766079	-1.17144	-1.30001	0	-1.05796	-0.382794	0	-4.67828
											ZEB2	0	-0.984519	-0.811648	-0.824977	0	-1.15161	-0.909153	0	-4.68191
											F5	0	-0.883258	-0.613706	-0.899193	0	-0.584878	-0.786806	-0.919952	-4.68779
											EMILIN2	-0.695512	-0.760389	-0.549844	-0.537114	0	-0.432311	-0.844016	-0.891772	-4.71096
											SLPI	0	-0.361703	0	-0.684447	0	0	-1.17328	-2.52888	-4.74831
											ENO1	-0.457261	-0.880876	0	-0.883717	0	-0.750316	-0.764576	-1.03954	-4.77628
											RBPJ	-0.679595	-0.765379	-0.504678	-0.896456	0	-1.02144	-0.54066	-0.404509	-4.81272
											PGD	-0.438785	-0.592177	-0.737243	-0.788604	0	-0.874565	-0.446747	-0.944875	-4.823
											SORL1	-0.542103	-0.832319	-0.464475	-1.52205	0	-0.948187	-0.514394	0	-4.82353
											BPI	-0.74026	-0.769045	-0.968746	-0.895162	0	-0.86006	-0.594066	0	-4.82734
											XRN2	-0.381512	-0.981671	0	-0.967974	0	-0.774204	-0.597085	-1.12528	-4.82772
											PPP1CB	-0.9433	-0.864506	0	-0.8204	0	-0.813229	-0.657387	-0.771447	-4.87027
											SYNE1	0	-0.684943	-0.924645	-1.03667	0	-0.941352	-0.616753	-0.693357	-4.89772
											ANXA5	-0.72345	-0.540729	-0.962146	-0.538841	0	-0.98801	-0.28502	-0.881526	-4.91972
											ATP13A3	-0.832731	-0.567292	-0.375895	-0.776517	0	-0.814777	-0.68207	-0.871073	-4.92036
											GADD45A	-0.667856	-0.908654	-0.861658	-0.409275	0	-0.845005	-0.498466	-0.765575	-4.95649
											ANXA1	-0.464547	-1.23881	0	-0.794678	0	-1.20697	-0.710672	-0.559647	-4.97533
											NLRC4	-0.480026	-0.665125	-0.766003	-0.808971	0	-0.867431	-0.761384	-0.645385	-4.99432
											SERPINA1	0	-1.50175	-0.932668	-0.863135	0	-0.529575	-1.22806	0	-5.05519
											MLXIP	-0.495651	-0.838165	-0.609745	-0.790536	0	-0.751992	-0.800582	-0.770198	-5.05687
											SLCO3A1	-0.310303	-0.883358	-0.890927	-0.893035	0	-0.712538	-0.750614	-0.627871	-5.06865
											ALOX5	-0.396149	-1.09763	-1.02768	-1.25295	0	-0.694861	-0.624733	0	-5.094
											PFKFB2	-0.818652	-0.799351	-0.794341	-0.771009	0	-0.853507	-0.396286	-0.699817	-5.13296
											PFKFB3	-0.350138	-0.828832	-0.874678	-0.503195	0	-1.02914	-0.69527	-0.859042	-5.1403
											SIRPA	-0.522801	-0.879742	-0.570235	-0.913019	0	-0.9742	-0.765155	-0.519301	-5.14445
											METTL9	-0.949125	-0.738611	-0.828133	0	0	-0.893922	-0.56919	-1.18532	-5.1643
											NAIP	-0.70348	-1.15255	-0.62502	-0.691608	0	-0.308735	-1.70629	0	-5.18768
											APLP2	-0.792429	-0.816896	-0.569664	-1.24513	0	-0.603442	-0.457596	-0.71642	-5.20158
											IDI1	-0.697236	-0.890541	-0.781374	-0.333991	0	-1.15415	-0.77309	-0.607434	-5.23781
											MS4A4A	-0.689951	-0.75973	-0.758168	-0.738878	0	-0.771328	-0.75026	-0.771328	-5.23964
											MT-ATP8	-0.41961	-0.942988	-0.630753	-0.906283	0	-0.617382	-0.898023	-0.862569	-5.27761
											LDHA	-0.893547	-0.727554	-0.352495	-0.505765	0	-0.66751	-0.72898	-1.43244	-5.30829
											BTG2	-0.407427	-1.26401	0	-1.31843	0	-0.38275	-0.713945	-1.22405	-5.31062
											SNX3	-0.892705	-0.719224	-0.408323	-0.431305	0	-0.616382	-0.753441	-1.53753	-5.35891
											LRPAP1	-0.987158	-0.667712	-0.736508	-0.383299	0	-0.593946	-0.790078	-1.2655	-5.4242
											TPT1	-1.42735	-0.620903	0.308803	-1.24246	0	-0.76479	-0.344997	-1.38129	-5.47298
											AAK1	-0.853773	-0.963867	-0.78973	-1.0676	0	-0.965213	-0.837298	0	-5.47749
											PTPRE	-0.555377	-0.768697	-0.812585	-1.24171	0	-0.836039	-0.872353	-0.399391	-5.48615
											PPP1R15A	-0.574997	-1.10103	-0.726499	-1.00288	0	-0.76109	-0.39704	-0.949372	-5.51291
											CD82	-0.436512	-1.09862	-0.967668	-0.651912	0	-0.910492	-0.972681	-0.545586	-5.58348
											ARG1	-0.959305	-0.790456	-0.559971	-1.19648	0	-1.10526	0	-1.01461	-5.62609
											HRH2	-0.713142	-0.75616	-0.853568	-0.443158	0	-0.321507	-1.277	-1.28947	-5.654
											IL1RAP	-0.855459	-1.13323	-0.351827	-0.993193	0	-1.11828	-0.545564	-0.765678	-5.76323
											RPS21	-1.04189	-0.647623	-0.385711	-1.19753	0	-1.11612	-0.926453	-0.461788	-5.77712
											CTSC	-1.09423	-0.775811	0	-0.814423	0	-0.672399	-1.15353	-1.31893	-5.82932
											LTA4H	-0.388979	-0.680926	-0.810489	-1.26049	0	-1.02619	-0.753277	-0.926429	-5.84678
											HGF	-0.880442	-0.644544	-0.884481	-0.819835	0	-0.86435	-0.73341	-1.02613	-5.85319
											SORT1	-0.765811	-0.819766	-0.927644	-0.756523	0	-0.844682	-0.803728	-0.937584	-5.85574
											STOM	-0.686035	-0.793138	-1.03381	-0.592607	0	-1.17603	-0.704973	-0.912557	-5.89915
											MT-ND5	0	-1.08629	0	-1.52038	0	-1.18118	-1.29135	-0.913097	-5.99231
											CD55	-1.0972	-0.819856	-0.792369	-0.468631	0	-1.7336	0	-1.13728	-6.04893
											GAS7	-0.738828	-1.22962	-0.42126	-0.575898	0	-1.12806	-1.1537	-0.8175	-6.06487
											MT-ND4L	-0.27287	-1.24291	-0.291997	-1.38367	0	-1.53333	-1.11143	-0.430536	-6.26674
											UPP1	-1.02134	-0.50725	-1.10879	-0.394978	0	-0.955493	-0.775533	-1.52605	-6.28943
											MACF1	-0.315553	-1.10071	-0.702016	-0.932224	0	-1.09218	-1.21133	-0.956257	-6.31027
											TPM4	-1.23023	-1.15993	-0.506796	-1.27565	0	-0.545622	-0.870056	-0.747604	-6.33589
											CST7	-0.264276	0	-0.97506	-1.57603	0	0	-0.603101	-2.9291	-6.34757
											IRAK3	-0.506533	-0.598221	-0.944248	-1.18625	0	-1.30415	-0.386831	-1.46081	-6.38704
											CR1	0	-0.942871	-0.726898	-1.24541	0	-1.03775	-1.09791	-1.33686	-6.38771
											SLC11A1	-0.837771	-1.55338	-0.677401	-1.16459	0	-0.493899	-0.700614	-1.03675	-6.46441
											SCPEP1	-0.700369	-1.03548	-0.973294	-1.13767	0	-0.950197	-0.869518	-0.798979	-6.4655
											CYSTM1	-1.0762	-0.981696	-0.83259	-0.266119	0	-1.09962	-0.749517	-1.4867	-6.49245
											SH3BGRL	-1.1708	-1.04589	-0.429306	-1.19467	0	-0.850405	-0.902756	-0.909329	-6.50316
											ANKRD34B	-0.703287	-0.848223	-0.830835	-1.10097	0	-1.10184	-0.898574	-1.04138	-6.52511
											ETS2	-0.810907	-0.990097	-0.853721	-0.803665	0	-1.12183	-0.846475	-1.10754	-6.53423
											PGS1	-1.19424	-0.667265	-1.13678	0	0	-0.990188	-0.876359	-1.67278	-6.53762
											CD44	0	-1.07703	-1.00858	-0.499911	0	-1.33183	-0.957136	-1.67193	-6.54642
											AGFG1	-0.856682	-0.738625	-0.93859	-0.89935	0	-1.11299	-0.661579	-1.37989	-6.5877
											VNN1	-1.35623	-0.698413	-0.836602	-1.15942	0	-1.06074	-0.747368	-0.771326	-6.63009
											S100P	-0.848458	0	-0.860239	-0.645603	0	0	-1.67358	-2.69711	-6.72499
											ITGB2	-0.706476	-1.15525	-0.836364	-1.49664	0	-0.773172	-0.753662	-1.18775	-6.90931
											LRG1	-0.887742	-0.860006	-1.06662	-0.49338	0	-1.18494	-1.09746	-1.52562	-7.11577
											CLU	-0.834252	-1.02222	-1.08522	-1.10643	0	-0.851949	-1.074	-1.14769	-7.12176
											OLAH	-1.14325	-1.00777	-1.14325	-1.07412	0	-1.08379	-0.541455	-1.14325	-7.13689
											GYG1	-0.498514	-0.811043	-1.27152	-0.656252	0	-1.15156	-0.952587	-1.84587	-7.18734
											CFD	-1.69838	-1.39785	-1.64617	-1.33487	0	1.92626	-1.18934	-1.89604	-7.23639
											ASPH	-0.979687	-1.16413	-1.33402	-1.18736	0	-0.549047	-0.713698	-1.41934	-7.34728
											MTRNR2L12	0	-1.65885	-0.526807	-1.30974	0	-1.91492	-1.11086	-0.901971	-7.42315
											MCEMP1	-1.00418	-1.06727	-1.27346	0	0	-1.3394	-1.29713	-1.48151	-7.46295
											HP	-0.546596	-0.986329	-1.37484	-1.14687	0	-1.37619	-1.01206	-1.13278	-7.57568
											MT-ND2	0	-1.55209	-0.278364	-1.98917	0	-1.4433	-1.57981	-0.768866	-7.61159
											TSPO	-1.27863	-0.756978	-0.832084	-1.2469	0	-0.395485	-0.263092	-3.05381	-7.82698
											ZDHHC20	-1.18767	-1.26115	-1.01849	-1.14454	0	-1.26824	-1.19497	-0.955507	-8.03057
											ALPL	-0.5487	-1.2602	-0.839874	-0.969332	0	-1.62283	-0.978436	-1.85169	-8.07106
											SAMSN1	-1.22238	-1.09694	-1.28399	-0.741915	0	-1.73177	-0.845634	-1.30845	-8.23107
											PI3	0	-1.65533	0	-1.65213	0	-0.997543	-1.14679	-2.85775	-8.30954
											IL18R1	-1.82035	-0.717552	-1.69581	-0.862096	0	-1.41566	-0.296034	-1.61738	-8.42488
											FKBP5	-1.84912	-0.758295	-1.1368	-1.27249	0	-1.18801	-0.292572	-2.01278	-8.51007
											MT-ATP6	0	-1.67932	0	-2.25048	0	-1.66129	-1.42695	-2.00081	-9.01886
											CD63	-1.63631	-1.41506	-1.18542	-1.16499	0	-0.801648	-1.2458	-1.77748	-9.2267
											LCN2	0	-1.46689	-2.64568	-2.67017	0	-1.72794	-1.19224	0	-9.70292
											MT-ND3	0	-1.73968	0	-2.35809	0	-2.45591	-1.49435	-1.69286	-9.74089
											MT-CYB	-0.284849	-1.5798	0	-2.3919	0	-1.92143	-1.69606	-2.05439	-9.92843
											ZDHHC19	-0.602396	-1.73535	-1.60142	-0.396261	0	-1.76563	-1.95934	-1.94527	-10.0057
											MT-CO2	0	-1.64384	0	-2.56247	0	-2.0895	-1.75259	-2.00747	-10.0559
											MT-ND4	0	-1.93534	0	-2.49595	0	-2.33593	-1.93564	-1.66613	-10.369
											NFKBIA	-0.971337	-1.76325	-1.66243	-1.34661	0	-1.48998	-1.40089	-1.82587	-10.4604
											MT-ND1	0	-2.35027	-0.47358	-2.46269	0	-2.1552	-1.99482	-1.33362	-10.7702
											PLAC8	-0.875738	-1.92554	-1.75637	0	0	-2.22153	-2.17681	-1.82166	-10.7777
											LTF	0	-1.54514	-2.90996	-3.2806	0	-2.2362	-1.0882	0	-11.0601
											MTRNR2L1	-1.8938	-1.11328	-1.8938	-1.86843	0	-1.8938	-0.867748	-1.8938	-11.4246
											G0S2	-1.4405	-1.80965	-0.803592	-2.23311	0	-1.89392	-1.45848	-2.04195	-11.6812
											PLCG2	-2.07182	-2.37825	-2.41659	-2.56687	0	-2.20209	-1.51711	1.45302	-11.6997
											RETN	-1.00131	-1.67128	-2.57026	-1.97967	0	-1.89941	-1.18544	-1.41917	-11.7265
											STXBP2	-2.57079	-1.88271	-1.54718	-0.999831	0	-0.827626	-1.4516	-3.21458	-12.4943
											IL1R2	-2.32716	-1.82065	-1.72042	-1.51528	0	-2.31443	-0.724599	-2.21715	-12.6397
											MMP8	-0.934409	-1.691	-2.35379	-2.31732	0	-2.11605	-1.87195	-1.47971	-12.7642
											CD163	-1.87261	-1.8349	-1.83539	-1.85524	0	-1.87261	-1.86743	-1.81971	-12.9579
											MT-CO3	-0.757963	-2.18504	0	-3.32296	0	-2.90338	-2.03021	-2.6122	-13.8118
											CD177	-1.15177	-1.95841	-2.02174	-1.41163	0	-2.4996	-2.14342	-2.88667	-14.0732
											MT-CO1	-1.81087	-2.59337	-1.48021	-3.86141	0	-3.07808	-2.72953	-3.14647	-18.6999
											CYP1B1	-2.3197	-2.71244	-2.87227	-2.77631	0	-3.03003	-2.7365	-3.27462	-19.7219
[truncated: 42 more columns]

## Sheet: 7 days
CD8 T Cells							Neutrophil							CD4 T Cells							B Cells							Monocytes							Other							NK Cells							Other T Cells
Gene	A3	A5	A6	A8	Sum		Gene	A3	A5	A6	A8	Sum		Gene	A3	A5	A6	A8	Sum		Gene	A3	A5	A6	A8	Sum		Gene	A3	A5	A6	A8	Sum		Gene	A3	A5	A6	A8	Sum		Gene	A3	A5	A6	A8	Sum		Gene
CMC1	1.94749	0.955119	1.12579	1.09305	5.12145		EMP3	0	0.698358	0.928052	0.820673	2.44708		AGTRAP	0.356032	0.849853	0.471106	0.311469	1.98846		AAK1	3.10523	2.78929	2.54943	2.75892	11.2029		HLA-DRB5	1.63426	0.912647	0.851409	1.07759	4.4759		IFITM3	1.26562	2.02085	0	2.03548	5.32194		HLA-DRB5	1.6499	0.539187	0	1.02356	3.21265		RPS4Y1
CCL5	1.4141	0.536954	0.739697	1.10715	3.79789		CLEC12A	1.29823	-0.312684	-0.462805	1.83871	2.36145		ANXA2	0.321062	0.372598	0.45656	0.472984	1.6232		ABCE1	2.72846	2.17259	2.5312	2.53178	9.96404		AC004556.1	0.398417	0	0.482847	0.414873	1.29614		IGHD	-2.0726	-2.54536	0	-2.32464	-6.9426		GNLY	0.928358	0.923565	0	1.10048	2.9524
GZMK	1.02014	1.17518	0.726948	0.741668	3.66393		ANP32A	0.664866	0	0.684818	0.717479	2.06716		ARID5B	0.470571	0.316059	0.283846	0.401264	1.47174		ABHD5	2.32451	1.90834	2.44429	2.32879	9.00594		IFITM1	-1.49962	1.22669	-1.79199	0	-2.06493		JCHAIN	-3.09101	-3.02942	-2.73143	-2.48777	-11.3396		CCL4L2	1.21386	0.349486	0.79528	0	2.35862
CCL4	1.69701	0.811392	0.455387	0.66508	3.62887		LY6E	0	0.372491	-0.998328	2.52285	1.89702		ARPC1B	0.503587	0	0.305824	0.543301	1.35271		ABRACL	2.14278	2.48453	2.1486	1.93573	8.71164		NAIP	-1.13599	0	-1.13045	-1.40657	-3.67301		IGHA1	-3.41096	-3.95365	-2.39416	-1.73998	-11.4988		HLA-DPB1	1.0585	0	0.424718	0.844369	2.32758
GZMA	1.18631	0.750301	0.686172	0.714923	3.3377		MT2A	-0.356573	0	-0.541218	2.45878	1.56099		BASP1	0.323989	0.637164	0	0.310341	1.27149		ABTB1	2.32788	1.24469	2.26992	2.27431	8.1168		MTRNR2L12	-1.27056	-1.2234	0	-1.7109	-4.20486		IGLC3	-3.59082	-2.62047	-3.21267	-2.41614	-11.8401		CEP78	0.537669	0.528184	0.628248	0	1.6941
HLA-DRB5	0.960155	0.950751	0.636465	0.643139	3.19051		WSB1	0.299083	0.387317	0	0.829219	1.51562		C1orf56	0	0.580066	0.337969	0.34409	1.26213		AC004687.1	1.96243	1.53283	2.21693	2.08723	7.79942		CST7	-1.82855	-1.80441	-2.02063	0	-5.65359		IGKC	-4.76367	-3.56371	-4.22169	-2.86822	-15.4173		HLA-C	0.430797	0	0.478565	0.564225	1.47359
NKG7	1.51557	0.621847	0	0.9605	3.09792		TRIM22	0.255113	0.573166	-0.500142	1.16916	1.4973		C6orf48	0.257441	0.514436	0	0.455769	1.22765		AC025164.1	1.90013	1.93729	2.09585	1.59602	7.52929		IGHA1	-2.33599	-2.07788	-1.89635	0	-6.31022		IGLC2	-4.93185	-2.83988	-4.4567	-3.506	-15.7344		EIF1AY	-0.42626	0.468559	0.461666	0	0.503966
S100A8	0.288205	1.89509	0.854332	0	3.03763		H2AFZ	0.355357	0.513236	0.596698	0	1.46529		CCNI	0.295685	0.522921	0.399452	0	1.21806		AC092069.1	2.16222	0.971289	2.31216	1.97354	7.41922		IGLC2	-3.76187	-2.71621	-3.79117	0	-10.2693									DDX3Y	-0.329993	0.289564	0.461425	0	0.420995
HLA-DPB1	0.950441	0.43609	0.662691	0.901652	2.95087		PTGS2	0	-0.760625	1.88695	0.280644	1.40697		CEBPD	0.262704	0	0.296148	0.540118	1.09897		AC103591.3	1.69711	1.93724	2.01551	1.76559	7.41545																RPL27A	0.262585	-0.323269	-0.306569	0	-0.367254
KLRD1	1.58871	0.383701	0	0.787863	2.76028		RPL28	0	0.287451	0.345945	0.590589	1.22399		CFD	0.369939	0.418057	0	0.254438	1.04243		AC245297.3	1.76856	2.03368	1.81783	1.78443	7.4045																RPS4X	0.53428	-0.447329	-0.458433	0	-0.371482
HLA-C	0.81428	0.634048	0.506793	0.769135	2.72426		STXBP2	-1.2271	2.61143	-1.11221	0.819009	1.09112		CMTM8	0.302303	0.382056	0.355281	0	1.03964		ACADM	1.77014	1.65795	1.93356	2.03516	7.3968																RPS26	-0.844195	-0.803079	0.722731	0	-0.924543
PLEK	0.859813	0.527862	0.808904	0.504083	2.70066		RSAD2	-0.446894	0	-1.02059	2.52621	1.05873		CRIP1	0	0.2897	0.274749	0.321693	0.886143		ACAP2	1.94542	1.40143	1.83256	2.1827	7.36211																TMSB4X	-0.396982	-0.465154	-0.263155	0	-1.12529
CD74	0.90435	0.256236	0.614217	0.75478	2.52958		CLEC4D	0	0.873236	-0.446225	0.595339	1.02235		CSF3R	0.278406	0.313748	0	0.293892	0.886046		ACBD3	1.52823	1.74792	2.11527	1.51291	6.90433																IGHG4	-0.550303	-0.621579	-0.630918	0	-1.8028
CST7	1.1027	0.689286	0	0.700906	2.49289		C3AR1	0	0.788949	-0.598312	0.773398	0.964036		CSTB	-0.361637	0.641868	0.428945	0	0.709175		ACIN1	1.67397	1.56387	1.87402	1.60817	6.72002																UTS2	-0.583436	-0.643549	-0.671848	0	-1.89883
GZMH	0.877563	0.295175	0.662046	0.611376	2.44616		MAP2K6	0	0.757939	-0.316163	0.520577	0.962353		CYBA	0.305249	0	-0.277367	0.433967	0.461848		ACSL1	1.54468	1.79987	1.70856	1.51488	6.56799																RPS4Y1	-1.89675	0.819409	0.565019	-1.89675	-2.40906
HLA-DPA1	0.687425	0.625743	0.612727	0.507839	2.43373		CLEC7A	0	-0.50701	0.778742	0.655021	0.926753		DDX24	0	0.253394	-0.321783	0.424099	0.355711		ACTB	1.42942	1.6608	1.6861	1.67895	6.45527																TIMP1	-0.855105	-0.686522	-0.899571	0	-2.4412
ZFP36L2	0.776585	0.958128	0	0.543329	2.27804		ZFAS1	0.285753	0	-0.394761	0.970422	0.861414		EIF1AY	0.307004	0.317776	-0.303302	0	0.321478		ACTG1	1.62415	1.57839	1.288	1.84796	6.3385																IGHD	-0.90947	-0.956689	-0.934256	0	-2.80041
KLRF1	0.864492	0.540956	0.49438	0.312995	2.21282		FOS	0.732114	-0.408596	0.910093	-0.405671	0.827939		ERAP2	0	0.331245	-0.309177	0.29352	0.315589		ACTN1	1.55051	1.39038	1.64778	1.51881	6.10747																JCHAIN	-1.37709	-1.09485	-1.31936	0	-3.7913
TRGC2	1.20266	0.386783	0	0.599532	2.18897		IFIT3	0	-0.803375	-0.500821	2.04052	0.736323		FAM118A	0.459264	-0.315802	-0.333672	0.347489	0.157279		ACTR2	1.57528	1.5276	1.6705	1.3328	6.10618																IGLC3	-2.16136	-1.44441	-1.98762	0	-5.59339
LYAR	0.695233	0.632483	0	0.856857	2.18457		CSGALNACT2	0	0.551225	-0.289653	0.447941	0.709513		FCER1G	-0.306792	0.54538	0	-0.321763	-0.0831754		ADAM28	1.36009	1.43936	1.62063	1.37151	5.79159																IGHA1	-2.22313	-2.17359	-1.7982	0	-6.19493
CD81	0.814962	0.396996	0.381239	0.589634	2.18283		ATP5F1E	0	0.591181	0.419018	-0.322715	0.687485		FCGR3B	-0.437855	0.35873	0.364463	-0.437855	-0.152518		ADD1	1.49574	1.28967	1.36169	1.4978	5.6449																IGLC2	-3.37656	-2.00419	-3.25195	0	-8.6327
IKZF3	0.648251	0.509607	0.422833	0.593085	2.17378		RFLNB	0	-0.47948	0.610409	0.549366	0.680295		FPR1	-0.352544	0	-0.273391	0.352955	-0.27298		ADK	1.45977	1.35625	1.40675	1.42079	5.64357																IGKC	-3.57708	-2.08014	-3.0203	0	-8.67753
ARPC5L	0.647047	0.33083	0.421174	0.718625	2.11768		CARD16	0	0.541835	-0.407318	0.498855	0.633371		FYN	-0.274954	0.381479	0	-0.396956	-0.290431		ADM	1.61658	0.948211	1.54531	1.51425	5.62435																MYOM2	-2.51006	-1.56851	-2.65628	-2.73651	-9.47136
SYNE1	0.711959	0.553632	0.395698	0.453175	2.11446		TMEM154	0	-0.417808	0.736333	0.299231	0.617757		HIST1H4C	-0.436154	0.370189	0	-0.398141	-0.464106		ADNP	1.46078	1.92967	0.72977	1.49041	5.61063
FCGR3A	1.17634	0.269035	0.551791	0	1.99716		RPLP1	0.463786	-0.250536	0.385115	0	0.598365		HLA-B	0.351275	-0.512688	-0.353922	0	-0.515335		ADTRP	1.22625	1.63073	1.33522	1.37679	5.56899
IFITM1	0.310112	0.312796	0.480537	0.875578	1.97902		SERPINB1	0	1.05201	-0.993158	0.522283	0.581133		HLA-C	-0.377175	0.263553	0	-0.536697	-0.650319		AES	1.75644	1.4743	0.605942	1.70891	5.54559
SH2D1A	0.611473	0.315228	0.41629	0.616722	1.95971		IFIT2	0	-1.02704	-0.382045	1.92946	0.520367		HNRNPC	-0.313365	0	-0.250012	-0.250846	-0.814222		AFF3	1.18045	2.00501	0.998779	1.16361	5.34785
HLA-E	0.723591	0.396505	0	0.806658	1.92675		PLAC8	-0.603709	2.01287	-0.908016	0	0.501148		HSP90AA1	0	-0.283568	-0.287929	-0.298935	-0.870432		AFF4	1.28388	1.09718	1.63863	1.30265	5.32233
XCL2	0.845471	0.339585	0.435685	0.301451	1.92219		UBN1	0.259719	-0.461303	0.696736	0	0.495152		IFI6	-0.265461	0	-0.40436	-0.252682	-0.922504		AFTPH	1.22553	1.20704	1.24168	1.29224	4.96649
GZMM	0.700578	0	0.715018	0.477883	1.89348		XAF1	-0.348186	0	-0.796287	1.61659	0.472121		IFITM2	-0.360108	0	-0.26474	-0.353146	-0.977994		AGPAT5	1.2372	1.22526	1.09445	1.33864	4.89554
KLRG1	0.601338	0.714788	0.566438	0	1.88256		S100A8	0	0.741363	-0.72459	0.367775	0.384548		IFITM3	-0.382701	-0.28553	0	-0.384289	-1.05252		AGTRAP	1.16349	1.37443	1.08009	1.24792	4.86592
ITGB2	0.610608	0.300047	0.536983	0.431378	1.87902		ISG20	0.323505	-1.18433	0	1.16941	0.308587		IGHA1	-0.406999	-0.447502	-0.452628	0.253717	-1.05341		AHNAK	0.998814	1.40955	1.20108	1.19388	4.80333
ITGAL	0.599619	0.328607	0.446612	0.449509	1.82435		HLA-C	0	0.266394	0.377567	-0.346134	0.297827		IGHD	0.400129	-0.923224	-0.923224	0.374764	-1.07155		AIDA	1.07519	1.42417	1.31955	0.961328	4.78023
SYNE2	0.687807	0.536611	0	0.535692	1.76011		S100A6	-0.312494	0.550937	0.254995	-0.268357	0.225081		IGHG4	-0.402488	-0.344925	-0.345811	0	-1.09322		AIF1	1.08017	1.78089	0.867789	0.946499	4.67535
EOMES	0.662642	0.382924	0.339062	0.362824	1.74745		CYP4F3	0	-1.41765	1.15367	0.48044	0.21646		IGKC	-0.359808	0	-0.406106	-0.404637	-1.17055		AKAP11	1.07986	1.24807	1.21449	1.11176	4.65418
FYN	0.705704	0.425689	0	0.614619	1.74601		ZCCHC2	0	-0.254705	-0.396961	0.840083	0.188416		IGLC2	-0.346285	-0.468275	0	-0.456527	-1.27109		AKAP13	1.24699	1.23398	1.14311	1.02364	4.64772
CD8A	0.824074	0.375933	0	0.532952	1.73296		ISG15	-0.640407	-0.795086	-0.93102	2.5405	0.173988		IGLC3	-0.434353	-0.442924	0	-0.413784	-1.29106		AKAP9	1.32484	1.27384	0.857577	1.1272	4.58346
CX3CR1	0.708281	0	0.559849	0.456513	1.72464		RABAC1	-0.292504	0.664777	-0.276787	0	0.0954855		IGLC7	-0.460754	0	-0.435324	-0.432961	-1.32904		AL161781.2	1.18001	1.29739	0.908834	1.18448	4.57072
STK17A	0.496979	0.425127	0.461647	0.332985	1.71674		OGFRL1	0.299073	-0.538975	0.584819	-0.272265	0.0726512		IL1R2	-0.703259	-0.54744	0.376941	-0.506076	-1.37983		AL445524.1	1.09019	1.30568	1.06982	1.09465	4.56033
2021-09-07	0.516519	0.409832	0.41882	0.350975	1.69615		DDX58	0	-0.342329	-0.336678	0.741121	0.062113		IL32	-0.534988	-0.470242	0	-0.413235	-1.41846		ALOX5AP	1.27152	1.0745	1.15397	1.04956	4.54956
CCL3L1	0.99063	0.421715	0	0.282976	1.69532		SMCHD1	0	-0.914021	0.655313	0.304464	0.0457552		ITGB1	-0.707755	0	-0.482407	-0.274003	-1.46416		ALPL	1.06052	1.05258	1.3434	1.05728	4.51379
HLA-DRA	0.821664	0	0.422881	0.450076	1.69462		SMAP2	0.707217	0	-0.346934	-0.388525	-0.0282421		JCHAIN	-0.322055	-0.529432	0	-0.640293	-1.49178		ANKRD11	1.04422	1.31663	1.00102	1.10008	4.46195
GNAI2	0.503303	0.38548	0.380836	0.406911	1.67653		RICTOR	0.266458	-0.724523	0	0.390649	-0.0674158		KLF2	-0.730306	-0.399824	0	-0.389861	-1.51999		ANKRD12	1.03641	1.29566	1.24439	0.88429	4.46074
APOBEC3G	0.714555	0.404495	0	0.550679	1.66973		KIAA1551	0	-0.467234	0.861835	-0.483837	-0.0892361		KLF6	-0.577419	-0.373056	-0.330177	-0.325116	-1.60577		ANKRD13A	1.29858	1.75586	0.61706	0.703316	4.37482
PTPRC	0.587276	0.417048	0.325272	0.267253	1.59685		HSH2D	-0.267693	-0.430508	0	0.603288	-0.0949139		LRRC75A	-1.39419	0.405478	0	-0.750776	-1.73949		ANKRD44	0.987739	1.42632	1.14377	0.741419	4.29925
WNK1	0.393696	0.42884	0.300866	0.435788	1.55919		CD46	0	-0.385348	0.627587	-0.340268	-0.0980292		MNDA	-0.329274	-0.476957	-0.468601	-0.507605	-1.78244		ANKRD49	1.24016	0.66248	1.15057	1.23346	4.28667
ZBTB38	0.626665	0.282776	0	0.64836	1.5578		BTG1	0	-0.429157	0.626389	-0.312291	-0.115059		MT-ATP6	-0.347052	-0.8465	0	-0.642245	-1.8358		ANP32E	0.899883	1.10007	1.0379	1.24392	4.28177
ZEB2	0.558189	0.323045	0.315623	0.354683	1.55154		PLP2	0	0.64157	-1.14355	0.385406	-0.116577		MT-CO1	-0.457081	-0.71085	0	-0.678167	-1.8461		ANPEP	0.969482	1.16124	1.06835	1.05332	4.25238
PPP2R5C	0.561941	0.542144	0	0.434123	1.53821		HERC5	-0.448269	-0.863967	-0.955204	2.13024	-0.137204		MT-CO2	-0.551714	-0.45076	-0.464852	-0.405475	-1.8728		ANXA1	0.967353	1.26759	0.859854	1.0011	4.0959
NUCKS1	0.455396	0	0.366278	0.709392	1.53107		MAP1LC3B	-0.284536	0.408072	0	-0.315976	-0.192441		MT-CO3	-0.623453	-0.3999	-0.389866	-0.463551	-1.87677		ANXA3	0.866284	1.19975	1.07302	0.920141	4.0592
AKNA	0.471436	0.333599	0.314912	0.410082	1.53003		TAGLN2	0.847802	-0.561808	-0.484938	0	-0.198944		MT-CYB	-0.722745	0	-0.591081	-0.577388	-1.89121		AOAH	1.02203	0.893597	1.20359	0.88751	4.00672
AC245297.3	0.396769	0.392779	0.318768	0.420015	1.52833		LUCAT1	0	-0.574001	0.655574	-0.289293	-0.20772		MT-ND2	-0.785311	0	-0.544803	-0.579132	-1.90925		AP3B1	0.873762	1.3169	1.01891	0.770523	3.98009
CCL4L2	0.973649	0	0.273907	0.254705	1.50226		BCL2A1	-0.363733	0.46205	-0.310495	0	-0.212177		MT-ND3	-0.389754	-0.871975	0	-0.650199	-1.91193		APOBEC3A	0.855557	0.692937	1.12069	1.29928	3.96846
CLEC2B	0.646486	0.28847	0.257578	0.308733	1.50127		LDHA	-0.351513	0.611593	-0.475247	0	-0.215167		MT-ND5	-0.711274	0	-0.677628	-0.548183	-1.93709		APPL1	0.907019	1.0199	1.05865	0.939951	3.92552
ABHD17A	0.602075	0.428371	0.450822	0	1.48127		ANXA3	-0.397982	0.892456	-0.715673	0	-0.221199		MTRNR2L12	-0.590047	-0.361785	-0.566665	-0.474334	-1.99283		APRT	0.840267	1.21339	0.652604	1.2175	3.92376
MSN	0.479599	0.25954	0.35306	0.383159	1.47536		SULT1A1	-0.376213	-0.493512	0.644507	0	-0.225219		MZB1	-0.688548	-0.841283	-0.525917	0	-2.05575		AQP3	0.726588	1.15925	1.06404	0.948091	3.89797
DGKZ	0.403263	0.37903	0.37001	0.296751	1.44905		SAMHD1	0	-0.468074	-0.34187	0.573349	-0.236595		NCF1	-0.792326	-0.691076	-0.613029	0	-2.09643		AQP9	0.780889	1.3154	0.975689	0.813525	3.8855
PYHIN1	0.543955	0.417691	0	0.480656	1.4423		REEP5	-0.279488	0.311169	0	-0.279487	-0.247805		NUCKS1	-2.20088	1.08946	1.11949	-2.17284	-2.16476		ARGLU1	0.903412	1.19417	0.915076	0.828546	3.84121
BTN3A2	0.538253	0.44021	0.462556	0	1.44102		S100A11	-0.344371	0.489952	0	-0.39929	-0.253709		PLCG2	-0.818944	0	-0.633818	-0.738152	-2.19091		ARHGAP24	0.770935	1.23537	0.961165	0.840665	3.80813
RNF213	0.265239	0.338423	0.387351	0.446097	1.43711		GNG5	-0.382774	0.489993	-0.370666	0	-0.263447		RPS10	-0.692494	-0.290938	-0.728907	-0.504669	-2.21701		ARHGAP5	0.783159	1.06011	0.953764	1.0088	3.80583
OPTN	0.297697	0.294248	0.410705	0.413543	1.41619		IFI6	-0.685189	0	-0.987457	1.38648	-0.286166		RPS26	-0.308712	-0.638854	-0.3944	-0.886458	-2.22842		ARHGAP9	0.918517	1.17049	1.03474	0.664195	3.78795
PTMS	0.513039	0.269944	0.297452	0.307822	1.38826		S100A4	-0.381137	0.41887	0.638583	-0.978035	-0.30172		RPS4X	-0.6657	-0.415948	-0.57746	-0.622892	-2.282		ARHGDIB	1.2166	0.984509	0.795031	0.767991	3.76413
CTSC	0.707481	0.323955	0	0.356715	1.38815		ZDHHC19	-0.714877	1.84687	-1.44339	0	-0.311399		RPS4Y1	-0.657923	-0.529039	-0.585709	-0.5442	-2.31687		ARID1B	1.01813	0.827581	1.0082	0.909422	3.76333
ITM2A	0.468021	0.434564	0	0.483965	1.38655		BLOC1S1	0	0.521604	-0.448297	-0.406665	-0.333358		S100A11	-1.00187	0	-0.829059	-0.728501	-2.55943		ARID4A	0.787624	1.11764	0.981038	0.873719	3.76002
FMNL1	0.387529	0.387924	0.339702	0.271392	1.38655		LST1	0	-0.269687	0.394659	-0.469338	-0.344365		S100A12	-0.689031	-0.693554	-0.687205	-0.672964	-2.74275		ARID4B	1.00132	1.08131	0.929409	0.735418	3.74746
KLF6	0.412955	0.548681	0	0.420921	1.38256		TRIB1	0	0.277164	-0.298759	-0.326225	-0.34782		S100A6	-0.406205	0	-1.28347	-1.08294	-2.77261		ARL4C	0.941496	1.11474	1.15682	0.524662	3.73772
GNAS	0.291565	0.405147	0.319017	0.363963	1.37969		RNF149	0	-0.273475	0.261405	-0.352499	-0.364569		S100P	-0.902046	-0.633086	-0.662887	-0.65554	-2.85356		ARPC1B	0.923842	1.09711	0.856934	0.857864	3.73575
ARHGAP30	0.457678	0.329768	0.30843	0.273274	1.36915		TSPO	-0.404015	0.725056	-0.689364	0	-0.368323		SERPINA1	-0.959072	-0.910656	-0.476549	-0.550436	-2.89671		ARRB2	0.758268	1.46687	0.695281	0.811534	3.73195
DDX5	0.250829	0.664596	0.44805	0	1.36348		RAB32	-0.432441	0.518333	-0.477293	0	-0.391401		SPI1	-0.935279	-0.81368	-0.386558	-0.793252	-2.92877		ASH1L	0.832538	0.707672	1.21509	0.973576	3.72888
PKN1	0.397318	0.255095	0.400237	0.30753	1.36018		NPEPPS	0.268372	-0.327663	0	-0.362586	-0.421878		SRGN	-1.6635	0	-1.54785	-1.00404	-4.21538		ATF7IP	0.646731	1.38127	0.76727	0.91374	3.70901
SLAMF7	0.51977	0.26341	0.305982	0.264177	1.35334		ANKRD44	0.266308	-0.422367	0	-0.272183	-0.428242		STXBP2	-1.06496	-1.06496	-1.06353	-1.06104	-4.2545		ATM	0.986552	1.15494	0.558279	0.985845	3.68562
MLLT6	0.473905	0.434795	0	0.443704	1.3524		MX2	-0.32788	-0.498256	0	0.371853	-0.454283		TAGAP	-1.88604	-1.66039	0.859424	-1.81164	-4.49864		ATP10D	0.797753	1.0687	0.807297	0.991394	3.66514
UBC	0.355336	0.346694	0	0.648413	1.35044		CD55	-0.408719	0.390797	-0.444626	0	-0.462549		TSC22D3	-1.88255	-1.66891	-1.78702	-1.60046	-6.93895		ATP2B1	0.888472	0.934478	0.878045	0.96328	3.66428
FAM49B	0.523088	0.358327	0.450834	0	1.33225		SNX3	-0.3635	0.716228	-0.850007	0	-0.497279		TYROBP	-2.59297	-1.91014	-2.42562	-2.04623	-8.97496		ATP2B1-AS1	0.752584	1.41263	0.562353	0.922201	3.64977
PTP4A2	0.506369	0.413891	0	0.404276	1.32454		FTH1	0.426951	-1.01676	-0.276677	0.356655	-0.509831		XAF1	-2.87999	-2.84956	-2.48008	-1.78913	-9.99876		ATP5F1E	0.79273	1.15149	0.881173	0.738543	3.56394
LCK	0.429481	0.456105	0.429801	0	1.31539		TYMP	-0.254699	-0.567377	0	0.306903	-0.515173		XIST	-3.83368	-2.46312	-3.29535	-2.57015	-12.1623		ATP5MC3	0.841927	1.03713	0.972015	0.694157	3.54523
TSEN54	0.450683	0.259843	0.270389	0.329966	1.31088		IFITM3	0	-1.10888	-0.379759	0.971274	-0.517365		ZFP36L2	-3.64961	-2.58281	-3.61374	-2.59621	-12.4424		ATP5MD	0.887789	0.811532	0.933516	0.909457	3.54229
CALM1	0.362817	0.362135	0.298168	0.286514	1.30963		RNF213	0	-0.729435	-0.504461	0.716407	-0.517489									ATP5MF	0.986661	0.794947	0.895704	0.855032	3.53234
SYTL3	0.626939	0.300101	0	0.376783	1.30382		IFIT1	-0.578611	-0.843006	-1.28085	2.17254	-0.529928									ATP5MG	0.916566	0.966881	0.870258	0.767395	3.5211
CORO1A	0.35311	0.285478	0.307098	0.353813	1.2995		ACTB	-0.314303	0.341574	-0.260905	-0.325158	-0.558792									ATP5MPL	0.82025	1.01051	0.767775	0.921459	3.51999
IL2RB	0.51475	0.353789	0	0.420322	1.28886		METTL9	-0.560369	0.816376	-0.581405	-0.263518	-0.588916									ATP6V0B	0.863132	0.84122	0.990708	0.820834	3.51589
LPCAT1	0.418141	0.296801	0.250741	0.308347	1.27403		SEC14L1	0	-0.757711	0.65596	-0.503567	-0.605318									ATP6V0E1	0.83725	1.00714	0.879332	0.769699	3.49342
IER2	0.428921	0	0.528276	0.310866	1.26806		CMTM2	0	-0.700456	0.604736	-0.513349	-0.609069									ATP6V1G1	0.723104	0.914816	0.921656	0.924751	3.48433
GIMAP7	0.267063	0.393711	0.298485	0.304199	1.26346		FCER1G	-0.9064	0.873025	-0.703163	0	-0.736538									ATRX	0.919898	0.778992	0.93659	0.83224	3.46772
SLC9A3R1	0.489538	0.310719	0.461432	0	1.26169		CD48	-0.436341	0.353994	-0.322434	-0.332151	-0.736934									ATXN7L3B	0.791419	0.842634	1.03813	0.769293	3.44148
RUNX3	0.558197	0.352225	0.342204	0	1.25263		PTPRE	-0.330566	-0.504765	0.386465	-0.327968	-0.776834									AURKAIP1	0.753503	1.05697	0.810594	0.813092	3.43416
CFLAR	0.319976	0.409045	0	0.51624	1.24526		NDUFC2	-0.275848	0.678598	-0.740412	-0.451903	-0.789564									B2M	0.816502	0.735138	0.820879	1.05883	3.43135
AKAP13	0.312227	0.339756	0.269794	0.318565	1.24034		CYSTM1	-0.440309	1.32051	-0.95621	-0.722787	-0.7988									BACE2	0.921358	0.902185	0.697625	0.884878	3.40605
DNAJC1	0.51128	0.398736	0.326747	0	1.23676		ATP6V1B2	0.272101	-0.531715	0	-0.581478	-0.841092									BACH2	0.852602	0.880038	0.855582	0.811108	3.39933
PCSK7	0.407723	0.424702	0	0.399134	1.23156		CFD	-0.401686	-1.33378	1.62785	-0.747875	-0.855482									BANK1	0.764301	0.825006	0.923637	0.872086	3.38503
CSK	0.397019	0.362063	0.466701	0	1.22578		IFI16	-0.40708	-0.399065	-0.466478	0.410414	-0.862209									BATF	0.761569	1.0318	0.847186	0.73599	3.37655
ZBTB7A	0.385122	0.297906	0.25081	0.278687	1.21253		CD44	-0.589881	0.3637	-0.636605	0	-0.862786									BAZ1B	0.893659	0.874072	0.969282	0.638257	3.37527
ACTB	0.389244	0	0.2645	0.557502	1.21125		TLR5	-0.419487	0.404146	-0.523456	-0.35604	-0.894838									BAZ2A	0.68137	1.25682	0.822019	0.56151	3.32171
TXNIP	0.366771	0.699716	-0.274406	0.410383	1.20246		CAB39	-0.305275	0	-0.264444	-0.325872	-0.89559									BBX	0.759576	0.99831	0.718213	0.835258	3.31136
RAB29	0.345264	0.370727	0	0.485887	1.20188		ZDHHC20	-0.454542	0.486484	-0.657816	-0.281538	-0.907412									BCL10	0.780614	1.16307	0.617626	0.744326	3.30564
PTGDR	0.411475	0.434901	0.342377	0	1.18875		RAD23B	-0.330547	-0.304533	0	-0.295033	-0.930113									BCL11A	0.838934	1.18233	0.652083	0.613763	3.28711
ACTN4	0.520497	0.374667	0.292569	0	1.18773		GSEC	-0.341508	0	-0.255292	-0.337071	-0.93387									BCL2	0.592216	0.83424	0.914214	0.94005	3.28072
ADRB2	0.637681	0.257666	0.285787	0	1.18113		SH3BP5	-0.395783	0	-0.253725	-0.298757	-0.948266									BCL2A1	0.846178	0.97738	0.753391	0.681535	3.25848
RAB27A	0.555657	0.270518	0	0.352453	1.17863		VNN1	-0.368832	0.342367	-0.92389	0	-0.950356									BCL7A	0.765686	0.731324	1.01871	0.712814	3.22854
PLEKHF1	0.498656	0	0.298663	0.376993	1.17431		POR	-0.321151	0	-0.363318	-0.271674	-0.956144									BCLAF1	0.751691	0.861149	0.768602	0.83793	3.21937
FUS	0	0.276386	0.375966	0.502307	1.15466		KLF13	-0.27649	-0.290922	0	-0.397615	-0.965027									BDP1	0.646605	0.903165	0.80151	0.846679	3.19796
CD3G	0.367522	0	0.410125	0.376723	1.15437		SLCO3A1	0	-0.41038	-0.266336	-0.290846	-0.967562									BEND5	0.737433	1.00543	0.927947	0.518468	3.18928
STOM	0.344923	0.343277	0	0.466093	1.15429		HIST1H2BC	-0.333212	-0.332016	0	-0.324455	-0.989683									BEX3	0.809278	0.69432	0.878947	0.789829	3.17237
TNFRSF1B	0.430623	0.3141	0	0.407618	1.15234		ARHGAP30	-0.367459	-0.350363	0	-0.291555	-1.00938									BID	0.816397	0.743872	0.871101	0.737092	3.16846
PTPN6	0.356058	0.354364	0.441496	0	1.15192		STX10	-0.306512	-0.400626	0	-0.304036	-1.01117									BIN2	0.653314	0.884331	0.944827	0.676707	3.15918
TCF25	0.316297	0.432456	0	0.38626	1.13501		SLC12A9	0	-0.295052	-0.324024	-0.39633	-1.01541									BIRC3	0.639023	0.859894	0.73791	0.921441	3.15827
GUK1	0.357477	0.304423	0	0.469752	1.13165		MYH9	-0.278234	-0.368861	0	-0.377835	-1.02493									BIRC5	0.655914	1.32046	0.594999	0.578683	3.15006
LSP1	0.364833	0.360974	0.397259	0	1.12307		CSTB	-0.872408	0.474888	0	-0.629825	-1.02734									BLK	0.684489	0.958006	0.705172	0.792861	3.14053
TLN1	0.390499	0.378692	0.352095	0	1.12128		OS9	-0.304223	-0.366252	0	-0.366698	-1.03717									BLNK	0.746952	0.846941	0.7625	0.765839	3.12223
APMAP	0.533719	0.292584	0.284036	0	1.11034		SSR4	-0.427321	-0.330501	-0.279811	0	-1.03763									BLOC1S1	0.643727	0.930893	0.592412	0.94604	3.11307
LIMD2	0	0.250815	0.383803	0.4743	1.10892		PI3	0	-1.90389	1.47129	-0.609448	-1.04205									BLOC1S2	0.753126	0.910934	0.741294	0.705186	3.11054
MBP	0.33735	0	0.371118	0.388822	1.09729		PLSCR1	-0.475755	0	-1.10607	0.523829	-1.058									BLOC1S6	0.603291	1.07162	0.666107	0.754629	3.09565
PIP4K2A	0.409276	0.333298	0	0.35317	1.09574		TNFAIP2	0	-1.17959	0.611352	-0.497087	-1.06533									BMP2K	0.612644	0.997711	0.670156	0.810499	3.09101
SRRM2	0.251541	0.551378	0.290263	0	1.09318		PYGL	-0.318162	0	-0.288506	-0.486627	-1.0933									BOD1L1	0.360757	1.27786	0.728853	0.700365	3.06783
TBC1D10C	0.407804	0.323026	0.358738	0	1.08957		AIM2	-0.43212	-0.274417	0	-0.389844	-1.09638									BOLA3	0.616046	0.999891	0.613942	0.834734	3.06461
CYBA	0.41742	0.37511	0	0.292322	1.08485		SBNO2	-0.395983	-0.415044	0	-0.299699	-1.11073									BPTF	0.749116	0.690648	1.02028	0.586625	3.04667
SUN2	0.380226	0.30658	0	0.394126	1.08093		PHF21A	0	-0.305045	-0.336111	-0.480865	-1.12202									BRD2	0.611015	1.00658	0.662185	0.754473	3.03425
ARHGDIA	0.355861	0.282994	0	0.433432	1.07229		PRCP	-0.422942	-0.299728	0	-0.404158	-1.12683									BRD4	0.673008	0.715253	0.854355	0.784982	3.0276
TRAC	0.378941	0.301055	0	0.390563	1.07056		PRKCD	-0.54817	-0.324043	0	-0.262979	-1.13519									BRD7	0.681112	0.833314	0.6736	0.833743	3.02177
HLA-F	0.443811	0.269758	0	0.349862	1.06343		FAM129A	0	-0.442117	-0.272233	-0.422509	-1.13686									BRI3	0.697867	0.958978	0.72225	0.640528	3.01962
RCSD1	0.33579	0	0.352208	0.373336	1.06133		S1PR4	0	-0.387084	-0.413703	-0.343843	-1.14463									BSG	0.686497	0.909233	0.637017	0.765502	2.99825
CDV3	0	0.411566	0.277139	0.371808	1.06051		EMILIN2	-0.386641	0	-0.38255	-0.376025	-1.14522									BST1	0.635103	0.750941	0.83244	0.762948	2.98143
UTRN	0.389537	0.284445	0	0.386109	1.06009		NFE4	-0.339608	-0.545138	0	-0.261463	-1.14621									BST2	0.712529	0.849852	0.720972	0.695075	2.97843
UBE2Q1	0.447359	0.353049	0.253534	0	1.05394		XRN2	-0.281113	0	-0.505769	-0.363913	-1.15079									BTG1	0.601193	0.971925	0.716049	0.683278	2.97244
PLA2G16	0.363518	0	0.362115	0.326085	1.05172		NARF	0	-0.605908	-0.295056	-0.257561	-1.15853									BTG2	0.683732	0.921929	0.633569	0.732852	2.97208
CD247	0.399648	0.330717	0.31367	0	1.04404		APLP2	-0.414157	-0.355615	0	-0.395085	-1.16486									BTK	0.670579	0.771683	0.668734	0.848182	2.95918
EZR	0.272977	0.303425	0	0.465993	1.0424		PSTPIP2	-0.315091	0	-0.60142	-0.250494	-1.16701									BTLA	0.800603	0.696475	0.67454	0.768153	2.93977
SON	0	0.369589	0.346575	0.312685	1.02885		PTPRJ	-0.291234	-0.325258	0	-0.576776	-1.19327									BTN2A2	0.657812	0.98127	0.65256	0.630868	2.92251
EMP3	0.332932	0.287188	0	0.405683	1.0258		LMNB1	-0.471473	-0.306086	-0.416501	0	-1.19406									C11orf24	0.699462	0.774129	0.723281	0.707473	2.90435
CD160	0.349062	0	0.370973	0.302567	1.0226		IL1RAP	0	-0.343994	-0.522926	-0.335325	-1.20225									C11orf58	0.566391	1.00854	0.840527	0.486019	2.90148
OAZ1	0.409663	0.306817	0.305738	0	1.02222		GRAMD1A	-0.320034	-0.434905	0	-0.460568	-1.21551									C12orf57	0.799633	0.697268	0.783314	0.595089	2.8753
LCP1	0.416446	0.31693	0	0.288361	1.02174		SAMSN1	-0.519781	0.314922	-1.01113	0	-1.21599									C12orf65	0.664981	0.9895	0.58062	0.635458	2.87056
PPP1CA	0.397354	0.286138	0	0.333181	1.01667		ECE1	-0.442196	-0.45825	0	-0.316413	-1.21686									C12orf75	0.936304	0	0.468768	1.45586	2.86093
TUBA4A	0.36313	0.327189	0	0.324946	1.01526		RNF13	0	-0.440642	-0.461342	-0.317774	-1.21976									C16orf74	0.601348	0.795384	0.76988	0.670014	2.83663
IQGAP2	0.294775	0.355021	0	0.363889	1.01369		JUNB	-0.35024	-0.305987	0	-0.573824	-1.23005									C1orf56	0.635282	1.03257	0.499648	0.668876	2.83637
ACTR3	0.406805	0.273407	0.3234	0	1.00361		CORO1A	-0.340714	-0.451704	0	-0.44024	-1.23266									C3AR1	0.579555	0.911948	0.684474	0.658895	2.83487
CEP78	0.407579	0.316109	0.274577	0	0.998265		VASP	-0.255642	-0.713348	0	-0.267092	-1.23608									C4orf48	0.954013	0.386894	1.02073	0.467911	2.82955
PRPF38B	0.298145	0.331186	0.367733	0	0.997064		TLN1	-0.266786	-0.400591	0	-0.586472	-1.25385									C5AR1	0.522711	1.06736	0.57389	0.653507	2.81747
PRKCB	0.323398	0.329453	0	0.34038	0.99323		EFHD2	0	-0.475483	-0.461904	-0.317185	-1.25457									C6orf48	0.70291	0.512956	0.904964	0.693403	2.81423
KDM5A	0.322404	0.34464	0.325944	0	0.992988		FAM157C	-0.389942	-0.500973	0	-0.37482	-1.26574									C9orf16	0.805809	0.568498	0.780376	0.656643	2.81133
CAP1	0	0.283008	0.342448	0.357108	0.982565		IL2RG	-0.351606	-0.30412	-0.26733	-0.351777	-1.27483									CALHM6	0.569282	0.960359	0.581411	0.696753	2.80781
WIPF1	0	0.293496	0.26433	0.407857	0.965682		GYG1	-0.563984	0.465087	-1.17755	0	-1.27645									CALM3	0.59026	0.799061	0.668427	0.738454	2.7962
IL32	-0.319156	0.395876	0.545337	0.335277	0.957333		CD53	-0.51967	0	-0.273246	-0.483589	-1.2765									CALR	0.540398	0.914023	0.730091	0.60901	2.79352
MYO1F	0.390271	0.296355	0	0.264913	0.951539		STK10	-0.367324	-0.578205	0	-0.334515	-1.28004									CAMK1D	0.577508	1.21277	0.410886	0.575279	2.77645
TAGAP	0.327465	0.32526	0	0.292399	0.945124		TMSB4X	-0.43409	-0.326325	0	-0.524266	-1.28468									CAMK2D	0.64823	0.831812	0.583358	0.711138	2.77454
BIN2	0.292316	0.322983	0	0.326306	0.941605		FRAT2	-0.363444	-0.41377	0	-0.509851	-1.28707									CARD16	0.495205	1.00502	0.485462	0.780193	2.76588
ACAP1	0.260145	0.273762	0.402837	0	0.936744		CD300A	-0.409155	-0.543644	0	-0.344676	-1.29747									CARD19	0.622636	0.794348	0.581684	0.765275	2.76394
SIGIRR	0.317773	0.325684	0.29141	0	0.934866		DUT	0	-0.581876	-0.360085	-0.35804	-1.3									CAST	0.32389	0.973608	0.890254	0.572137	2.75989
SF3B1	0.269115	0.278318	0	0.385543	0.932976		PLK3	-0.468005	-0.441851	0	-0.396114	-1.30597									CBX5	0.762053	0.795748	0.637852	0.556968	2.75262
ARHGAP45	0.286452	0	0.26162	0.357126	0.905198		RPL26	-0.263635	-0.34173	-0.34969	-0.357058	-1.31211									CCDC167	0.618286	0.982189	0.540006	0.60454	2.74502
STK10	0.279739	0.251795	0.361149	0	0.892683		HRH2	-0.365215	0	-0.316904	-0.636121	-1.31824									CCDC186	0.652921	0.788303	0.550779	0.746121	2.73812
BRD4	0	0.317443	0.303436	0.270587	0.891466		C1orf56	-0.468416	0	-0.312948	-0.542159	-1.32352									CCDC191	0.669997	0.901105	0.481085	0.685447	2.73763
ACTR2	0	0.259483	0.290561	0.329301	0.879345		TPM4	-0.594041	-0.289946	0	-0.452036	-1.33602									CCDC32	0.782378	0.556905	0.72566	0.666794	2.73174
LYST	0.353962	0	0.258563	0.263355	0.87588		HSPA1A	-0.359656	0	-0.490252	-0.497546	-1.34745									CCDC50	0.519947	0.995861	0.608004	0.598831	2.72264
RHOG	0.302784	0.302538	0.258185	0	0.863507		PHC2	0	-0.581533	-0.413601	-0.353631	-1.34877									CCDC6	0.651823	0.6969	0.801329	0.571016	2.72107
SNRNP200	0	0.262905	0.30222	0.288753	0.853878		CSGALNACT1	-0.570363	0	-0.44648	-0.333127	-1.34997									CCDC82	0.459489	1.08221	0.388703	0.783069	2.71347
RORA	0.259765	0.288527	0.294142	0	0.842435		FLOT1	-0.429346	0	-0.550191	-0.37357	-1.35311									CCDC91	0.571113	0.778093	0.687259	0.671148	2.70761
CSNK1G2	0.257923	0.284254	0	0.285955	0.828133		FCGR3A	-0.559776	-0.272588	0	-0.520791	-1.35315									CCL5	0.584585	0.92898	0.647484	0.538683	2.69973
URI1	0.273756	0.278951	0.2668	0	0.819508		ZYX	-0.337594	-0.40483	-0.323918	-0.287457	-1.3538									CCND2	0.581233	0.72372	0.618977	0.740038	2.66397
EIF1AY	-0.301573	0.502988	0.543711	-0.301573	0.443553		ABCA1	-0.565234	-0.363996	0	-0.429986	-1.35922									CCNG2	0.641407	0.744858	0.659108	0.605987	2.65136
ANXA1	0.395366	0.266428	-0.420438	0	0.241356		RPS18	-0.480719	-0.551903	0	-0.327389	-1.36001									CCNI	0.501223	0.740517	0.749484	0.651769	2.64299
HNRNPC	-0.258292	0.293735	0	-0.343108	-0.307664		ADAM8	-0.535753	-0.489236	0	-0.340684	-1.36567									CCR6	0.519983	0.972221	0.543885	0.604529	2.64062
PRDX2	-0.333631	0.300758	0	-0.32933	-0.362203		ERO1A	-0.704337	0	-0.352865	-0.331122	-1.38832									CD14	0.693026	0.797531	0.749375	0.385805	2.62574
MT-CO2	0	-0.39845	0.250013	-0.290621	-0.439058		RPS16	-0.451016	-0.385487	0	-0.570668	-1.40717									CD177	0.576967	1.00619	0.496035	0.54525	2.62444
HLA-B	-0.799994	0.491728	0	-0.37568	-0.683947		METRNL	-0.346607	-0.432635	-0.363231	-0.272241	-1.41471									CD180	0.841717	0.474645	0.536761	0.765753	2.61888
SELL	-0.738477	0.332682	0	-0.319673	-0.725468		SERPINA1	-0.543424	0	-0.334347	-0.545386	-1.42316									CD19	0.35283	0.824877	0.666943	0.764381	2.60903
RPL26	0	-0.261718	-0.323577	-0.254116	-0.839411		LGALS1	-0.822213	0	-0.31947	-0.282305	-1.42399									CD2	0.653293	0.708051	0.675186	0.570141	2.60667
RACK1	-0.308405	-0.276894	0	-0.295901	-0.8812		NLRC4	-0.403541	0	-0.605799	-0.418564	-1.4279									CD200	0.543358	0.869149	0.697277	0.481181	2.59097
RPS23	-0.254797	-0.344235	0	-0.288843	-0.887875		APOBR	-0.403947	-0.697284	0	-0.37237	-1.4736									CD22	0.551745	0.856364	0.654183	0.525047	2.58734
RPL29	-0.320409	-0.32452	0	-0.294626	-0.939555		BRI3	-0.313821	-0.562283	-0.279742	-0.34559	-1.50144									CD24	0.569459	0.980172	0.627929	0.409577	2.58714
RPL10	0	-0.427285	-0.254358	-0.259021	-0.940664		FCGR1A	-0.267193	0	-0.609732	-0.638925	-1.51585									CD247	0.759009	1.23747	0	0.590423	2.5869
RPL14	-0.319066	0	-0.362275	-0.262618	-0.94396		LRPAP1	-0.568279	0	-0.49966	-0.462873	-1.53081									CD27	0.408159	1.1151	0.647028	0.413202	2.58349
IGHG4	-0.26113	-0.333917	-0.349171	0	-0.944217		LTB	-0.281303	-0.70586	0	-0.550918	-1.53808									CD2AP	0.858453	0	0.835726	0.885705	2.57988
RPL34	-0.320194	-0.375996	0	-0.293893	-0.990083		AKIRIN2	-0.470263	-0.295806	-0.284453	-0.495524	-1.54605									CD300A	0.65454	0.560706	0.701113	0.661818	2.57818
RPLP1	-0.348846	-0.263422	0	-0.386712	-0.99898		MX1	-0.853726	-0.8683	-1.00567	1.14155	-1.58614									CD320	0.538118	0.678424	0.595705	0.754504	2.56675
TNFRSF4	-0.33649	0	-0.344021	-0.319654	-1.00016		KREMEN1	-0.65275	-0.431534	0	-0.505533	-1.58982									CD37	0.654272	0.628209	0.596624	0.687211	2.56632
MT-ND3	-0.494937	-0.543223	0.313619	-0.334891	-1.05943		FKBP5	0	0.570391	-1.52994	-0.651704	-1.61125									CD3D	0.49415	0.689003	0.644173	0.736325	2.56365
RPS9	-0.334818	-0.365512	0	-0.366409	-1.06674		FYB1	-0.530644	-0.474736	0	-0.61556	-1.62094									CD3E	0.798064	0.870693	0.52099	0.372375	2.56212
RPS19	0	-0.367863	-0.357021	-0.375022	-1.09991		ZC3HAV1	-0.690584	-0.397312	-0.544316	0	-1.63221									CD3G	0.470165	0.897953	0.628674	0.559112	2.5559
RPL32	-0.412076	-0.352952	0	-0.347996	-1.11302		MYD88	-0.464997	-0.626424	-0.260018	-0.304634	-1.65607									CD4	0.532966	0.990982	0.498065	0.530562	2.55257
RPL22	-0.443143	-0.304884	0	-0.411411	-1.15944		SH3GLB1	-0.37855	0	-0.75703	-0.548309	-1.68389									CD40	0.806807	0	0.888214	0.854424	2.54944
RPL36A	-0.264206	-0.31835	-0.29428	-0.29533	-1.17216		TPT1	0	-0.773542	-0.593391	-0.343644	-1.71058									CD48	0.61828	0.83903	0.540071	0.54935	2.54673
RPL13	-0.327227	-0.275887	-0.321291	-0.26786	-1.19227		CXCL16	-0.441143	-0.624422	-0.278865	-0.367251	-1.71168									CD52	0.498107	0.855678	0.621309	0.5694	2.54449
EEF1B2	-0.304715	-0.549511	0	-0.360115	-1.21434		NPL	-0.453066	-0.517362	-0.31853	-0.425971	-1.71493									CD6	0.723159	0.540201	0.492389	0.78814	2.54389
LPAR6	-0.398251	0	-0.431254	-0.418156	-1.24766		GADD45B	-0.550317	-0.281849	-0.481211	-0.4087	-1.72208									CD63	0.549638	0.930422	0.560601	0.498631	2.53929
RPS18	-0.284697	-0.681192	-0.322507	0	-1.2884		MCEMP1	-1.02051	0.988906	-0.951582	-0.740221	-1.72341									CD7	0.450053	0.734799	0.83819	0.506909	2.52995
FXYD5	-0.484348	0	-0.398074	-0.409027	-1.29145		GK	0	-0.733229	-0.521583	-0.474948	-1.72976									CD72	0.63483	0.712553	0.556621	0.625084	2.52909
RPL12	-0.466552	-0.334414	-0.495621	0	-1.29659		ITGAM	-0.678295	0	-0.565405	-0.49744	-1.74114									CD74	0.827858	0.969638	0.725459	0	2.52295
RPS12	-0.319244	-0.353748	-0.35037	-0.283554	-1.30692		RPS26	-0.773402	-0.356131	0	-0.630431	-1.75996									CD79A	0.565318	0.692801	0.709423	0.538424	2.50597
RPL18	-0.295401	-0.401775	-0.277348	-0.380343	-1.35487		ITGAX	-0.403427	-0.690401	-0.357481	-0.309794	-1.7611									CD79B	0.548797	0.962216	0.292143	0.698085	2.50124
RPS13	-0.365414	-0.405836	-0.256608	-0.374582	-1.40244		APBB1IP	-0.501147	-0.348247	-0.318199	-0.600503	-1.7681									CD8B	0.554805	0.899898	0.636866	0.406083	2.49765
SNHG8	-0.597022	-0.407037	0	-0.401249	-1.40531		DDAH2	-0.816015	0	-0.605958	-0.349217	-1.77119									CD99	0.931004	0	0.777511	0.788654	2.49717
RPL18A	-0.268973	-0.475188	-0.366557	-0.321848	-1.43257		CCR1	-0.56547	-0.29312	-0.917748	0	-1.77634									CDA	0.406617	0.71749	0.72084	0.651249	2.4962
UBALD2	-0.601547	0	-0.44576	-0.392792	-1.4401		IGHG3	-0.526679	-0.428158	-0.851131	0	-1.80597									CDC40	0.747748	0.548066	0.60601	0.583276	2.4851
SNHG25	-0.52927	-0.456476	0	-0.475774	-1.46152		MGAT1	-0.420387	-0.683811	-0.348963	-0.385436	-1.8386									CDC42SE1	0.574695	0.735074	0.775552	0.397767	2.48309
LEF1	-0.695902	-0.262978	0	-0.504472	-1.46335		S100A12	-0.683017	0.665986	-1.49287	-0.386287	-1.89619									CDCA7L	0.679926	0	0.709849	1.08381	2.47359
XIST	0.258584	-0.911002	-0.911002	0	-1.56342		SPTSSA	-0.420637	-0.418493	-0.564686	-0.508344	-1.91216									CDK13	0.739588	0	0.873222	0.857862	2.47067
TPT1	-0.301161	-0.468411	-0.341846	-0.474954	-1.58637		ENO1	-0.494596	-0.2624	-0.690859	-0.468226	-1.91608									CDKN1B	0.654621	0.754397	0.445503	0.612253	2.46677
SOCS1	-0.39859	0	-0.681926	-0.523809	-1.60433		DYSF	-0.558861	-0.353865	-0.540965	-0.471236	-1.92493									CDV3	0.545577	0.665802	0.489662	0.752462	2.4535
RPS5	-0.269391	-0.601251	-0.469416	-0.268596	-1.60865		CR1	-0.61882	0	-0.88318	-0.473615	-1.97562									CEACAM3	0.568396	0.757015	0.472861	0.647987	2.44626
S100B	-0.579957	-0.427305	0	-0.635716	-1.64298		LTA4H	0	-0.976565	-0.301635	-0.703476	-1.98168									CEBPB	0.516036	0.741506	0.465975	0.720951	2.44447
MTRNR2L12	-0.593014	-0.561759	0	-0.496672	-1.65144		PECAM1	0	-0.971852	-0.324686	-0.699851	-1.99639									CEBPD	0.781493	0	0.805447	0.844969	2.43191
UTS2	-0.433678	-0.419329	-0.446052	-0.46285	-1.76191		GRN	-0.668347	-0.622164	0	-0.711758	-2.00227									CEBPZ	0.505001	0.815422	0.461163	0.645991	2.42758
MAL	-0.899835	-0.314262	0	-0.599356	-1.81345		UPP1	-0.699792	0	-1.12323	-0.266043	-2.08906									CENPC	0.460647	0.749783	0.530055	0.678363	2.41885
RPS8	-0.482818	-0.568232	-0.315355	-0.469052	-1.83546		SLC11A1	-0.527819	-0.458863	-0.494932	-0.635526	-2.11714									CENPW	0.423438	1.02714	0.528026	0.431966	2.41057
IL7R	-0.847143	0	-0.723516	-0.371236	-1.94189		LILRA2	-0.662931	-0.588172	0	-0.902698	-2.1538									CEP170	0.641267	0.629763	0.27539	0.858427	2.40485
IGHD	-0.59681	-0.611997	-0.609221	-0.57759	-2.39562		TIMP1	-0.416833	-0.455515	-1.33006	0	-2.2024									CEP290	0.43179	0.759576	0.587061	0.62211	2.40054
SOCS3	-1.09526	0	-0.67544	-1.04362	-2.81432		WLS	-0.406791	-0.681421	-0.310905	-0.887547	-2.28667									CEP350	0.465542	0.785571	0.597932	0.525913	2.37496
JCHAIN	-0.86686	-0.651866	-0.848885	-0.598945	-2.96656		PGS1	-0.830856	0.385171	-1.47154	-0.394093	-2.31132									CFAP97	0.394674	1.00051	0.505756	0.459867	2.36081
RPS4Y1	-2.37437	0.872942	0.779068	-2.37437	-3.09672		CYP1B1	-0.969471	0.738352	-1.12933	-0.986168	-2.34662									CFD	0.701948	0	0.798307	0.848159	2.34841
PLCG2	-0.934047	-1.30467	-0.566952	-0.752388	-3.55805		IGHG4	-0.640183	-0.861639	-0.876222	0	-2.37804									CFL1	0.548178	0	0.717507	1.07852	2.3442
LTB	-1.64062	-0.544447	-0.705494	-0.725917	-3.61647		JAML	-0.406037	-1.01228	0	-0.963272	-2.38158									CFP	0.447618	0.85688	0.482224	0.553523	2.34024
IGLC3	-1.39408	-0.932991	-1.30113	-0.908782	-4.53698		MTRNR2L12	-0.608105	-1.27682	0.506934	-1.01082	-2.38882									CGGBP1	0.548613	0.61702	0.467981	0.701255	2.33487
IGHA1	-1.62252	-1.6087	-1.4103	0	-4.64151		CYP27A1	-0.714688	-0.922337	-0.419604	-0.364498	-2.42113									CHD1	0.748214	0	0.710892	0.87102	2.33013
IGKC	-3.18387	-1.74105	-2.5914	0	-7.51632		G0S2	-0.979877	-1.37512	0.411189	-0.628933	-2.57274									CHD2	0.657114	0	0.737947	0.930584	2.32564
IGLC2	-2.6778	-1.80658	-2.7134	-1.62845	-8.82623		IL18R1	-0.604573	0	-1.19998	-0.774095	-2.57865									CHD4	0.678971	0	0.866194	0.779208	2.32437
							MT-ND2	-0.403286	-1.4401	0	-0.804879	-2.64827									CHD6	0.449352	0.912851	0.577131	0.383063	2.3224
							LRG1	-0.681306	-0.424718	-0.929027	-0.648809	-2.68386									CHD7	0.530893	0.698269	0.63789	0.450704	2.31776
							ITGB2	-0.870592	-0.626764	-0.593277	-0.638331	-2.72896									CHD8	0.474479	0.592985	0.619759	0.626994	2.31422
							CST7	-0.656115	-1.18422	-0.923825	0	-2.76416									CHD9	0.467522	0.90951	0.383484	0.553512	2.31403
							DSC2	-0.472527	-0.255038	-1.36487	-0.766751	-2.85919									CIITA	0.897379	0	0.78436	0.625881	2.30762
							F5	-0.993609	-0.311787	-0.722967	-0.835873	-2.86424									CIRBP	0.577698	0	0.994386	0.735143	2.30723
							CTSD	-0.921205	-0.903337	-0.621641	-0.436748	-2.88293									CISH	0.521756	0.830446	0.487406	0.461859	2.30147
							SOCS3	-0.814481	-0.551224	-0.81629	-0.706723	-2.88872									CITED4	0.559096	0.874297	0.398038	0.469727	2.30116
							CD14	-1.05485	-0.615137	-0.547373	-0.957368	-3.17472									CKLF	0.38206	0.843822	0.531401	0.543131	2.30041
							CD63	-1.2001	0	-1.08988	-0.988147	-3.27812									CLDN5	0.647536	0.468395	0.607887	0.574254	2.29807
							AC073172.1	-0.676015	-1.34672	-0.754395	-0.715058	-3.49219									CLEC2B	0.593434	0.560011	0.510332	0.629519	2.2933
							IGHD	-1.13223	-1.19917	-1.18923	-1.19504	-4.71567									CLEC2D	0.560688	0.707004	0.439017	0.585842	2.29255
							FOLR3	-2.01018	-1.58065	0.47876	-1.60786	-4.71992									CLEC4E	0.533177	0.728644	0.568319	0.429698	2.25984
							NAIP	-1.41319	-0.315887	-1.59954	-1.41856	-4.74718									CLEC7A	0.582141	0.618917	0.503379	0.552438	2.25688
							CD177	-1.77778	0.550467	-2.61368	-0.985299	-4.82629									CLIC1	0.484235	0.849118	0.434814	0.485863	2.25403
							JCHAIN	-1.37205	-1.21554	-1.31673	-1.00841	-4.91273									CLINT1	0.390315	0.868129	0.493291	0.501515	2.25325
							IGHA1	-2.08362	-2.18875	-1.454	-0.524718	-6.25109									CLU	0.941221	0	0.681186	0.629876	2.25228
							IGLC3	-2.02113	-1.43678	-1.83005	-1.08443	-6.37239									CMTM2	0.533306	0.720451	0.392437	0.596287	2.24248
							IGKC	-3.02921	-2.14371	-2.43118	-1.60579	-9.2099									CMTM3	0.426676	0.765433	0.5012	0.545847	2.23916
							IGLC2	-3.13817	-2.26097	-3.12867	-1.82831	-10.3561									CNOT4	0.493388	0.849794	0.420472	0.471485	2.23514
																					CNOT6L	0.629271	0	0.724293	0.872874	2.22644
																					CNOT7	0.431842	0.886199	0.409004	0.496341	2.22339
																					CNR2	0.482948	0.747389	0.426722	0.56043	2.21749
																					CNTRL	0.59907	0	0.906844	0.705408	2.21132
																					COBLL1	0.470011	0.835262	0.343726	0.552431	2.20143
																					COL19A1	0.659982	0.575105	0.562552	0.397867	2.1955
																					COPE	0.296303	0.992591	0.490553	0.398444	2.17789
																					COPS9	0.70631	0	0.799373	0.665995	2.17168
																					CORO1A	0.612115	0.530634	0.468061	0.556108	2.16692
																					CORO1B	0.729093	0	0.714737	0.709927	2.15376
																					COTL1	0.376032	0.698194	0.566867	0.512524	2.15362
																					COX5A	0.673266	0	0.893991	0.584292	2.15155
																					COX5B	0.532896	0	0.760695	0.852393	2.14598
																					COX6A1	0.374565	0.642762	0.53032	0.593632	2.14128
																					COX6B1	0.441861	0.764439	0.456589	0.476013	2.1389
																					COX6C	0.447607	0.79402	0.560732	0.333183	2.13554
																					COX7A2	0.507247	0.484952	0.58846	0.551039	2.1317
																					COX7B	0.553478	0.772055	0.407066	0.394238	2.12684
																					COX8A	0.590961	0.405841	0.57831	0.549922	2.12503
																					CPNE1	0.43699	0.568269	0.449757	0.662701	2.11772
																					CPPED1	0.695479	0	0.791159	0.628504	2.11514
																					CPQ	0.487768	0.828695	0.295061	0.497013	2.10854
																					CRELD2	0.631306	0.669532	0.518349	0.288467	2.10765
																					CRISPLD2	0.444436	0.730046	0.449362	0.478596	2.10244
																					CSDE1	0.421328	0.596033	0.5653	0.506178	2.08884
																					CSF3R	0.566111	0	0.753503	0.751279	2.07089
																					CSNK1G3	0.36261	0.8517	0.439226	0.413954	2.06749
																					CSNK2A1	0.688154	0	0.761446	0.614334	2.06393
																					CST3	0.439324	0.774459	0.473085	0.362021	2.04889
																					CST7	0.604554	0	0.895982	0.543265	2.0438
																					CSTA	0.354065	0.759836	0.5643	0.361834	2.04003
																					CSTB	0.274288	0.792158	0.470416	0.501594	2.03846
																					CTCF	0.645779	0.356651	0.608511	0.421003	2.03194
																					CTR9	0.780147	0	0.41299	0.838267	2.03141
																					CTSA	0.74684	0	0.570098	0.714352	2.03129
																					CTSC	0.501241	0.502062	0.482564	0.53571	2.02158
																					CTSD	0.297034	0.648604	0.510063	0.565291	2.02099
																					CTSS	0.620977	0	0.815092	0.578966	2.01503
																					CTSW	0.495345	0.685659	0.432024	0.395968	2.009
																					CTSZ	0.464782	0.648122	0.369783	0.523604	2.00629
																					CUL3	0.461885	0.329683	0.535197	0.672311	1.99908
																					CUTA	0.399621	0.753143	0.488025	0.353502	1.99429
																					CWC22	0.445387	0.733011	0.319038	0.474635	1.97207
																					CXCL16	0.443903	0.636454	0.480917	0.406895	1.96817
																					CXCR2	0.358184	0.691186	0.405813	0.511108	1.96629
																					CXCR4	0.484909	0.571361	0.502184	0.402298	1.96075
																					CXCR5	0.605042	0	0.676133	0.676408	1.95758
																					CXorf21	0	0.983318	0.570573	0.399841	1.95373
																					CXXC5	0.613511	0	0.621654	0.703421	1.93859
																					CYB561A3	0.686331	0	0.660227	0.590992	1.93755
																					CYBB	0.398973	0.620806	0.440876	0.466838	1.92749
																					CYCS	0.702406	0	0.60511	0.6193	1.92682
																					CYP1B1	0.365684	0.670313	0.408863	0.47627	1.92113
																					CYP27A1	0.462721	0.637658	0.532379	0.288251	1.92101
																					CYSLTR1	0.488996	0.553252	0.505334	0.370708	1.91829
																					CYSTM1	0.45231	0.665169	0.317885	0.478468	1.91383
																					CYTH1	0.460626	0.403666	0.67209	0.375779	1.91216
																					CYTIP	0.611634	0	0.547687	0.752603	1.91193
																					CYTOR	0.533007	0	0.740265	0.637144	1.91042
																					DAD1	0.320671	0.865692	0.405222	0.312204	1.90379
																					DAPP1	0.709713	0	0.608443	0.583615	1.90177
																					DCK	0.426964	0.658194	0.311568	0.494222	1.89095
																					DDX17	0.742996	0	0.555025	0.59177	1.88979
																					DDX18	-0.546399	0	0.341057	2.09002	1.88468
																					DDX21	0.459507	0	0.72952	0.690975	1.88
																					DDX24	0.444766	0.54824	0.37811	0.500729	1.87184
																					DDX27	0.533247	0	0.705313	0.631363	1.86992
																					DDX42	0.372177	0.560325	0.458956	0.471009	1.86247
																					DDX46	0.535463	0	0.674424	0.646461	1.85635
																					DDX5	0.339824	0	0.970839	0.540322	1.85099
																					DDX6	0.397558	0.609513	0.440311	0.399574	1.84696
																					DEFA3	0.624211	0	0.659738	0.552146	1.83609
																					DEK	0.679667	0	0.609521	0.546688	1.83588
																					DENND4A	0.374167	0.639069	0.385414	0.436516	1.83517
																					DERL3	0.643176	0	0.635398	0.555438	1.83401
																					DGKD	0.37135	0.614695	0.477718	0.368256	1.83202
																					DHX36	0.400135	0.603038	0.363459	0.463655	1.83029
																					DMTF1	0.373445	0.612289	0.332423	0.50282	1.82098
																					DMXL1	0.370019	0.580674	0.422389	0.446636	1.81972
																					DNAJB14	0.602068	0	0.563248	0.654047	1.81936
																					DNAJC10	0.386323	0.594828	0.379494	0.452867	1.81351
																					DNAJC21	0.36344	0.639722	0.465408	0.340193	1.80876
																					DOCK10	0.679451	0	0.566088	0.555373	1.80091
																					DOCK2	0.302557	0.735095	0.34909	0.414167	1.80091
																					DOCK8	0.568722	0	0.579311	0.652645	1.80068
																					DOK2	0.779289	0	0.50997	0.50767	1.79693
																					DRAM2	0.631326	0	0.5584	0.604741	1.79447
																					DUSP1	0.650299	0	0.658152	0.478262	1.78671
																					DUT	0.40023	0.553301	0.443424	0.360675	1.75763
																					DYNC1H1	0.286406	0.860207	0.317846	0.291976	1.75643
																					DYSF	0.321428	0.611491	0.373232	0.445788	1.75194
																					E2F5	0.56495	0	0.596779	0.58636	1.74809
																					EBF1	0.318234	0.689996	0.403262	0.333824	1.74532
																					EBLN3P	0.563316	0	0.605618	0.570084	1.73902
																					EEA1	0.592386	0	0.535758	0.602694	1.73084
																					EEF2	0.444621	0	0.799457	0.484931	1.72901
																					EFCAB14	0.370785	0.522519	0.397591	0.436352	1.72725
																					EFHD2	0.420052	0.973451	0	0.333307	1.72681
																					EIF1AY	0.418013	0.396964	0.383015	0.523233	1.72123
																					EIF1B	0.384468	0.551697	0.368257	0.413506	1.71793
																					EIF2AK1	0.253243	0.575706	0.412612	0.466909	1.70847
																					EIF3A	0.482472	0.706988	0	0.5141	1.70356
																					EIF3K	0.494016	0	0.520675	0.675282	1.68997
																					EIF4A2	0.274006	0.651597	0.426783	0.335805	1.68819
																					EIF4B	0.621093	0	0.416701	0.642116	1.67991
																					EIF4G2	0.549589	0	0.467025	0.654838	1.67145
																					EIF5A	0.525051	0	0.549547	0.596676	1.67127
																					ELF1	0.453804	0	0.653221	0.564088	1.67111
																					ELMSAN1	0.307388	0.715612	0.32688	0.313941	1.66382
																					ELOB	0.655483	0	0.565571	0.436481	1.65754
																					ELOVL5	0.633487	0	0.40082	0.619466	1.65377
																					EML4	0.360388	0.504461	0.389068	0.39821	1.65213
																					ENO1	0.392703	0	0.632503	0.625324	1.65053
																					EP300	0.426689	0	0.595159	0.624107	1.64596
																					EPB41	0.498317	0	0.283934	0.849739	1.63199
																					EPC1	0.50759	0	0.549105	0.569273	1.62597
																					EPRS	0.357288	0.528314	0.36285	0.372668	1.62112
																					EPS15	0.468036	0	0.649055	0.503158	1.62025
																					ERAP2	0.32225	0.696219	0.332149	0.267689	1.61831
																					ESF1	0.439104	0	0.694816	0.483318	1.61724
																					ETS2	0.291613	0.614258	0.292292	0.410621	1.60879
																					EVI2B	0.525405	0	0.635557	0.447672	1.60863
																					EZR	0.498678	0.479698	0.298223	0.329393	1.60599
																					FABP5	0.344177	0.542368	0.354682	0.357915	1.59914
																					FADS3	0.335001	0.530614	0.370677	0.360326	1.59662
																					FAM107B	0.365976	0	0.652093	0.575928	1.594
																					FAM129A	0.547155	0	0.480692	0.562836	1.59068
																					FAM129C	0.641816	0	0.481529	0.462699	1.58604
																					FAM13B	0.288623	0.531321	0.388696	0.376853	1.58549
																					FAM177B	0.439506	0.620463	0.524847	0	1.58482
																					FAM204A	0.487455	0	0.587473	0.509405	1.58433
																					FAM208A	0	0.766154	0.401233	0.413148	1.58053
																					FAM30A	0.568141	0	0.640111	0.370684	1.57894
																					FAM3C	0.431108	0.341131	0.407661	0.395122	1.57502
																					FAM43A	0.413069	0	0.504682	0.656544	1.5743
																					FAM89B	0.487724	0	0.466253	0.612462	1.56644
																					FAM96A	0.455733	0	0.517696	0.590532	1.56396
																					FBXW11	0.481307	0	0.584502	0.498052	1.56386
																					FCER1G	0.427355	0.78145	0	0.351976	1.56078
																					FCER2	0.525219	0	0.613144	0.42047	1.55883
																					FCGR2A	0.439475	0	0.547835	0.570614	1.55792
																					FCGR2B	0.542387	0	0.619666	0.380336	1.54239
																					FCGR3B	0.5649	0	0.372913	0.602868	1.54068
																					FCHSD2	0.597398	0	0.47379	0.468384	1.53957
																					FCMR	0.305435	0.931718	0.301499	0	1.53865
																					FCN1	0.394846	0.376702	0.298615	0.468215	1.53838
																					FCRL1	0.454553	0	0.609194	0.471382	1.53513
																					FCRL2	0.45141	0	0.46376	0.617538	1.53271
																					FCRL3	0.287995	0.709785	0.534287	0	1.53207
																					FCRLA	0.340618	0	0.634576	0.555529	1.53072
																					FFAR2	0.391526	0.381106	0.393733	0.363776	1.53014
																					FGD2	0.411577	0	0.598049	0.51979	1.52942
																					FKBP11	0.283703	0.716055	0.267432	0.261016	1.52821
																					FKBP1A	0.318487	0.646727	0.304965	0.256649	1.52683
																					FKBP2	0.302708	0.529793	0.322136	0.37109	1.52573
																					FLOT1	0.412204	0	0.507733	0.594309	1.51425
																					FLT3LG	0.545798	0	0.539863	0.42678	1.51244
																					FNBP1	0.360609	0	0.519642	0.630944	1.5112
																					FNBP4	0.47968	0	0.299067	0.73124	1.50999
																					FOS	0.502952	0	0.450164	0.553798	1.50691
																					FOXN3	0.50716	0	0.464224	0.53331	1.50469
																					FOXO1	0.435034	0	0.524128	0.542116	1.50128
																					FOXP1	0.48202	0	0.498714	0.515637	1.49637
																					FPR1	0.638149	0	0.326747	0.530243	1.49514
																					FRAT2	0.384713	0.453549	0.339196	0.317421	1.49488
																					FTH1	0.472243	0	0.436676	0.583545	1.49246
																					FTL	0.419033	0.568654	0.504316	0	1.492
																					FUS	0.367119	0	0.629492	0.486207	1.48282
																					FXYD5	0.620897	0	0.313054	0.548858	1.48281
																					FYB1	0.340379	0.50985	0.26662	0.364248	1.4811
																					G0S2	0.446198	0	0.556305	0.475586	1.47809
																					G3BP1	0.495362	0	0.553786	0.427523	1.47667
																					G3BP2	0.314571	0.539467	0.272462	0.347299	1.4738
																					GABPB1-AS1	0.344308	0.528344	0.315867	0.277706	1.46622
																					GAPDH	0.458883	0.569605	0	0.437099	1.46559
																					GAPT	0.407233	0.669205	0	0.387487	1.46392
																					GATAD1	0.466766	0	0.539336	0.456927	1.46303
																					GBP2	0.280935	0.861515	0	0.320252	1.4627
																					GCA	0.409812	0	0.570622	0.481255	1.46169
																					GCC2	0.618344	0	0.373387	0.469445	1.46118
																					GGA2	0.559183	0	0.337979	0.561507	1.45867
																					GGNBP2	0.479015	0	0.610442	0.364516	1.45397
																					GIMAP1	0.479439	0	0.442821	0.529733	1.45199
																					GIMAP4	0.432361	0	0.493464	0.525168	1.45099
																					GIMAP7	0.459122	0.33837	0.335327	0.318101	1.45092
																					GINS2	0.447456	0.330996	0.359987	0.308997	1.44744
																					GLIPR2	0.522197	0	0.429946	0.493677	1.44582
																					GLO1	0.471651	0	0.479027	0.492394	1.44307
																					GLRX	0.409922	0	0.479498	0.553056	1.44248
																					GLS	0.64575	0	0.431611	0.360888	1.43825
																					GLUL	0.40452	0	0.620669	0.410475	1.43566
																					GMFG	0.424073	0	0.555347	0.453704	1.43312
																					GNB5	0.415735	0	0.510025	0.50731	1.43307
																					GNG5	0.4456	0	0.467953	0.517879	1.43143
																					GNG7	0.530077	0	0.459171	0.440922	1.43017
																					GNLY	0.307239	0.535106	0.256174	0.33065	1.42917
																					GOLGA4	0.393538	0	0.516215	0.515766	1.42552
																					GOLGB1	0.384508	0	0.449336	0.590317	1.42416
																					GPATCH11	0.646691	0	0.264379	0.507856	1.41892
																					GPATCH8	0.442963	0	0.391594	0.578787	1.41334
																					GPBP1	0.264776	0.491871	0.270041	0.383271	1.40996
																					GPR171	0.40812	0	0.450815	0.549756	1.40869
																					GPR18	0.342254	0.351189	0.427004	0.286576	1.40702
																					GRAMD1A	0.387805	0	0.59552	0.420182	1.40351
																					GRB2	0.422875	0	0.543161	0.434089	1.40012
																					GRINA	0.506645	0	0.483503	0.407945	1.39809
																					GRK3	0.338776	0.733741	0	0.323791	1.39631
																					GRN	0.335346	0	0.582809	0.470983	1.38914
																					GSAP	0.363811	0.298862	0.382003	0.341822	1.3865
																					GSTK1	0.485399	0	0.364724	0.534295	1.38442
																					GTF2I	0.477089	0	0.434725	0.465677	1.37749
																					GUCD1	0.427886	0	0.592046	0.356855	1.37679
																					GUK1	0.420069	0	0.360811	0.594906	1.37579
																					GYG1	0.477501	0	0.539886	0.350785	1.36817
																					GYPC	0	0.766667	0.26356	0.333957	1.36418
																					GZMA	0.479447	0	0.547367	0.336268	1.36308
																					GZMB	0.358722	0	0.51659	0.487374	1.36269
																					GZMH	0.438815	0	0.501466	0.42223	1.36251
																					GZMK	0.547953	0	0.390018	0.424478	1.36245
																					GZMM	0	0.703953	0.323956	0.333858	1.36177
																					H2AFJ	0.45342	0	0.385152	0.518398	1.35697
																					H2AFV	0.51855	0	0.384226	0.449582	1.35236
																					H2AFZ	0.370166	0	0.541785	0.438743	1.35069
																					H3F3A	0.535516	0	0.52885	0.281966	1.34633
																					HADHA	0.263739	0.397335	0.347482	0.335878	1.34443
																					HCST	0.320961	0.429935	0.27739	0.314241	1.34253
																					HDAC9	0.391709	0	0.482328	0.468265	1.3423
																					HECTD1	0.379965	0.426824	0.266606	0.267513	1.34091
																					HHEX	0.492363	0	0.407367	0.438339	1.33807
																					HINT1	0.42386	0	0.40569	0.506743	1.33629
																					HIST1H1E	0.43792	0	0.412658	0.484565	1.33514
																					HIST1H4C	0.333839	0	0.495463	0.505448	1.33475
																					HLA-A	0.471739	0	0.371999	0.490183	1.33392
																					HLA-B	0.37275	0.29817	0.373966	0.286489	1.33138
																					HLA-DMA	0.376698	0	0.477667	0.475849	1.33021
																					HLA-DMB	0.313198	0.343956	0.384984	0.287054	1.32919
																					HLA-DOA	0.357115	0	0.446301	0.523893	1.32731
																					HLA-DOB	0.402496	0	0.558827	0.365089	1.32641
																					HLA-DPA1	0.389213	0	0.555029	0.379553	1.3238
																					HLA-DPB1	0.449348	0	0.443183	0.427488	1.32002
																					HLA-DQA1	0.283483	0	0.516506	0.518474	1.31846
																					HLA-DQA2	0.456983	0	0.371244	0.489012	1.31724
																					HLA-DQB1	0.459064	0	0.427464	0.429969	1.3165
																					HLA-DRA	0.321699	0.519111	0	0.475049	1.31586
																					HLA-DRB1	0.440718	0	0.472985	0.40151	1.31521
																					HLA-DRB5	0.297642	0	0.550898	0.465689	1.31423
																					HMGB2	0.435707	0	0.468669	0.406498	1.31087
																					HMGN1	0.517177	0	0.419148	0.37363	1.30995
																					HNRNPA0	0.355736	0	0.500179	0.450574	1.30649
																					HNRNPA1	0.546458	0	0.458193	0.301206	1.30586
																					HNRNPD	0.428939	0	0.456305	0.415993	1.30124
																					HNRNPDL	0.457473	0	0.295829	0.542679	1.29598
																					HNRNPH1	0.423138	0	0.376829	0.493847	1.29381
																					HNRNPK	0.460887	0	0.375539	0.453443	1.28987
																					HNRNPU	0.428989	0	0.447958	0.412668	1.28961
																					HP	0.377391	0.323523	0.266393	0.321502	1.28881
																					HP1BP3	0.361019	0	0.411048	0.514902	1.28697
																					HPGD	0.348697	0	0.385753	0.549329	1.28378
																					HRH2	0.434488	0	0.417734	0.428012	1.28023
																					HSP90AB1	0.34601	0	0.439911	0.493796	1.27972
																					HSPA1A	0.382331	0	0.502748	0.391429	1.27651
																					HSPA4	0.432126	0	0.448543	0.395612	1.27628
																					HSPA8	0.353452	0	0.521877	0.40032	1.27565
																					HSPB1	0.40555	0	0.389697	0.47698	1.27223
																					HSPE1	0.394636	0	0.323325	0.551749	1.26971
																					HVCN1	0.331	0	0.566871	0.371783	1.26965
																					ICAM3	0.42513	0	0.274131	0.566655	1.26592
																					ICE2	0.25546	0.29694	0.359609	0.353547	1.26556
																					ID2	0.425367	0	0.384606	0.454611	1.26458
																					ID3	0.35163	0	0.51651	0.395617	1.26376
																					IER3	0.42712	0	0.432683	0.403307	1.26311
																					IER5	0.476891	0	0.347999	0.436567	1.26146
																					IFI16	0	0.537416	0.338194	0.385508	1.26112
																					IFI6	0.444809	0	0.4432	0.370706	1.25871
																					IFIH1	0.313772	0	0.533288	0.411477	1.25854
																					IFITM2	0.328768	0	0.436138	0.487667	1.25257
																					IFITM3	0.375732	0	0.426821	0.448275	1.25083
																					IFNAR1	0.475894	0	0.298228	0.476485	1.25061
																					IFT57	0.382901	0	0.573747	0.292817	1.24947
																					IGHA1	0.310421	0.47487	0	0.460935	1.24623
																					IGHA2	0.457859	0.467619	0.320067	0	1.24555
																					IGHD	0.323878	0.62447	0	0.293085	1.24143
																					IGHG2	0.349636	0	0.542808	0.343664	1.23611
																					IGHM	0.347396	0	0.549091	0.338143	1.23463
																					IGKC	0.410711	0	0.486294	0.334218	1.23122
																					IGLC2	0.403534	0	0.439239	0.383469	1.22624
																					IGLC3	0.536572	0	0.276004	0.407416	1.21999
																					IGSF6	0.346485	0	0.469369	0.402826	1.21868
																					IK	0.451383	0	0.360583	0.406059	1.21802
																					IKZF1	0.417949	0	0.349799	0.447952	1.2157
																					IKZF3	0.27766	0.374059	0.302742	0.260844	1.21531
																					IL17RA	0.360909	0	0.423421	0.430044	1.21437
																					IL1R2	0.375807	0	0.518226	0.31693	1.21096
																					IL32	0.288457	0.578583	0.341903	0	1.20894
																					IL4R	0.378848	0	0.485512	0.343899	1.20826
																					IL7R	0.33827	0	0.451531	0.416149	1.20595
																					INPP5D	0.309855	0	0.46484	0.430318	1.20501
																					IRF2	0	0.640898	0.258445	0.30518	1.20452
																					IRF8	0.365687	0	0.437504	0.400171	1.20336
																					ITFG2	0.291267	0.63896	0.271259	0	1.20149
																					ITGA4	0.266205	0.544884	0	0.388461	1.19955
																					ITGAM	0.412196	0	0.333526	0.452576	1.1983
																					ITGAX	0.386128	0	0.525693	0.285649	1.19747
																					ITGB2	0.487269	0	0.25063	0.459448	1.19735
																					ITM2A	0.417855	0	0.439877	0.337243	1.19497
																					ITM2B	0.389028	0	0.412546	0.393041	1.19462
																					ITPR1	0.395624	0	0.422783	0.374752	1.19316
																					ITPR2	0.34723	0	0.304515	0.540125	1.19187
																					ITSN2	0.387159	0	0.403916	0.39454	1.18562
																					IWS1	0.361078	0	0.306132	0.51529	1.1825
																					JADE2	0.385332	0	0.370173	0.423494	1.179
																					JAK1	0.340202	0	0.281469	0.556074	1.17775
																					JAML	0.36713	0	0.503783	0.303539	1.17445
																					JCHAIN	0.308325	0	0.42432	0.439464	1.17211
																					JMJD1C	0.353476	0	0.313195	0.504038	1.17071
																					JPT1	0.367579	0	0.394505	0.408539	1.17062
																					JUN	0.377142	0	0.415669	0.377366	1.17018
																					JUNB	0.382845	0	0.349259	0.437294	1.1694
																					JUND	0.417589	0	0.399295	0.351097	1.16798
																					KDM5A	0.371197	0	0.417455	0.378704	1.16736
																					KHDRBS1	0.434122	0	0.387895	0.342529	1.16455
																					KIAA0040	0.299343	0	0.319734	0.541863	1.16094
																					KIAA1551	0	0.554623	0.338574	0.266806	1.16
																					KIF20B	0.277621	0	0.378158	0.503318	1.1591
																					KLF13	0.326576	0	0.462514	0.369344	1.15843
																					KLRB1	0.328765	0	0.420706	0.407498	1.15697
																					KMO	0.299036	0.555641	0	0.300929	1.15561
																					KMT2A	0.382375	0	0.3738	0.398034	1.15421
																					KMT2C	0.264943	0	0.40017	0.48858	1.15369
																					KMT2E	0.400595	0	0.320334	0.432396	1.15333
																					KMT5B	0.328455	0	0.338651	0.485595	1.1527
																					KPNB1	0.287427	0.582987	0.281168	0	1.15158
																					KRCC1	0.353028	0	0.346304	0.452074	1.15141
																					KTN1	0.280038	0	0.486394	0.382281	1.14871
																					LAMTOR4	0.278415	0	0.411918	0.456807	1.14714
																					LAPTM5	0.331714	0	0.386819	0.428564	1.1471
																					LARS	0.380319	0	0.383552	0.37683	1.1407
																					LAT	0.278481	0.297654	0.257029	0.306096	1.13926
																					LBH	0.389982	0	0.403041	0.345614	1.13864
																					LCK	0.365829	0	0.346654	0.425997	1.13848
																					LDHA	0.416944	0	0.410085	0.306526	1.13356
																					LDHB	0.464628	0	0.311477	0.355402	1.13151
																					LDLRAP1	0.308582	0	0.439301	0.383258	1.13114
																					LEF1	0.32541	0.446923	0	0.356579	1.12891
																					LEPROTL1	0.454662	0	0.344546	0.325287	1.12449
																					LGALS1	0.352989	0	0.39911	0.372064	1.12416
																					LGALS3	0.326655	0	0.347351	0.448979	1.12299
																					LILRA2	0.25125	0.563134	0.306573	0	1.12096
																					LILRA5	0.315958	0	0.435257	0.367707	1.11892
																					LILRB1	0.297377	0	0.457382	0.362093	1.11685
																					LILRB3	0.399463	0	0.312026	0.404744	1.11623
																					LIMD2	0.349802	0	0.407845	0.357166	1.11481
																					LINC00861	0.269949	0	0.381493	0.461833	1.11327
																					LINC00926	0.336268	0	0.402842	0.371154	1.11026
																					LINC01215	0.28822	0	0.549305	0.270542	1.10807
																					LINC01781	0.322118	0.487155	0.298212	0	1.10748
																					LINC01857	0.262895	0	0.400685	0.443708	1.10729
																					LINC01871	0	0.399918	0.293238	0.412168	1.10532
																					LINC02397	0.343335	0	0.353378	0.407788	1.1045
																					LITAF	0.346746	0	0.484649	0.271999	1.10339
																					LMAN2	0.312555	0	0.396603	0.392495	1.10165
																					LMBRD1	0.330957	0	0.3729	0.396837	1.10069
																					LNPEP	0.39647	0	0.260342	0.443648	1.10046
																					LPAR6	0.451244	0	0.369512	0.278626	1.09938
																					LPGAT1	0.329903	0	0.278334	0.490377	1.09861
																					LRG1	0.365925	0	0.441307	0.288034	1.09527
																					LRMP	0.384547	0	0.340247	0.370459	1.09525
																					LRPPRC	0.309197	0	0.364135	0.420534	1.09387
																					LRRC25	0	0.481206	0.285309	0.326393	1.09291
																					LRRC75A	0.271531	0.568682	0.252387	0	1.0926
																					LSM10	0.26283	0	0.470888	0.358688	1.09241
																					LSM14A	0.340481	0	0.321619	0.429172	1.09127
																					LST1	0.256997	0	0.380341	0.453716	1.09105
																					LUC7L3	0.269964	0	0.363466	0.457304	1.09073
																					LY6E	0.405823	0	0.37368	0.310743	1.09025
																					LY86	0.413317	0	0.380334	0.296252	1.0899
																					LY96	0.303141	0	0.377912	0.408564	1.08962
																					LYL1	0.298546	0	0.482561	0.308169	1.08928
																					LYN	0.324093	0	0.356607	0.403172	1.08387
																					LYST	0.313965	0	0.347082	0.422072	1.08312
																					LYZ	0.399144	0	0.368114	0.314869	1.08213
																					MACF1	0.344515	0	0.386226	0.351085	1.08183
																					MAF	0.341089	0	0.301266	0.438232	1.08059
																					MAL	0.359972	0	0.371983	0.348418	1.08037
																					MALAT1	0.351755	0	0.314279	0.413875	1.07991
																					MALT1	0.284572	0	0.388451	0.4036	1.07662
																					MAN1A2	0.325937	0.380827	0	0.368093	1.07486
																					MANF	0.404534	0	0.322011	0.344992	1.07154
																					MAP3K1	0.358048	0	0.372537	0.340028	1.07061
																					MAP4	0.366172	0	0.427526	0.275127	1.06882
																					MAP4K4	0.404024	0	0.279368	0.385132	1.06852
																					MAPKAP1	0.371366	0	0.263287	0.433279	1.06793
																					2021-03-01	0.352708	0	0.3587	0.354108	1.06552
																					MARCKS	0.294216	0	0.358378	0.412565	1.06516
																					MARF1	0	0.440056	0.266854	0.357838	1.06475
																					MAT2B	0.419197	0	0.345581	0.298216	1.06299
																					MATK	0.309548	0	0.37082	0.382448	1.06282
																					MBD2	0.374622	0	0.340901	0.346451	1.06197
																					MBD4	0.44044	0	0.367781	0.253365	1.06159
																					MBNL1	0.269645	0	0.444391	0.346795	1.06083
																					MBOAT7	0.345528	0	0.254828	0.455169	1.05552
																					MCEMP1	0.303877	0	0.438232	0.313395	1.0555
																					MDM4	0.250386	0.503527	0.301551	0	1.05546
																					MEF2A	0.325307	0	0.386565	0.339575	1.05145
																					MEF2C	0.352712	0	0.343038	0.351056	1.04681
																					METTL7A	0.392388	0	0.28792	0.361493	1.0418
																					METTL9	0.271094	0	0.472253	0.298349	1.0417
																					MGAT4A	0.286984	0	0.420737	0.332392	1.04011
																					MGME1	0.341301	0	0.431708	0.266508	1.03952
																					MIA3	0	0.362512	0.391025	0.284357	1.03789
																					MICAL3	0.40641	0	0.314441	0.314234	1.03509
																					MIR4435-2HG	0.301267	0	0.355714	0.377866	1.03485
																					MIS18BP1	0.308086	0.453737	0	0.271826	1.03365
																					MMP25	0.252644	0	0.469686	0.311144	1.03348
																					MMP9	0.375041	0	0.318988	0.338477	1.03251
																					MNDA	0.30174	0	0.46478	0.265402	1.03192
																					MORC3	0.335003	0	0.300387	0.39532	1.03071
																					MPHOSPH10	0.251358	0	0.336648	0.442254	1.03026
																					MPHOSPH8	0.271343	0	0.411397	0.347064	1.0298
																					MS4A1	0.32798	0.368305	0.333447	0	1.02973
																					MS4A6A	0.302131	0	0.30442	0.422126	1.02868
																					MSN	0.26661	0.339491	0.421429	0	1.02753
																					MSRB1	0.388104	0	0.324298	0.313725	1.02613
																					MSRB2	0.429815	0	0.302464	0.292116	1.02439
																					MT-ND4L	0	0.450966	0.268628	0.302677	1.02227
																					MT-ND6	0.305207	0.434801	0	0.281623	1.02163
																					MT1E	0.276043	0	0.409424	0.331142	1.01661
																					MT1X	0.359189	0	0.270301	0.386306	1.0158
																					MT2A	0.372065	0	0.301361	0.341033	1.01446
																					MTF2	0.257141	0	0.412884	0.342333	1.01236
																					MTPN	0	0.412352	0.324504	0.275481	1.01234
																					MTRNR2L12	0.377439	0	0.327619	0.301217	1.00628
																					MTSS1	0.387729	0	0.293182	0.320616	1.00153
																					MVP	0.296515	0	0.299595	0.405063	1.00117
																					MXD1	0.255224	0	0.420419	0.324585	1.00023
																					MYCBP2	0.251987	0	0.38134	0.363679	0.997006
																					MYDGF	0.352859	0	0.286904	0.355596	0.995359
																					MYL12A	0.288864	0	0.323596	0.377236	0.989696
																					MYL12B	0.407042	0	0.29918	0.277911	0.984133
																					MYL6	0.31737	0	0.407673	0.255292	0.980335
																					MYO1F	0.318194	0	0.389107	0.270995	0.978296
																					MZB1	0.336739	0	0.263158	0.377634	0.977531
																					N4BP2L2	0.33513	0	0.379391	0.26086	0.975381
																					NAIP	0.256333	0	0.387952	0.330119	0.974403
																					NAMPT	0.264374	0	0.373058	0.33692	0.974353
																					NANS	0.253911	0.431364	0.286848	0	0.972123
																					NAP1L1	0.300208	0	0.350836	0.320969	0.972014
																					NCF2	0.277999	0	0.294959	0.396776	0.969735
																					NCF4	0.285496	0	0.392036	0.288435	0.965967
																					NCL	0.341299	0	0.260669	0.362685	0.964654
																					NCOA3	0.311939	0	0.344793	0.306927	0.963659
																					NCOR1	0.31102	0	0.29631	0.355805	0.963135
																					NDFIP1	0.25801	0	0.367877	0.337239	0.963126
																					NDUFA11	0.252884	0	0.309516	0.400494	0.962895
																					NDUFA12	0.406358	0	0.279052	0.277114	0.962524
																					NDUFA13	0.352552	0	0.350151	0.259792	0.962496
																					NDUFA4	0	0.34075	0.326687	0.293809	0.961246
																					NDUFB11	0.280389	0	0.29401	0.385862	0.960261
																					NDUFB2	0.289893	0	0.344822	0.323599	0.958315
																					NDUFB3	0.345769	0	0.335233	0.277063	0.958066
																					NDUFB4	0.260552	0.39798	0.298892	0	0.957424
																					NDUFB6	0.26032	0	0.444272	0.252308	0.956901
																					NDUFB8	0.290594	0	0.262982	0.401754	0.95533
																					NDUFC2	0.360338	0	0.296512	0.296297	0.953147
																					NDUFS5	0.329049	0	0.322467	0.301514	0.95303
																					NDUFS6	0.341075	0	0.299821	0.30762	0.948516
																					NDUFV2	0.311578	0	0.331401	0.304239	0.947218
																					NEAT1	0.255375	0	0.368888	0.320886	0.94515
																					NEDD8	0.342501	0	0.250647	0.348801	0.94195
																					NEMF	0.322475	0	0.308799	0.301444	0.932718
																					NFE2	0.352374	0	0.25758	0.319412	0.929367
																					NFKB2	0.256488	0	0.345196	0.327632	0.929316
																					NFKBIA	0.250445	0	0.347235	0.330323	0.928003
																					NGLY1	0.309791	0	0.352021	0.264423	0.926235
																					NIFK	0.308117	0	0.272831	0.344288	0.925237
																					NIN	0.297461	0	0.267513	0.358232	0.923206
																					NINJ1	0.327138	0	0.32833	0.267516	0.922984
																					NIPBL	0.251881	0	0.349256	0.321717	0.922854
																					NKG7	0.286702	0	0.344503	0.290773	0.921978
																					NKTR	0.366914	0	0.288672	0.265459	0.921045
																					NOC3L	0	0.318316	0.285791	0.313419	0.917526
																					NONO	0.268685	0	0.347451	0.299683	0.91582
																					NOP10	0.344248	0	0.297305	0.272875	0.914428
																					NOSIP	0.265757	0.397039	0	0.251309	0.914106
																					NPAT	0.255239	0	0.379239	0.278883	0.913361
																					NPDC1	0.362874	0	0.288212	0.261999	0.913085
																					NPL	0.334709	0	0.297234	0.279055	0.910998
																					NR3C1	0.261783	0	0.349781	0.29908	0.910643
																					NRGN	0.308708	0	0.323227	0.27434	0.906274
																					NRIP1	0.255988	0	0.310341	0.337831	0.90416
																					NSD1	0.312809	0	0.273572	0.316972	0.903353
																					NSD3	0.259238	0	0.263116	0.380942	0.903296
																					NT5C	0.285664	0	0.254546	0.361444	0.901654
																					NT5C3A	0.340251	0	0.27701	0.283259	0.90052
																					NUAK2	0.290449	0	0.2511	0.358226	0.899775
																					NUB1	0.269129	0	0.317628	0.312532	0.899289
																					NUCB2	0.311302	0	0.25434	0.331959	0.897601
																					NUCKS1	0.260274	0	0.260356	0.376414	0.897045
																					NUFIP2	0.282513	0	0.302298	0.309089	0.8939
																					NUP214	0.254635	0	0.356011	0.281092	0.891738
																					OAZ1	0.326641	0	0.258808	0.305604	0.891053
																					ODC1	0.315286	0	0.307028	0.260557	0.882871
																					OFD1	0.356107	0	0.258241	0.267861	0.882209
																					OGA	0	0.261861	0.281248	0.337523	0.880632
																					ORAI2	0.2602	0	0.352878	0.266855	0.879934
																					ORM1	0.263223	0	0.333842	0.281426	0.878491
																					ORMDL1	0.258229	0	0.30761	0.312234	0.878074
																					OSBPL10	0.30299	0	0.287476	0.287157	0.877623
																					OTUD6B-AS1	0.286698	0	0.26553	0.325218	0.877446
																					OXNAD1	0.316609	0	0.300641	0.257565	0.874815
																					P2RX5	0.267826	0	0.257861	0.346464	0.872152
																					P2RY10	0.29832	0	0.254128	0.317086	0.869534
																					P2RY14	0.256303	0	0.265982	0.345195	0.867479
																					PABPC1	0.277086	0	0.277198	0.308796	0.86308
																					PACS1	0.259851	0	0.339618	0.260835	0.860304
																					PADI2	0.283177	0	0.256734	0.319875	0.859785
																					PAFAH1B1	0.306489	0	0.283941	0.267816	0.858247
																					PAK2	0.258587	0	0.316679	0.281299	0.856565
																					PAPOLA	0.264862	0	0.28356	0.304567	0.852989
																					PARP1	0.322745	0	0.269516	0.259734	0.851995
																					PARP14	0.274353	0	0.287669	0.289192	0.851214
																					PARP15	0.294883	0	0.282564	0.273162	0.850609
																					PARVB	0.28145	0	0.293233	0.275785	0.850468
																					PAWR	0.307624	0	0.287513	0.254099	0.849237
																					PAX5	0.28983	0	0.286913	0.268007	0.84475
																					PCDH9	0.282446	0	0.282408	0.278391	0.843245
																					PCF11	0.255112	0	0.311062	0.276304	0.842479
																					PCLAF	0.278377	0	0.259495	0.300464	0.838335
																					PCM1	0.259757	0	0.305659	0.269098	0.834513
																					PCMTD1	0.291502	0	0.269152	0.26672	0.827374
																					PCNA	0.256222	0	0.277681	0.293136	0.827038
																					PDCD4	0.269576	0	0.255631	0.300449	0.825655
																					PDCD6IP	0.27858	0	0.276938	0.25768	0.813198
																					PDE4B	0.260334	0	0.282851	0.260678	0.803864
																					PDE7A	0.250026	0	0.30023	0.252732	0.802988
																					PDLIM1	0.254906	0	0.270353	0.271223	0.796482
																					PF4	0.277925	0	0.251588	0.261789	0.791302
																					PFN1	0.266601	0	0.257985	0.251472	0.776058
																					PGAM1	0.477883	-0.399339	0	0.402517	0.481062
																					PGD	-0.864122	0	1.89103	-0.630482	0.396425
																					PGK1	0.466766	-0.457382	-0.255176	0	-0.245792
																					PGS1	-0.300804	0	-0.28084	-0.259783	-0.841426
																					PHACTR1	-0.288943	0	-0.294235	-0.261361	-0.844539
																					PHACTR4	-0.283538	0	-0.299928	-0.262292	-0.845758
																					PHC2	-0.291648	0	-0.275262	-0.281943	-0.848853
																					PHF14	-0.316941	0	-0.268057	-0.276369	-0.861367
																					PHF19	-0.302988	0	-0.265018	-0.296633	-0.864639
																					PHF3	-0.293748	0	-0.264317	-0.30864	-0.866704
																					PHF6	-0.301884	0	-0.296204	-0.270236	-0.868324
																					PHIP	-0.276109	0	-0.293001	-0.302748	-0.871857
																					PHKB	-0.316391	0	-0.262549	-0.30064	-0.879581
																					PHKG1	-0.300431	0	-0.303045	-0.285369	-0.888845
																					PI3	-0.326248	0	-0.314163	-0.25122	-0.891631
																					PIAS1	-0.876097	0	0.859899	-0.876097	-0.892295
																					PIK3R1	-0.323238	0	-0.323238	-0.255659	-0.902135
																					PILRA	-0.301669	0	-0.298116	-0.303862	-0.903647
																					PIM1	-0.272307	0	-0.304171	-0.329267	-0.905745
																					PIM2	-0.335243	0	-0.261493	-0.310964	-0.9077
																					PJA2	-0.343231	0	-0.270639	-0.297203	-0.911072
																					PKIG	-0.298606	0	-0.301557	-0.316816	-0.916978
																					PKM	-0.327453	0	-0.309411	-0.281722	-0.918585
																					PLAUR	-0.304951	0	-0.309894	-0.304118	-0.918963
																					PLBD1	-0.315803	0	-0.31226	-0.292131	-0.920194
																					PLEKHA2	-0.307004	0	-0.293278	-0.325359	-0.925641
																					PLEKHF2	-0.351112	0	-0.282927	-0.299435	-0.933474
																					PLEKHO1	-0.355435	0	-0.273376	-0.316709	-0.94552
																					PLPP5	-0.329705	0	-0.294068	-0.337289	-0.961063
																					PMEPA1	-0.31517	0	-0.332229	-0.333733	-0.981132
																					PNISR	-0.322981	0	-0.310471	-0.348435	-0.981886
																					PNN	-0.331413	0	-0.323966	-0.33041	-0.98579
																					PNOC	-0.338254	0	-0.340127	-0.318247	-0.996628
																					PNPLA8	-0.354868	0	-0.309084	-0.333043	-0.996995
																					PNRC1	-0.336198	0	-0.347525	-0.315995	-0.999718
																					PNRC2	-0.338427	0	-0.358681	-0.314691	-1.0118
																					POLR2B	-0.356069	0	-0.326376	-0.334241	-1.01669
																					POLR2J3.1	-0.35471	0	-0.343898	-0.319136	-1.01774
																					POLR2L	-0.293092	0	-0.32779	-0.399985	-1.02087
																					POU2AF1	-0.386146	0	-0.3195	-0.31728	-1.02293
																					POU2F2	-0.296581	0	-0.395775	-0.330746	-1.0231
																					PPA1	-0.395182	0	-0.323626	-0.315598	-1.03441
																					PPBP	-0.378893	0	-0.342615	-0.313134	-1.03464
																					PPIB	-0.312501	0	-0.399896	-0.32503	-1.03743
																					PPIG	-0.351498	0	-0.338433	-0.347786	-1.03772
																					PPIL4	-0.256745	0	-0.261485	-0.520269	-1.0385
																					PPIP5K2	-0.478301	0	-0.27115	-0.297396	-1.04685
																					PPM1K	-0.376219	0	-0.347372	-0.326475	-1.05007
																					PPP1CC	-0.344209	0	-0.377672	-0.331417	-1.0533
																					PPP1R10	-0.391998	0	-0.347753	-0.318134	-1.05788
																					PPP1R14A	-0.36192	0	-0.350589	-0.347102	-1.05961
																					PPP2R2A	-0.384077	0	-0.339132	-0.342631	-1.06584
																					PPP3CA	0	-0.558675	-0.261194	-0.255563	-1.07543
																					PPP4R3A	-0.370226	0	-0.381661	-0.324367	-1.07625
																					PRDM1	-0.302278	0	-0.278122	-0.500249	-1.08065
																					PRDM2	-0.502273	0	-0.265773	-0.322128	-1.09017
																					PRDX1	-0.403156	0	-0.319766	-0.368819	-1.09174
																					PRDX2	-0.323666	0	-0.401404	-0.369609	-1.09468
																					PRDX5	-0.255366	0	-0.332966	-0.508929	-1.09726
																					PRDX6	-0.369534	0	-0.336263	-0.393172	-1.09897
																					PRELID1	-0.357305	0	-0.380534	-0.364784	-1.10262
																					PRF1	-0.348692	0	-0.368289	-0.395739	-1.11272
																					PRH1	-0.407164	0	-0.325914	-0.389738	-1.12282
																					PRKCB	-0.389676	0	-0.345933	-0.388967	-1.12458
																					PRKD3	-0.435544	0	-0.347449	-0.344372	-1.12736
																					PRKDC	-0.475448	0	-0.330665	-0.323025	-1.12914
																					PROK2	-0.388197	0	-0.341844	-0.399906	-1.12995
																					PRPF38B	-0.491005	0	-0.352009	-0.290542	-1.13356
																					PRPF40A	-0.41994	0	-0.356561	-0.358363	-1.13486
																					PRPF4B	-0.400648	0	-0.333681	-0.401658	-1.13599
																					PRRC2B	-0.387589	0	-0.382518	-0.37596	-1.14607
																					PRRC2C	-0.404059	0	-0.361473	-0.381175	-1.14671
																					PSIP1	-0.39804	0	-0.378564	-0.374772	-1.15138
																					PSMA2	-0.531969	0	-0.325553	-0.295163	-1.15269
																					PSMB2	-0.375323	0	-0.3997	-0.379186	-1.15421
																					PSMB3	-0.369971	0	-0.405729	-0.380872	-1.15657
																					PSMC5	-0.3698	0	-0.384517	-0.407337	-1.16165
																					PSME2	-0.403702	0	-0.383808	-0.376049	-1.16356
																					PTBP3	-0.389506	0	-0.402243	-0.39726	-1.18901
																					PTGER2	-0.377317	0	-0.413732	-0.403539	-1.19459
																					PTPN1	-0.409983	0	-0.389208	-0.396639	-1.19583
																					PTPN6	-0.40288	0	-0.382115	-0.411578	-1.19657
																					PTPRC	-0.406622	0	-0.397108	-0.398104	-1.20183
																					PTTG1	-0.304159	0	-0.453809	-0.447339	-1.20531
																					PUM1	-0.43842	0	-0.373461	-0.400282	-1.21216
																					PWP1	-0.569681	0	-0.278162	-0.368836	-1.21668
																					PXK	-0.369293	0	-0.421024	-0.430597	-1.22091
																					PYCARD	-0.436192	0	-0.397508	-0.393407	-1.22711
																					PYGL	-0.439253	0	-0.36106	-0.430179	-1.23049
																					QPCT	-0.383693	0	-0.475663	-0.371921	-1.23128
																					QRSL1	-0.421967	0	-0.421967	-0.40376	-1.24769
																					R3HDM2	-0.492633	0	-0.384436	-0.381464	-1.25853
																					RAB14	-0.418676	0	-0.550004	-0.292287	-1.26097
																					RAB27A	-0.496235	0	-0.39996	-0.366376	-1.26257
																					RAB30	-0.429984	0	-0.458509	-0.375565	-1.26406
																					RAB32	-0.428279	0	-0.4335	-0.40651	-1.26829
																					RAB5IF	-0.424495	0	-0.43206	-0.418191	-1.27475
																					RAB8B	-0.404419	0	-0.391292	-0.481179	-1.27689
																					RABAC1	-0.476919	0	-0.398911	-0.405043	-1.28087
																					RABEP1	-0.434019	0	-0.427227	-0.419676	-1.28092
																					RABEP2	-0.437696	0	-0.435082	-0.410958	-1.28374
																					RAC2	-0.382776	0	-0.488557	-0.413289	-1.28462
																					RAD21	-0.449216	0	-0.434906	-0.402522	-1.28665
																					RAD23A	-0.472397	0	-0.382549	-0.435666	-1.29061
																					RALGPS2	-0.478541	0	-0.456155	-0.357265	-1.29196
																					RARRES3	-0.441925	0	-0.423575	-0.432152	-1.29765
																					RASSF3	-0.412477	0	-0.436673	-0.454298	-1.30345
																					RB1	-0.450113	0	-0.376821	-0.477672	-1.30461
																					RB1CC1	-0.441674	0	-0.461551	-0.40741	-1.31063
																					RBM25	-0.546622	0	-0.306009	-0.465996	-1.31863
																					RBM26	-0.40829	0	-0.409265	-0.504907	-1.32246
																					RBM3	-0.452991	0	-0.425433	-0.444762	-1.32319
																					RBM39	-0.575656	0	-0.371264	-0.381216	-1.32814
																					RBM5	-0.504052	0	-0.368318	-0.462281	-1.33465
																					RBMX	-0.462665	0	-0.423067	-0.454414	-1.34015
																					RCN2	-0.477681	0	-0.421026	-0.45364	-1.35235
																					RCSD1	-0.414369	0	-0.435169	-0.503757	-1.35329
																					REL	-0.411572	0	-0.505248	-0.438763	-1.35558
																					RERE	-0.496743	0	-0.312221	-0.56085	-1.36981
																					RFC1	-0.461923	0	-0.461923	-0.448937	-1.37278
																					RFLNB	-0.480676	0	-0.483659	-0.409133	-1.37347
																					RFX5	-0.4959	0	-0.414318	-0.465265	-1.37548
																					RGCC	-0.43202	0	-0.503772	-0.440128	-1.37592
																					RGL4	-0.439527	0	-0.432089	-0.50738	-1.379
																					RGS10	-0.448142	0	-0.469382	-0.463902	-1.38143
																					RGS2	-0.483032	0	-0.488349	-0.416502	-1.38788
																					RHOG	-0.548109	0	-0.435629	-0.40557	-1.38931
																					RHOQ	-0.49166	0	-0.457523	-0.440243	-1.38943
																					RIC3	-0.473381	0	-0.437271	-0.482589	-1.39324
																					RIOK3	-0.464604	0	-0.460715	-0.468341	-1.39366
																					RIPOR2	-0.46721	0	-0.358425	-0.568838	-1.39447
																					RNASE6	-0.483554	0	-0.417701	-0.493572	-1.39483
																					RNASEH2B	-0.499591	0	-0.433441	-0.463069	-1.3961
																					RNF149	-0.473484	0	-0.451527	-0.473484	-1.39849
																					RNF19A	-0.492688	0	-0.425193	-0.483791	-1.40167
																					RNF216	-0.5658	0	-0.416895	-0.419108	-1.4018
																					RNMT	-0.504596	0	-0.47966	-0.421542	-1.4058
																					ROCK1	-0.416985	0	-0.472003	-0.517147	-1.40614
																					RP9	-0.556308	0	-0.398011	-0.453237	-1.40756
																					RPAP3	-0.5387	0	-0.289638	-0.587196	-1.41553
																					RPL13A	-0.528136	0	-0.268421	-0.62106	-1.41762
																					RPL23	-0.421554	0	-0.29157	-0.707251	-1.42038
																					RPL27A	-0.483332	0	-0.47517	-0.469578	-1.42808
																					RPL36AL	-0.535163	0	-0.433692	-0.45931	-1.42817
																					RPL39	-0.535117	0	-0.449258	-0.446502	-1.43088
																					RPL7L1	-0.483297	0	-0.487566	-0.462954	-1.43382
																					RPL8	-0.47936	0	-0.456875	-0.514505	-1.45074
																					RPLP0	-0.533382	0	-0.474973	-0.446426	-1.45478
																					RPS11	-0.534754	0	-0.314156	-0.608736	-1.45765
																					RPS12	-0.503763	0	-0.507308	-0.451673	-1.46274
																					RPS17	-0.453102	0	-0.457272	-0.552941	-1.46331
																					RPS20	-0.533573	0	-0.342393	-0.588451	-1.46442
																					RPS26	-0.529345	0	-0.464201	-0.473543	-1.46709
																					RPS27	-0.51943	0	-0.581381	-0.368327	-1.46914
																					RPS27L	-0.579771	0	-0.340665	-0.550806	-1.47124
																					RPS29	-0.55215	0	-0.5132	-0.414204	-1.47955
																					RPS4X	-0.498697	0	-0.478108	-0.508058	-1.48486
																					RPS8	-0.526544	0	-0.380671	-0.578075	-1.48529
																					RRAS2	-0.482918	0	-0.51979	-0.483153	-1.48586
																					RRM2	0	-0.560895	-0.590998	-0.335734	-1.48763
																					RSF1	-0.546128	0	-0.527576	-0.41504	-1.48874
																					RSRC2	-0.487137	0	-0.48914	-0.513649	-1.48993
																					RSRP1	-0.570123	0	-0.381687	-0.540871	-1.49268
																					RTN3	-0.509054	0	-0.499662	-0.487098	-1.49581
																					RUBCNL	-0.485771	0	-0.527931	-0.48571	-1.49941
																					S100A10	-0.537701	0	-0.453842	-0.508299	-1.49984
																					S100A11	-0.477748	0	-0.544283	-0.478816	-1.50085
																					S100A12	-0.530461	0	-0.481975	-0.494181	-1.50662
																					S100A4	0	-0.761495	-0.482273	-0.265956	-1.50972
																					S100A6	-0.544093	0	-0.586639	-0.379198	-1.50993
																					S100A8	-0.570672	0	-0.423722	-0.518688	-1.51308
																					S100A9	-0.452566	0	-0.521228	-0.542619	-1.51641
																					S100P	-0.477914	0	-0.54725	-0.491467	-1.51663
																					SAFB	-0.531335	0	-0.517938	-0.469084	-1.51836
																					SAMD9	-0.67451	0	-0.415088	-0.431343	-1.52094
																					SAMD9L	-0.530072	0	-0.35277	-0.639396	-1.52224
																					SAMHD1	-0.530005	0	-0.534829	-0.461437	-1.52627
																					SAMSN1	-0.675788	0	-0.451556	-0.399027	-1.52637
																					SARAF	-0.504782	0	-0.524996	-0.502541	-1.53232
																					SAT1	-0.542881	0	-0.518071	-0.471813	-1.53276
																					SAV1	-0.577408	0	-0.465201	-0.49141	-1.53402
																					SCAF11	-0.584348	0	-0.40274	-0.55221	-1.5393
																					SCAF4	-0.573961	0	-0.474682	-0.491469	-1.54011
																					SCIMP	-0.534604	0	-0.456266	-0.549773	-1.54064
																					SDAD1	-0.459661	0	-0.569869	-0.514287	-1.54382
																					SDCBP	-0.493067	0	-0.441957	-0.61043	-1.54545
																					SDF2L1	-0.490846	0	-0.565344	-0.490071	-1.54626
																					SEC11C	-0.613986	0	-0.547107	-0.387463	-1.54856
																					SEC31A	-0.519557	0	-0.508395	-0.525648	-1.5536
																					SEC61G	-0.471358	0	-0.4278	-0.657149	-1.55631
																					SEC62	-0.492295	0	-0.44888	-0.615703	-1.55688
																					SECISBP2	-0.446664	0	-0.403207	-0.710914	-1.56078
																					SEL1L3	-0.59358	0	-0.419235	-0.549968	-1.56278
																					SELENOF	-0.54464	0	-0.495568	-0.528729	-1.56894
																					SELENOW	-0.565441	0	-0.520275	-0.485266	-1.57098
																					SELPLG	-0.519195	0	-0.473681	-0.579124	-1.572
																					SENP6	-0.569805	0	-0.509748	-0.496864	-1.57642
																					2021-09-06	-0.576593	0	-0.655815	-0.348058	-1.58047
																					2021-09-07	-0.512379	0	-0.534985	-0.537596	-1.58496
																					SERBP1	-0.52433	0	-0.563138	-0.503625	-1.59109
																					SERF2	-0.567446	0	-0.514935	-0.509161	-1.59154
																					SERP1	-0.562293	0	-0.462797	-0.567673	-1.59276
																					SERPINA1	-0.509377	0	-0.532005	-0.553962	-1.59534
																					SERPINB1	-0.50305	0	-0.525263	-0.56709	-1.5954
																					SESTD1	-0.660241	0	-0.410231	-0.525244	-1.59572
																					SET	-0.544191	0	-0.512065	-0.541941	-1.5982
																					SETBP1	-0.561451	0	-0.541981	-0.495033	-1.59846
																					SETD2	-0.6425	0	-0.522254	-0.43442	-1.59917
																					SETX	-0.602804	0	-0.518664	-0.477959	-1.59943
																					SF1	-0.547172	0	-0.576468	-0.480584	-1.60423
																					SF3B1	-0.57243	0	-0.376497	-0.661883	-1.61081
																					SF3B2	-0.533718	0	-0.477939	-0.609905	-1.62156
																					SFPQ	-0.598684	0	-0.485323	-0.54089	-1.6249
																					SH3BGRL	-0.566272	0	-0.439273	-0.621191	-1.62674
																					SH3BGRL3	-0.542992	0	-0.336024	-0.748278	-1.62729
																					SH3BP5	-0.60567	0	-0.365474	-0.658032	-1.62918
																					SHOC2	-0.52372	0	-0.582958	-0.524996	-1.63167
																					SHPRH	-0.472295	0	-0.56875	-0.594786	-1.63583
																					SIGIRR	-0.590014	0	-0.479661	-0.566842	-1.63652
																					SIGLEC14	-0.502188	0	-0.558023	-0.577717	-1.63793
																					SIK3	-0.547031	0	-0.597331	-0.501908	-1.64627
																					SINHCAF	-0.326394	-0.979765	-0.342161	0	-1.64832
																					SIPA1L1	-0.61338	0	-0.467108	-0.569838	-1.65033
																					SKAP2	-0.533792	0	-0.431851	-0.688431	-1.65407
																					SLC11A1	-0.615541	0	-0.492188	-0.546762	-1.65449
																					SLC16A3	-0.603057	0	-0.517355	-0.534559	-1.65497
																					SLC25A36	-0.555394	0	-0.517589	-0.583642	-1.65663
																					SLC25A37	-0.556209	0	-0.58737	-0.523779	-1.66736
																					SLC2A3	-0.559118	0	-0.546384	-0.562606	-1.66811
																					SLC38A1	-0.508501	0	-0.338205	-0.822118	-1.66882
																					SLC39A10	-0.657777	0	-0.415821	-0.606151	-1.67975
																					SLCO3A1	-0.535692	0	-0.58662	-0.561487	-1.6838
																					SLPI	-0.786481	0	-0.334348	-0.564882	-1.68571
																					SLTM	-0.5871	0	-0.438197	-0.660572	-1.68587
																					SMAP2	-0.651639	0	-0.653078	-0.396493	-1.70121
																					SMARCA5	-0.61644	0	-0.4635	-0.624349	-1.70429
																					SMARCB1	-0.732283	0	-0.502066	-0.472701	-1.70705
																					SMARCC1	-0.718316	0	-0.573432	-0.417162	-1.70891
																					SMARCE1	-0.595546	0	-0.484924	-0.637088	-1.71756
																					SMC1A	-0.688009	0	-0.360299	-0.670996	-1.7193
																					SMC3	-0.568971	0	-0.574076	-0.58198	-1.72503
																					SMC5	-0.638034	0	-0.512189	-0.576621	-1.72684
																					SMC6	-0.550995	0	-0.536614	-0.643657	-1.73127
																					SMCHD1	-0.615064	0	-0.540591	-0.576484	-1.73214
																					SMIM14	-0.455126	-0.385158	-0.388217	-0.505312	-1.73381
																					SMIM25	-0.580802	0	-0.565267	-0.590294	-1.73636
																					SNHG25	-0.588213	0	-0.553293	-0.59881	-1.74032
																					SNHG7	-0.590265	0	-0.56917	-0.588062	-1.7475
																					SNHG8	-0.534134	0	-0.610292	-0.608953	-1.75338
																					SNHG9	-0.495684	-0.658788	-0.600348	0	-1.75482
																					SNRPD2	-0.675367	0	-0.479582	-0.600478	-1.75543
																					SNRPG	-0.514068	0	-0.622105	-0.628018	-1.76419
																					SNW1	-0.74176	0	-0.551614	-0.472374	-1.76575
																					SNX2	-0.652134	0	-0.583314	-0.532793	-1.76824
																					SNX22	-0.605084	0	-0.627198	-0.53875	-1.77103
																					SNX29	-0.59335	0	-0.506249	-0.6733	-1.7729
																					SNX3	-0.509721	0	-0.609686	-0.65695	-1.77636
																					SNX9	-0.635008	0	-0.622663	-0.522798	-1.78047
																					SOCS3	-0.553131	0	-0.495963	-0.745145	-1.79424
																					SOD1	-0.624201	0	-0.605932	-0.56964	-1.79977
																					SOD2	-0.58565	0	-0.567157	-0.65033	-1.80314
																					SON	-0.671487	0	-0.553953	-0.579063	-1.8045
																					SORL1	-0.766535	0	-0.436781	-0.602446	-1.80576
																					SOWAHD	-0.664084	0	-0.545768	-0.59846	-1.80831
																					SP100	-0.700873	0	-0.558074	-0.549523	-1.80847
																					SP110	-0.640184	0	-0.597588	-0.570749	-1.80852
																					SP140	-0.702001	0	-0.626816	-0.481126	-1.80994
																					SP140L	-0.494611	-0.500225	-0.324055	-0.491271	-1.81016
																					SPCS3	-0.72196	0	-0.486245	-0.605575	-1.81378
																					SPEN	-0.638933	0	-0.614873	-0.566521	-1.82033
																					SPI1	-0.663788	0	-0.53362	-0.624452	-1.82186
																					SPIB	-0.754326	0	-0.622906	-0.446624	-1.82386
																					SPINT2	-0.752897	0	-0.433975	-0.637171	-1.82404
																					SPN	-0.672166	0	-0.550599	-0.60876	-1.83152
																					SPOCK2	-0.697601	0	-0.448487	-0.687631	-1.83372
																					SRGN	-0.642477	0	-0.582033	-0.614758	-1.83927
																					SRM	-0.590508	0	-0.584357	-0.665529	-1.84039
																					SRRM1	-0.687565	0	-0.543318	-0.614302	-1.84518
																					SRRM2	-0.690944	0	-0.544641	-0.611014	-1.8466
																					SRSF11	-0.713043	0	-0.484561	-0.652213	-1.84982
																					SRSF5	-0.662489	0	-0.679587	-0.50802	-1.8501
																					SSBP2	-0.629645	0	-0.642041	-0.58187	-1.85356
																					SSR2	-0.561949	0	-0.60246	-0.689964	-1.85437
																					SSR3	-0.647913	0	-0.573547	-0.639477	-1.86094
																					SSR4	-0.725278	0	-0.574242	-0.561947	-1.86147
																					ST3GAL5	-0.52597	0	-0.519799	-0.816273	-1.86204
																					ST6GAL1	-0.666303	0	-0.532289	-0.677444	-1.87604
																					STAG2	-0.630919	0	-0.634059	-0.646668	-1.91165
																					STAG3	-0.71368	0	-0.54164	-0.657746	-1.91307
																					STAP1	-0.631813	0	-0.603061	-0.687894	-1.92277
																					STARD7	-0.75712	0	-0.504504	-0.667664	-1.92929
																					STEAP4	-0.61994	0	-0.59865	-0.720196	-1.93879
																					STIM2	-0.64915	0	-0.397395	-0.895246	-1.94179
																					STK17A	-0.666045	0	-0.475365	-0.820107	-1.96152
																					STK4	-0.588753	0	-0.741121	-0.635785	-1.96566
																					STMN1	-0.658285	0	-0.619758	-0.691688	-1.96973
																					STOM	-0.753605	0	-0.570733	-0.648131	-1.97247
																					STRBP	-0.781243	0	-0.510946	-0.682585	-1.97477
																					STX11	-0.661118	0	-0.657793	-0.656828	-1.97574
																					STX7	-0.679459	0	-0.648518	-0.653083	-1.98106
																					STXBP2	-0.654916	0	-0.670025	-0.663749	-1.98869
																					SUB1	-0.724985	0	-0.645339	-0.623254	-1.99358
																					SUPT16H	-0.389064	0	-0.572768	-1.07048	-2.03231
																					SUZ12	-0.757697	0	-0.501434	-0.780247	-2.03938
																					SWAP70	-0.645537	0	-0.64085	-0.760871	-2.04726
																					SYF2	-1.31748	0	0.442169	-1.18526	-2.06057
																					SYK	-0.463912	-0.436297	-0.473933	-0.688432	-2.06257
																					SYNGR2	-0.668118	0	-0.684	-0.71225	-2.06437
																					SYNRG	-0.814924	0	-0.353636	-0.898208	-2.06677
																					SYPL1	-0.803369	0	-0.61237	-0.664527	-2.08027
																					TACC3	-0.805434	0	-0.686445	-0.598397	-2.09028
																					TAF15	-0.80874	0	-0.613622	-0.668312	-2.09067
																					TAF1D	-0.743306	0	-0.667878	-0.682901	-2.09408
																					TAF3	-0.633516	0	-0.717436	-0.747544	-2.0985
																					TAF7	-0.752062	0	-0.5243	-0.846534	-2.1229
																					TAGAP	-0.815817	0	-0.643281	-0.664556	-2.12365
																					TALDO1	-0.751191	0	-0.681976	-0.696037	-2.1292
																					TANK	-0.808783	0	-0.64852	-0.674632	-2.13194
																					TAOK3	-0.716458	0	-0.728599	-0.717826	-2.16288
																					TAPT1	-0.784098	0	-0.723966	-0.655657	-2.16372
																					TAX1BP1	-0.746715	0	-0.733856	-0.683687	-2.16426
																					TBC1D22A	-0.881231	0	-0.645824	-0.649828	-2.17688
																					TBC1D5	-0.685059	0	-0.760499	-0.737282	-2.18284
																					TBL1XR1	-0.758046	0	-0.673139	-0.75519	-2.18637
																					TCEA1	-0.776627	0	-0.707941	-0.707839	-2.19241
																					TCF25	-0.72675	0	-0.732883	-0.738429	-2.19806
																					TCF3	-0.777634	0	-0.612676	-0.817209	-2.20752
																					TCF4	-0.739108	0	-0.667027	-0.819366	-2.2255
																					TCF7	-0.823762	0	-0.595718	-0.816176	-2.23566
																					TCL1A	-0.6333	-0.620046	-0.386574	-0.608151	-2.24807
																					TECR	-0.605933	0	-0.846836	-0.797219	-2.24999
																					TERF2IP	-0.715151	0	-0.664368	-0.874349	-2.25387
																					TES	-0.859721	0	-0.398653	-0.996613	-2.25499
																					TFAM	-0.667855	0	-0.779591	-0.811832	-2.25928
																					TFEB	-0.830535	0	-0.711677	-0.717335	-2.25955
																					TGFBR2	-0.763997	0	-0.741815	-0.7572	-2.26301
																					TGOLN2	-0.813284	0	-0.695973	-0.758049	-2.26731
																					THAP12	-0.836458	0	-0.594434	-0.841409	-2.2723
																					THAP5	-0.581053	-0.587129	-0.480832	-0.629261	-2.27828
																					THOC2	-0.890063	0	-0.496094	-0.900874	-2.28703
																					THRAP3	-0.652856	0	-0.856631	-0.805428	-2.31492
																					TIMP1	-0.849526	-0.274302	-0.620717	-0.574776	-2.31932
																					TIMP2	-0.81123	0	-0.752512	-0.780469	-2.34421
																					TK1	-0.604629	-0.699714	-0.440237	-0.623696	-2.36828
																					TLE1	-0.826736	0	-0.726994	-0.822788	-2.37652
																					TLE4	-0.552309	0	-0.998005	-0.903338	-2.45365
																					TLK1	-0.801485	0	-0.840888	-0.81266	-2.45503
																					TLK2	-0.819906	0	-0.814843	-0.838913	-2.47366
																					TLN1	-0.817712	-0.766416	-0.29139	-0.624386	-2.4999
																					TLR10	-0.845776	0	-0.837764	-0.824919	-2.50846
																					TMA7	-0.915364	0	-0.795998	-0.804859	-2.51622
																					TMBIM6	-0.836473	0	-0.86843	-0.813993	-2.51889
																					TMED8	-0.778592	0	-0.808978	-0.93882	-2.52639
																					TMEM131L	-0.996317	-0.6732	-0.859695	0	-2.52921
																					TMEM134	-1.36052	0	-0.367018	-0.804371	-2.53191
																					TMEM154	-0.531078	-0.771415	-0.529671	-0.706033	-2.5382
																					TMEM156	-0.781937	0	-1.00212	-0.81528	-2.59934
																					TMEM173	-0.602321	-0.865059	-0.621073	-0.517978	-2.60643
																					TMEM19	-0.893167	0	-0.744076	-0.991008	-2.62825
																					TMEM243	-1.11257	0	-0.689656	-0.857099	-2.65933
																					TMEM258	-0.67356	-0.633955	-0.783489	-0.600757	-2.69176
																					TMEM50A	-0.759144	-0.737291	-0.712341	-0.516521	-2.7253
																					TMEM59	-1.05192	0	-0.811385	-0.874886	-2.73819
																					TMEM91	-1.0452	0	-0.745521	-0.971223	-2.76195
																					TMF1	-0.580494	-0.940188	-0.575748	-0.674421	-2.77085
																					TMIGD2	-1.17158	0	-0.789419	-0.871674	-2.83268
																					TMPO	-0.659457	-0.712785	-0.782902	-0.681362	-2.83651
																					TMSB10	-0.702261	-0.801702	-0.788127	-0.55522	-2.84731
																					TMSB4X	-0.901491	0	-0.908185	-1.08592	-2.89559
																					TNFAIP8	-1.02327	0	-0.96453	-0.950579	-2.93838
																					TNFRSF13B	-0.684844	-0.8579	-0.790975	-0.620611	-2.95433
																					TNFRSF13C	-0.758426	-0.701122	-0.827568	-0.67558	-2.9627
																					TNFRSF1A	-0.932142	0	-0.917534	-1.12034	-2.97001
																					TNFRSF4	-0.664366	-0.917307	-0.607857	-0.795911	-2.98544
																					TNRC6B	-0.753017	-0.815324	-0.613566	-0.803848	-2.98575
																					TOP2B	-1.01937	0	-0.990823	-0.975888	-2.98608
																					TPD52	-1.70603	0	0.323413	-1.61913	-3.00175
																					TPI1	-0.927907	-0.936835	-0.735609	-0.415626	-3.01598
																					TPM3	-1.10736	0	-0.912623	-1.04131	-3.06129
																					TPR	-0.73662	-0.454319	-0.951691	-0.943285	-3.08592
																					TPT1	-1.04104	0	-0.865722	-1.19669	-3.10345
																					TRABD	-0.733666	-0.885966	-0.641413	-0.870961	-3.13201
																					TRAC	-0.878007	-0.89834	-0.53087	-0.836616	-3.14383
																					TRAF5	-0.747804	-0.859531	-0.769341	-0.782507	-3.15918
																					TRAT1	-0.815662	-0.815662	-0.764285	-0.774565	-3.17017
																					TRBC1	-0.794744	-0.825477	-0.837507	-0.733793	-3.19152
																					TRBC2	-0.839383	-0.847077	-0.732491	-0.784634	-3.20359
																					TRIB1	-0.863515	-0.745363	-0.81747	-0.808221	-3.23457
																					TRIM38	-0.918711	-0.74881	-0.582993	-1.00648	-3.25699
																					TRIM44	-0.805065	-0.699196	-0.909423	-0.853974	-3.26766
																					TRIM56	-0.946182	-0.67933	-0.701981	-0.970674	-3.29817
																					TRMT10C	-0.80561	-0.882167	-0.799287	-0.814107	-3.30117
																					TSC22D3	-0.814971	-0.866273	-0.842193	-0.781846	-3.30528
																					TSC22D4	-0.728982	-1.00297	-0.753176	-0.830325	-3.31545
																					TSHZ2	-0.589876	-0.889381	-0.803261	-1.07514	-3.35765
																					TSPAN13	-0.912052	-0.815189	-0.775324	-0.923585	-3.42615
																					TSPAN3	-0.855382	-0.858567	-0.849862	-0.862807	-3.42662
																					TSPAN33	-0.832209	-0.956957	-0.859843	-0.8069	-3.45591
																					TSPO	-0.880908	-0.902732	-0.887611	-0.794525	-3.46578
																					TTC14	-1.10996	-0.343466	-0.912779	-1.17241	-3.53861
																					TTC17	-0.932819	-0.902864	-0.880381	-0.842645	-3.55871
																					TTC3	-0.842461	-1.0122	-0.899321	-0.816649	-3.57063
																					TUBA1B	-1.44299	-0.855797	-0.556529	-0.729756	-3.58507
																					TUBA1C	-1.17564	-0.583611	-0.740401	-1.09967	-3.59932
																					TUBA4A	-0.918308	-0.930794	-0.849649	-0.912848	-3.6116
																					TUBB4B	-0.905537	-0.924157	-0.919086	-0.87725	-3.62603
																					TULP4	-1.03098	-0.975092	-0.459462	-1.16957	-3.6351
																					TUT4	-1.02404	-0.803737	-1.08153	-0.746465	-3.65578
																					TXLNG	-0.920809	-0.955635	-0.943109	-0.869711	-3.68926
																					TXN	-0.96954	-0.945856	-0.908105	-0.865809	-3.68931
																					TXNIP	-0.977094	-0.833236	-0.953112	-0.949716	-3.71316
																					TYMP	-0.87525	-1.18475	-0.729228	-0.927409	-3.71664
																					TYMS	-0.907995	-1.01687	-0.928463	-0.893421	-3.74675
																					TYROBP	-0.976216	-0.826005	-0.890415	-1.06701	-3.75964
																					U2SURP	-0.934402	-1.00868	-0.920719	-0.957623	-3.82142
																					UBALD2	-0.966233	-1.13579	-0.868406	-0.902371	-3.8728
																					UBE2E2	-0.957629	-1.02524	-0.981429	-1.00453	-3.96883
																					UBE2G2	-0.995815	-1.01006	-1.15063	-0.903129	-4.05964
																					UBE2I	-1.24875	-0.94684	-1.00275	-0.866509	-4.06485
																					UBE2S	-1.17062	-0.915669	-1.26792	-0.711574	-4.06578
																					UBE3A	-1.02823	-0.800716	-0.996533	-1.24572	-4.07121
																					UBL5	-1.08374	-1.01472	-1.03094	-0.983254	-4.11266
																					UBTF	-1.13576	-1.12695	-1.04858	-0.860562	-4.17186
																					UBXN4	-1.07755	-0.71921	-1.22225	-1.15881	-4.17783
																					UCP2	-1.16601	-0.994588	-1.1016	-1.02215	-4.28435
																					UFD1	-1.03945	-1.18338	-1.09143	-0.977764	-4.29202
																					UNC93B1	-1.2892	-0.626387	-1.17454	-1.20196	-4.29208
																					UPF2	-1.28767	-1.137	-0.884238	-1.00436	-4.31327
																					UPF3A	-1.28284	-0.592081	-1.27364	-1.19648	-4.34504
																					UPP1	-1.19527	-1.02714	-1.13978	-0.98723	-4.34942
																					UQCR10	-1.06525	-1.0941	-1.39996	-0.872843	-4.43215
																					UQCR11	-1.22595	-0.738556	-1.23359	-1.31276	-4.51086
																					UQCRB	-1.16078	-1.14977	-1.11962	-1.11086	-4.54103
																					UQCRH	-1.13281	-1.17632	-1.1422	-1.10506	-4.5564
																					UQCRQ	-1.1927	-1.02949	-1.1927	-1.15109	-4.56598
																					URI1	-1.33427	-0.813426	-1.12331	-1.29631	-4.56732
																					USF3	-1.01071	-1.0412	-1.26748	-1.25737	-4.57677
																					USP12	-1.20879	-1.21541	-1.04924	-1.12129	-4.59473
																					USP16	-1.20898	-1.10932	-1.19506	-1.12211	-4.63547
																					USP34	-1.26161	-0.89597	-1.23628	-1.2599	-4.65376
																					USP47	-1.05152	-0.811537	-1.38928	-1.48456	-4.73689
																					USP6NL	-1.29932	-0.881894	-1.23533	-1.32215	-4.73869
																					USP7	-1.24509	-0.910666	-1.33031	-1.29502	-4.78108
																					USP8	-1.10261	-1.32753	-1.35108	-1.01748	-4.7987
																					UTP6	-1.20261	-1.26961	-1.1542	-1.18617	-4.81259
																					UTRN	-1.28044	-1.08192	-1.10534	-1.37236	-4.84005
																					UVRAG	-1.29671	-1.15873	-1.19136	-1.20917	-4.85597
																					VAV3	-1.21123	-1.25555	-1.25728	-1.18058	-4.90464
																					VEGFB	-1.2908	-1.14293	-1.22844	-1.25027	-4.91245
																					VHL	-1.39181	-1.21434	-1.29824	-1.01259	-4.91697
																					VIM	-1.27503	-1.35239	-1.0333	-1.28608	-4.9468
																					VMP1	-1.4679	-1.24452	-1.17909	-1.21545	-5.10696
																					VNN2	-1.41807	-1.36616	-1.23117	-1.1141	-5.12951
																					VPREB3	-1.4197	-1.09703	-1.32877	-1.30447	-5.14997
																					VPS13C	-1.35605	-1.23139	-1.21958	-1.38521	-5.19223
																					VPS35	-1.33302	-1.31271	-1.28892	-1.3388	-5.27345
																					VPS4B	-1.33799	-1.40546	-1.35209	-1.23724	-5.33277
																					VSIR	-1.40036	-1.36512	-1.26014	-1.33371	-5.35934
																					WAC	-1.27267	-1.41571	-1.32201	-1.35962	-5.37001
																					WAPL	-1.23006	-1.57137	-1.26119	-1.33139	-5.39402
																					WASF2	-1.41588	-1.44729	-1.26831	-1.32272	-5.4542
																					WASHC4	-1.419	-1.51016	-1.1857	-1.33974	-5.4546
																					WBP11	-1.77149	-1.45492	-1.37352	-0.87178	-5.47172
																					WDFY4	-1.47658	-1.53673	-1.37836	-1.0885	-5.48018
																					WDR11	-1.15986	-1.19183	-1.50998	-1.64802	-5.50969
																					WEE1	-1.41874	-1.55664	-1.16804	-1.50389	-5.64731
																					WSB1	-1.50613	-1.44025	-1.39386	-1.33911	-5.67934
																					XBP1	-1.55605	-1.30078	-1.63154	-1.40718	-5.89554
																					XPC	-1.48111	-1.53683	-1.37031	-1.58449	-5.97273
																					XPO1	-1.55746	-1.62193	-1.30809	-1.53519	-6.02267
																					XRN1	-1.89479	-1.26447	-1.82286	-1.05946	-6.04159
																					YBX3	-1.73733	-1.77016	-1.51545	-1.06018	-6.08312
																					YPEL3	-1.77562	-1.78731	-1.40961	-1.14448	-6.11702
																					YTHDC1	-1.65511	-1.55674	-1.39447	-1.56723	-6.17355
																					YWHAZ	-1.67495	-1.69161	-1.48252	-1.48745	-6.33653
																					YY1	-1.80071	-0.924323	-1.85861	-1.76631	-6.34994
																					ZAP70	-1.60081	-1.70942	-1.57419	-1.49399	-6.37841
																					ZBTB20	-1.63194	-1.64811	-1.52773	-1.574	-6.38178
																					ZBTB24	-1.60041	-1.66858	-1.75248	-1.51394	-6.5354
																					ZBTB7A	-1.5434	-1.75479	-1.7979	-1.54853	-6.64462
																					ZC3H13	-1.93699	-2.02306	-1.77502	-1.09711	-6.83218
																					ZC3H6	-1.80136	-1.82608	-1.70013	-1.53068	-6.85824
																					ZCCHC10	-2.53264	-1.34644	-0.815379	-2.3349	-7.02936
																					ZCCHC7	-1.87833	-1.60563	-1.80372	-1.77604	-7.06372
																					ZDHHC19	-1.80201	-1.83746	-1.68385	-1.74794	-7.07125
																					ZFAND6	-1.67921	-2.04429	-1.65781	-1.75533	-7.13664
																					ZFP36L1	-1.8029	-1.81495	-1.77881	-1.80751	-7.20417
																					ZFP36L2	-1.79347	-1.84776	-1.75038	-1.81715	-7.20876
																					ZFR	-1.94111	-1.86327	-1.87509	-1.81492	-7.49438
																					ZNF107	-1.948	-1.91075	-1.97406	-1.70123	-7.53404
																					ZNF148	-2.01554	-1.51558	-2.147	-2.01914	-7.69727
																					ZNF217	-2.02854	-2.02017	-1.91206	-1.97358	-7.93435
																					ZNF22	-1.92461	-2.1962	-2.12764	-1.85673	-8.10517
																					ZNF24	-2.07381	-2.08819	-1.99168	-1.98042	-8.1341
																					ZNF292	-2.12075	-2.0588	-2.1135	-2.17093	-8.46398
																					ZNF318	-2.46628	-2.12303	-2.03608	-1.93983	-8.56523
																					ZNF33A	-2.28707	-2.29183	-1.9424	-2.31394	-8.83524
																					ZNF431	-2.26538	-2.37588	-2.22307	-2.22899	-9.09332
																					ZNF451	-2.62971	-2.40276	-2.43034	-2.35903	-9.82184
																					ZNF626	-2.61626	-2.68963	-2.26453	-2.33069	-9.90111
																					ZNF638	-2.86051	-2.44677	-2.46421	-2.53909	-10.3106
																					ZNF644	-2.85137	-2.77127	-2.33617	-3.11403	-11.0728
																					ZNF652	-3.49629	-2.81936	-2.92571	-2.82819	-12.0696
																					ZNF721	-4.28463	-5.10401	-0.619681	-2.0638	-12.0721
																					ZNF830	-3.44289	-3.17794	-2.9591	-3.06167	-12.6416
																					ZNF92	-4.02041	-3.55103	-3.54396	-3.64503	-14.7604
																					ZRANB2	-4.75124	-4.67319	-3.82483	-3.71994	-16.9692
																					ZYX	-5.99011	-5.19171	-4.52435	-4.34931	-20.0555
[truncated: 9 more columns]
