# Supplementary material for: Dexamethasone modulates immature neutrophils and interferon programming in severe COVID-19
Source: Nat Med. 2021 Nov 15;28(1):201–11. doi: 10.1038/s41591-021-01576-3 (PMC8799469; doi:10.1038/s41591-021-01576-3)
Supplement: Supplementary file 6 — Consensus DEGs in each major cell type in patients with COVID-19 treated with dexamethasone relative to non-dexamethasone COVID-19 controls t1 and t2 after ICU admission. Reported are average logFC of DEGs comparing patients with dexamethasone at t1 (columns C10–C15) and t2 (columns A10, A12 and A14) to non-dexamethasone-treated COVID-19 controls. [file 41591_2021_1576_MOESM6_ESM.xlsx]

## Sheet: 72 Hours
CD8 T Cells									Neutrophil									CD4 T Cells									B Cells									Monocytes									Platelet
Gene	C10	C11	C12	C13	C14	C15	Sum		Gene	C10	C11	C12	C13	C14	C15	Sum		Gene	C10	C11	C12	C13	C14	C15	Sum		Gene	C10	C11	C12	C13	C14	C15	Sum		Gene	C10	C11	C12	C13	C14	C15	Sum		Gene	C10	C11	C12	C13
S100A8	0	-1.92784	-0.513199	-1.60628	-1.90373	-0.58696	-8.44173		IFITM1	0	0	-0.935076	-1.90994	-4.43145	-3.21394	-14.9219		PLCG2	0	0	0.654582	1.09356	1.54728	1.45417	6.29686		HLA-DRB5	-2.81753	-2.55646	-2.9134	-0.999242	-1.05748	-0.884326	-12.2859		TMEM176B	-1.74529	0	-1.31402	0	-1.81152	-0.995365	-7.67772
LTB	-1.11321	-1.61061	-1.7381	0	-1.69233	0	-7.84658		S100A4	-3.75476	0	-2.46576	-1.74846	-2.47348	0	-12.916		MTRNR2L12	0	1.10774	1.29378	1.0416	0.713913	1.05208	5.92304		HLA-DQA2	-1.94946	-1.70604	-1.94946	1.14328	-1.58848	0	-7.63864		IL32	-1.62069	-1.34804	0	0	-1.49156	-1.30795	-7.25981
IFITM1	1.19285	0.611028	-0.700247	0	-2.66565	-2.73526	-6.96293		LST1	-4.61283	-1.95007	-1.51709	0	-1.91738	0	-11.9147		HIST1H1D	0	0	1.09442	0.905555	0.730014	1.18202	4.64202		S100A8	0	-2.37712	1.02801	-1.50246	-1.89435	-0.808772	-7.44904		HLA-DRB5	-1.73162	-1.62783	-1.59987	0	-0.672293	-0.530325	-6.83423
CMC1	-1.38604	-1.4618	0	0	-1.24027	-1.3378	-6.66618		FTH1	-3.53756	-1.47575	0	-0.811776	-2.08773	-0.902017	-10.9026		IGLC2	0	0.830187	0	1.7418	0.432249	1.1074	4.54388		LTB	-0.835022	-0.509884	-1.91954	-0.443142	-1.32419	-0.330961	-6.68693		RPS10	-1.76414	-1.57238	-0.480054	-1.1388	-0.524976	-0.427227	-6.43256
IFI44L	0	-1.05813	-1.26234	-1.16101	-1.21804	0	-5.91756		S100A11	-2.71516	-0.953894	-0.395888	-1.38255	-1.52493	-0.61353	-9.11087		IGLC3	0.568411	1.39625	0	-0.567293	1.3688	0.309158	4.44413		RPS10	-1.61728	-1.5087	-0.784806	-1.0659	-0.671097	0	-6.31888		TMEM176A	-1.24267	0	-1.25233	0	-1.35252	-0.814903	-6.01494
RPS10	-1.53065	-1.60607	-0.508061	-1.17766	-0.469761	0.281558	-5.4804		S100A6	-3.33364	0	-0.69564	-1.24149	-1.39444	0	-8.05964		HIST1H4C	0.57453	0	0	1.21767	0.599292	1.34763	4.33841		S100A4	-0.936702	-0.760589	-0.917037	-1.01214	-1.04508	-0.328391	-6.04502		CRIP1	-1.02137	0	-0.551467	0	-1.35335	-1.57335	-5.85288
S100A9	0	-1.31284	-0.552813	-1.02744	-1.03084	-0.307883	-5.26265		NOP10	0	0	-0.465542	-1.05925	-1.94764	-0.903424	-6.32349		IGHG1	0	1.80141	1.83306	0.500774	0	-0.306606	3.82865		IGHGP	-1.60636	0	-1.58173	-1.4418	0	-1.4125	-6.04239		FTH1	-1.541	-1.10354	-0.851666	0	-1.17312	0	-5.84244
IFI6	0	-0.703523	-1.17135	-0.810238	-1.05458	-0.304263	-5.09854		B2M	-1.25375	-1.1456	-0.421338	-0.496032	-1.33418	-0.250074	-6.23516		MALAT1	0	1.19091	0.258792	0.633894	0.547276	0.547692	3.72584		HLA-DPA1	0	-0.853075	-1.35248	-0.623035	-1.17219	-0.61897	-5.79193		LITAF	-1.31015	-1.07707	0	0	-1.03558	-1.29486	-5.75324
ISG15	0	-0.692632	-1.47522	-0.837643	-0.95582	0	-4.91713		FTL	-2.0086	-1.27139	0.369156	-0.643153	-0.977457	-0.577492	-6.08639		FKBP5	0.602795	0.933672	0.996313	0	0.59331	0	3.7194		HLA-DPB1	0	-0.881183	-1.11599	-0.658885	-1.28898	-0.43416	-5.66817		B2M	-0.67254	-0.740494	-0.382013	-1.19305	-0.922105	-0.303159	-5.13547
TRAC	-0.591235	-0.549405	-0.853665	-0.5665	-0.781188	-0.296556	-4.41974		AC005392.2	0	0	-0.827006	-1.31523	-1.34145	-1.10929	-5.93444		ETS1	0	0.526159	0	0.509346	0.665136	0.922967	3.28874		IGHG4	-1.58841	-1.90865	-1.16514	-1.70651	0	0.833224	-5.53549		XIST	-0.896215	-0.896215	0	0	-0.896215	-0.896215	-4.48107
KLRB1	-0.921531	-0.959553	0	0	-0.753221	-0.99918	-4.38671		TXN	0	0	-0.744007	-1.59131	-1.50696	-0.321683	-5.67092		HIST1H1C	0	0	0.930124	0.610857	0.384881	0.842499	3.15324		NKG7	-1.18912	-0.477843	-0.302185	-0.860475	-0.826809	-0.971234	-5.45447		VNN2	-1.35822	0	-0.453894	0	-0.951352	-0.734506	-4.44932
MX1	0	-0.558811	-0.759771	-0.907451	-0.917182	0	-4.0604		IFITM2	-1.98801	-1.02235	0	-0.805497	-0.855995	0	-5.52785		MT-ATP6	0	0.948305	0.755036	0	0.354271	0.686817	3.0987		HLA-DQB1	-0.764643	-0.709931	-1.08363	-0.556803	-1.01618	0	-5.14737		RPS4X	-1.0187	-0.643558	0.542655	0	-0.680822	-0.878777	-3.36003
HSPA8	0	-0.533564	-0.948866	-0.253935	-0.90689	-0.290015	-3.84016		CLEC12A	0	0	-1.16189	-1.56144	-1.69277	1.47183	-4.63704		TXK	0.445988	1.16527	0	0.345451	0.533204	0	3.02312		HLA-DRA	0	-0.472226	-1.3755	-0.48669	-1.05915	-0.499652	-4.95236		HINT1	-0.872966	0	-0.542215	0	-0.681885	-0.538809	-3.31776
XCL2	-0.745043	-0.737453	0	0	-0.920976	-0.482359	-3.80681		H3F3A	0	-0.84956	0	-0.64724	-1.17743	-0.320265	-4.17193		RBM3	0.429881	0	1.01674	0.3462	0.586002	0	2.96483		LINC00926	-0.421951	0.458452	-0.93173	-0.602859	-0.997133	-0.96365	-4.456		CD48	-0.744329	0	-0.474242	0	-0.690158	-0.486076	-3.08496
SELL	0	-0.401753	-0.775132	-0.906677	-0.854367	0	-3.7923		ANP32A	0	0	-0.467066	-0.909097	-1.13224	-0.359182	-3.99983		HMGB1	0	0.538699	0.930642	0	0.366927	0.470965	2.67416		HVCN1	-0.376238	0	-1.07288	-0.390823	-1.16214	0	-4.16421		RPS3A	-0.802484	-0.61938	0	0	-0.39237	-0.823422	-3.03003
XAF1	0	-0.556708	-1.02796	-0.585505	-0.802573	0	-3.77532		FCGR3B	0	0	-0.669603	-0.836488	-1.28491	0.38866	-3.68726		HIST2H2AC	0	0	0.877495	0.709574	0.261432	0.543948	2.65388		IL32	-0.615746	-0.741758	0	-0.527053	-0.75656	-0.698704	-4.09638		TXNIP	-0.851546	0	1.43978	-1.39113	-0.850507	-0.499287	-3.0032
CCL3L1	-0.68647	-0.665788	-0.631931	0	-0.675443	-0.343871	-3.67895		SRGN	-1.96037	0	0.395675	-0.655122	-0.65258	0	-3.52497		PIK3IP1	0.506689	0.919987	0	-0.306311	0.632104	0	2.38457		SMIM14	-0.573836	0	-0.914052	-0.457648	-0.8941	-0.361016	-4.09475		SUMO2	-0.527785	0	0	-1.10942	-0.444575	-0.434158	-2.96051
IFIT1	0	-0.620115	-0.759906	-0.775722	-0.71465	0	-3.58504		IGSF6	0	0	-0.797523	0.480823	-1.15207	0.427011	-2.19383		ARGLU1	0	0.722476	0.27176	0.33466	0.481476	0	2.29185		HLA-DMA	-0.299934	-0.375657	-1.0832	-0.355689	-0.819819	-0.313042	-4.06716		RPS13	-0.66054	0	-0.329005	0	-0.585452	-0.511803	-2.67225
IFIT3	0	-0.529025	-0.795676	-0.744566	-0.692521	0	-3.45431		IGHG1	0	1.76808	-0.921774	0.539782	0	-1.32064	0.0654402		MT-ND3	0.287247	0.94872	0.532154	0	0	0.446999	2.21512		CD74	0	0	-1.24583	-0.346154	-1.0434	-0.376898	-4.05569		NACA	-0.774903	-0.407501	0	0	-0.562416	-0.333017	-2.64025
IFITM2	-0.66653	-0.591358	-0.432898	0	-0.677715	-0.404921	-3.45114		CST7	0	0	1.06407	-1.24515	0.581645	0.625154	1.60736		HMGB2	-0.295752	0	1.08166	0	0.384526	0.446989	2.00195		IL4R	-0.644042	0	-0.386948	-1.06532	-0.612178	-0.65995	-3.98061		MYL12A	-0.793618	-0.896892	-0.440383	0	0	-0.348218	-2.47911
NOSIP	0	-0.35023	-0.767505	-0.627343	-0.708327	0	-3.16173		IL18R1	0	0	1.29805	-0.826497	1.13064	-0.875044	1.8578		SMDT1	0	-0.274197	0	0.463514	0.589375	0.466472	1.83454		MNDA	-0.719867	-0.769856	0	-0.482891	-0.757696	-0.270505	-3.75851		NDUFC2	-0.791463	-0.78731	-0.330671	0	0	-0.324604	-2.23405
XIST	-0.948842	-0.948842	1.12014	0.541002	-0.948842	-0.948842	-3.08306		TPM3	0	0	0.27508	0.367711	0.916001	0.275725	2.75052		MT-ND1	0	0.387394	0.382743	0	0.351459	0.343503	1.81656		CD79A	0	0	-1.29077	-0.373586	-0.863635	-0.357237	-3.74886		PIM1	0.496838	-0.670711	-0.293151	0	0	-0.379451	-0.846476
CD8B	-0.551709	-0.507283	-0.542712	0	-0.55885	-0.346286	-3.06569		CEP350	0	0	0.483474	0.550144	0.666386	0.401959	2.76835		MT-CO3	0.299743	0.570099	0.54093	0	0	0.308854	1.71963		XIST	-1.00375	-1.00375	0.760908	0.533143	-1.00375	-1.00375	-3.7247		RPL17	0	1.02376	0.367434	0	-0.741659	-0.635247	-0.727376
KLRF1	-0.668585	-0.594284	0	0	-0.645911	-0.488463	-3.04315		RNF213	2.14036	0	-0.791419	1.05638	0	0.417485	2.8228		CD69	0.288026	0	-0.540284	0.424684	0.734425	0	1.64128		SELL	-0.674379	0	-0.392038	-0.609425	-0.787429	-0.44461	-3.69531		RPS21	-0.793162	-0.566885	0.900107	0	0	0.395273	-0.0646666
TIGIT	-0.583701	-0.532593	0	0	-0.667906	-0.479028	-2.93113		FNBP1	0	0	0.436119	0.646611	0.809691	0.367754	3.06987		RPS29	0.786422	-0.280329	0.327217	0.400914	0	0.307984	1.54221		UCP2	-0.392476	0	-0.64151	-0.401343	-0.723401	-0.492243	-3.37437		LY6E	0.722813	0.563581	-1.12737	0	0	0.55547	0.714497
MYC	0	-0.448493	-0.454393	-0.673312	-0.661095	0	-2.89839		LILRB2	0	0	0.575466	0.691172	0.772735	0.362592	3.1747		MT-ND2	0	0.523891	0.576933	-0.30275	0.257944	0	1.31396		S100A11	0	-0.630167	0	-0.626284	-0.753385	-0.601072	-3.36429		IFI6	0.893151	0.651434	-1.44833	0	0	0.695842	0.7921
EIF2AK2	0	-0.368998	-0.601573	-0.488174	-0.712269	0	-2.88328		ARHGAP26	0	0	0.323795	0.568857	1.02441	0.311643	3.25312		NME2	0.945092	1.06383	0	0	-0.329854	-0.387956	0.961257		CD52	-0.37103	0	-0.916889	0	-0.799646	-0.408574	-3.29579		OAS3	0.676198	0.368291	-0.423298	0	0	0.645347	1.26654
S100A11	0	-0.399639	-0.732873	0	-0.717764	-0.314346	-2.88239		BIN2	0	0	0.38158	0.56834	0.872537	0.559508	3.2545		TXNIP	0	0.921213	0.536342	-0.368113	0	-0.309461	0.77998		IFITM1	1.42791	0.703644	-0.424672	-0.922907	-1.37099	-1.30585	-3.26387		IFI44L	1.08726	0.864335	-1.33231	0	0	0.692541	1.31183
BST2	0	-0.53759	-0.715276	0	-0.663962	-0.278592	-2.85938		TGOLN2	0	0	0.479571	0.424105	0.903203	0.546639	3.25672		UTY	0	0.552936	-0.299048	-0.299048	0.28713	0	0.529099		TRBC2	-0.555969	0	-0.357142	-0.309509	-0.757584	-0.504142	-3.24193		EPSTI1	0.827799	0.467411	-0.575497	0	0	0.818608	1.53832
PSMA2	-0.697781	-0.662824	-0.412318	-0.409302	-0.319758	0	-2.82174		NIN	0	0	0.371059	0.77396	0.796263	0.559012	3.29656		EIF1AY	0.340281	0	-0.495624	-0.495624	0.260044	0.378825	0.247945		EVL	-0.307162	0	-0.626815	-0.454245	-0.708403	-0.431049	-3.23608		ANXA2	0.86019	0.643931	-0.364143	0	0	0.454088	1.59407
TCF7	0	-0.395521	-0.342096	-0.603625	-0.69556	0	-2.73236		SSH2	0	0	0.656886	0.734464	0.756165	0.48372	3.3874		MT-CO1	-0.30939	0.68399	0.352427	0	-0.257365	0	0.212297		HLA-DOB	-0.52108	0	-0.751265	-0.384907	-0.618373	-0.332142	-3.22614		RPS29	0.557258	0.544986	1.41146	0	0	0.461986	2.97569
STAT1	0.575408	-0.578978	-0.862383	0	-0.919754	0	-2.70546		TAOK3	0	0	0.362129	0.857932	0.896215	0.389199	3.40169		DDX3Y	0	0	-0.467231	-0.467231	0.266953	0.361954	-0.038601		MARCKSL1	-0.582533	0	-0.734142	-0.644034	-0.630003	0	-3.22072		CES1	0.568566	1.4633	0	0	1.07249	1.0065	5.18334
GPR183	-0.364443	-0.52611	0	-0.509774	-0.643578	0	-2.68748		DDX5	0	0	0.762681	0.355245	0.903688	0.495912	3.42121		IL7R	0.382644	0.929889	0	-0.447189	-0.282611	-0.439549	-0.139427		IFITM2	0	-0.502249	0.305938	-0.416688	-1.03812	-0.520126	-3.20936		PLCG2	0.402414	0.396306	0	1.46663	1.25416	1.09106	5.86474
MT2A	0	-1.03662	-1.28464	0.839559	-0.447558	-0.275699	-2.65252		DENND3	0	0	0.268208	0.760778	1.05821	0.280139	3.42553		HNRNPA1	0.379136	0	0.329866	-0.260393	0	-0.635161	-0.186551		PRKCB	-0.440193	0	-0.319814	-0.484788	-0.770095	-0.400171	-3.18516		CXCL8	0	0	-0.727549	2.14965	1.83504	1.90022	6.99241
HINT1	-0.34188	-0.770828	-0.600787	-0.272633	-0.307362	0	-2.60085		HNRNPA2B1	0	0	0.500967	0.598171	1.05109	0.253508	3.45483		SNHG8	0.744959	0	-0.307582	-0.297578	0	-0.443325	-0.303525		CCL5	-0.778498	0	0	-0.492421	-0.565341	-0.74376	-3.14536		AREG	0.499624	0	0	1.14223	2.90804	2.17682	9.63474
IRF7	0	-0.318479	-0.609583	-0.501833	-0.536654	0	-2.5032		ADGRE2	0	0	0.516678	0.859698	0.783645	0.52314	3.46681		AC133644.2	-0.382821	-0.250006	-0.399087	0	0.343039	0	-0.345836		FCER2	-0.351353	0	-0.846508	-0.379733	-0.782057	0	-3.14171		IL1R2	3.01952	2.15941	2.60852	0	3.40543	1.65204	16.2504
PLSCR1	0	-0.569527	-0.485087	-0.452739	-0.463084	0	-2.43352		LILRB3	0	0	0.784167	0.637074	0.936467	0.363406	3.65758		RPS17	1.15814	0	0.591155	0	-0.878627	-0.818075	-0.826031		KLF2	0	0	-0.7475	-0.444097	-0.604107	-0.681212	-3.08102
LDHB	0	-0.33049	-0.677698	-0.426002	-0.485583	0	-2.40536		ECE1	0	0	0.360257	0.721173	1.21561	0.34731	3.85997		HOPX	-0.512547	0.591078	0	-0.251131	-0.372614	0	-0.917829		PLAC8	0	-0.307961	-1.00377	0	-0.721928	-0.320152	-3.07573
OAS1	0	-0.434155	-0.463295	-0.455296	-0.512253	0	-2.37725		RIPOR2	0	0	0.906747	0.462511	1.0652	0.391091	3.89075		CALR	-0.399723	-0.301489	0.647855	0	-0.462546	0	-0.978449		ALOX5AP	-0.471816	0	-0.407792	-0.466939	-0.684064	-0.275316	-2.98999
B2M	-0.296023	-0.2627	-0.559803	0	-0.375337	-0.492525	-2.36172		DPYD	0	0	0.593474	0.942544	0.966182	0.435245	3.90363		CISH	0	-0.359849	-0.461378	0.402529	-0.285358	0	-0.989415		C1orf56	-0.747924	0	0	-0.754871	-0.561506	-0.346906	-2.97271
RSAD2	0	-0.462309	-0.445762	-0.442382	-0.491196	0	-2.33285		ANKRD11	0	0	0.287712	0.762153	1.22897	0.400034	3.90785		GZMA	-1.00955	0.955405	0	-0.562074	-0.288551	0	-1.19332		LIMD2	-0.322272	0	-0.647997	0	-0.827241	-0.340114	-2.96486
FKBP1A	-0.331794	-0.332788	-0.537924	-0.35131	-0.363278	0	-2.28037		SRRM2	0	0	0.382775	0.848398	1.21695	0.371915	4.03699		HLA-A	0	0.274806	-0.543405	-0.441822	-0.351555	0	-1.41353		GNLY	-0.736905	0	0	-0.6599	-0.457186	-0.624167	-2.93534
RPS4X	-0.477586	-0.711184	0	0	-0.341171	-0.401523	-2.27264		ENTPD1	0	0	0.464687	0.473845	1.4054	0.294658	4.04399		LINC00861	0	0.780961	-0.402581	-0.310552	-0.549457	-0.42891	-1.46		LST1	-0.523772	-0.386534	-0.417197	-0.359255	-0.597358	0	-2.88147
UBE2L6	0	-0.315547	-0.521477	0	-0.560596	-0.261487	-2.2197		MBNL1	0	0	1.63604	0.511047	0.826777	0.381847	4.18249		EIF4A2	0	-0.347115	-0.46292	-0.360571	0	-0.299973	-1.47058		2021-03-01	0	0	-0.504088	-0.46477	-0.688659	-0.376029	-2.72221
HSPB1	-0.332942	-0.3937	-0.605127	0	-0.426083	0	-2.18394		ROCK1	0	0	0.50049	0.453663	1.34039	0.548308	4.18323		AC013264.1	-0.323058	-0.315878	-0.264381	0	-0.295172	0	-1.49366		RPS3A	-0.365525	-0.255688	-0.50238	0	-0.444656	-0.702336	-2.71524
FTH1	-0.479657	-0.599716	-0.390053	-0.387533	0	-0.288279	-2.14524		IGLC2	0	0	-1.11142	2.1842	2.02933	-0.771681	4.35975		EEF2	0	-0.408393	0	-0.28145	-0.25244	-0.315846	-1.51057		SNX2	-0.262696	0	-0.914278	-0.290553	-0.61114	0	-2.68981
PDCD4	-0.30519	-0.318257	0	0	-0.535562	-0.287462	-1.98203		IGKC	0	2.25783	-1.20415	0.319028	1.7066	0	4.78592		CARD16	-0.30967	-0.306386	-0.296447	0	-0.305605	0	-1.52371		IFITM3	0	-0.42264	0	-0.348735	-0.759399	-0.389807	-2.67998
VAMP5	0	-0.355683	-0.253825	0	-0.464317	-0.42963	-1.96777		SMAP2	0	1.41688	1.29022	0.506596	0.899233	0	5.01216		FAM118A	-0.37686	-0.401615	-0.306838	0.344917	-0.395483	0	-1.53136		B2M	0	-0.434214	-0.537807	-0.427395	-0.435299	-0.407312	-2.67733
RPL36A	-1.23535	-1.14146	0	-0.378957	0	0.880013	-1.87575		RNF145	0	0	0.667679	0.655916	1.34605	1.20901	5.2247		RPL17	0.565598	0.415513	0	-0.26873	-0.745478	-0.755006	-1.53358		COMMD6	-0.390427	0	-0.59743	0	-0.655892	-0.369672	-2.66931
RBL2	-0.443159	-0.32175	0	0	-0.384543	-0.321639	-1.85563		IRAK3	0	0	0.676221	0.926411	1.71325	0.341922	5.37106		UBB	-0.312952	0	-0.32864	-0.292813	-0.31192	0	-1.55824		AES	-0.376652	0	-0.504557	-0.350398	-0.565603	-0.279389	-2.6422
RPS3A	0	-0.537269	0	-0.335597	-0.278174	-0.394533	-1.82375		CSF3R	2.23904	0	0.6582	0.582851	1.11799	0	5.71607		GIMAP2	0	0	-0.358781	-0.376727	-0.297157	-0.274982	-1.6048		KLF6	-0.495914	-0.403541	-0.308079	-0.296332	-0.383273	-0.3659	-2.63631
IL32	0	-0.769556	-0.564365	0.485795	-0.476302	0	-1.80073		NEAT1	1.92667	0	0.569721	1.32475	1.20124	0.431128	6.65475		LRRC75A	-0.276326	0	0	-0.456116	-0.310374	-0.264623	-1.61781		STX7	-0.333979	0	-0.523339	-0.286873	-0.736445	0	-2.61708
RPS4Y1	0.701198	0.296879	-2.39842	-2.39842	0.717483	0.584866	-1.77892		IGLC3	2.33576	1.96386	-0.993512	0	2.83542	0	8.97696		RGCC	-0.324762	0	-0.29297	-0.256328	-0.37191	0	-1.61788		RPS4X	-0.548973	-0.539819	0	0	-0.447542	-0.629027	-2.6129
CD48	0	-0.323419	-0.435699	-0.345571	-0.336387	0	-1.77746		PLCG2	0	0	0.617685	2.15527	2.81942	1.80096	10.2127		STAT1	0.452549	-0.34979	-0.51715	0	-0.617236	0	-1.64886		MTSS1	-0.465087	0	-0.389945	-0.43979	-0.43287	-0.418494	-2.57906
DYNLL1	-0.360719	-0.253081	-0.444392	0	-0.328481	0	-1.71515		IL1R2	2.85327	2.07328	2.24338	1.56419	2.76107	0	14.2563		CCNI	0	-0.331346	-0.371541	-0.411707	-0.29205	0	-1.69869		TYROBP	-0.569185	-0.464043	0.298971	-0.437636	-0.570811	-0.257071	-2.57059
CD160	0	-0.453848	0	0.288304	-0.571891	-0.335156	-1.64448											S100A10	-0.694531	0	-0.291891	-0.331119	-0.410523	0.42021	-1.71838		RPS4Y1	0.359715	0.50849	-2.18988	-2.03066	0.391962	0	-2.56841
BTN3A2	0	0.360252	0	-0.312232	-0.595382	-0.399757	-1.5425											UBE2L6	0	-0.411752	-0.389513	-0.289653	-0.336752	0	-1.76442		GPSM3	0	0	-0.549384	-0.402482	-0.667259	-0.269155	-2.55554
MRPS6	-0.36647	-0.267669	-0.488098	-0.323612	0	0	-1.44585											GIMAP4	0	-0.275505	-0.605253	-0.343705	-0.273712	0	-1.77189		TRAC	-0.502083	-0.256857	0	-0.420224	-0.50847	-0.357156	-2.55326
PSME1	0	-0.325646	-0.678628	0.250227	-0.337298	0	-1.42864											MYL6	-0.397874	-0.296898	-0.302559	0	-0.38919	0	-1.77571		BIRC3	0	0	-0.902222	-0.418895	-0.430374	-0.359568	-2.54143
CMPK2	0	-0.257564	-0.290519	-0.270781	-0.301886	0	-1.42264											FAM89B	-0.360485	-0.429813	-0.424356	0	-0.286628	0	-1.78791		TMSB4X	-0.539292	-0.35667	0	-0.390322	-0.423756	-0.345939	-2.47973
CD74	-0.43977	-0.421703	-0.340623	0.457174	-0.324889	0	-1.3947											IGHA2	-0.260796	0	0	-0.376855	-0.393667	-0.393125	-1.81811		CD40	-0.3223	0	-0.769775	-0.307326	-0.527777	0	-2.45495
IRF1	0	-0.325046	-0.64953	0.404547	-0.37076	0	-1.31155											COMMD6	0	-0.513794	-0.396595	0	-0.30412	-0.330283	-1.84891		AIM2	0	-0.474085	-0.456155	0	-0.508745	-0.440428	-2.38816
C1orf56	-0.682023	0.470179	0	-0.682267	0	-0.366583	-1.26069											PLSCR1	-0.250118	-0.330948	-0.284788	-0.268418	-0.357608	0	-1.84949		ITM2B	0	0	-0.271279	-0.444261	-0.581004	-0.497066	-2.37461
RPL17	0.431626	0.572965	0	-0.281858	-0.691076	-0.514237	-1.17366											CCR7	0.608628	0	-0.958383	-0.831567	0	-0.670771	-1.85209		TCL1A	0	0.584798	-1.27654	-0.428806	-0.618934	0	-2.35841
HLA-C	0	0.46053	-0.392404	0	-0.330688	-0.492369	-1.08562											SELL	0	-0.318863	-0.598647	-0.581614	0	-0.356717	-1.85584		TSPAN13	0	0	-0.505945	-0.445664	-0.531011	-0.304465	-2.3181
UCP2	0	0.45013	0	-0.370927	-0.400197	-0.336729	-1.05792											TYROBP	-0.395144	-0.296772	0	-0.370614	-0.405879	0	-1.87429		STK17A	-0.320428	0	-0.718013	-0.384185	-0.443371	0	-2.30937
RPS17	1.01149	0	0.354813	0	-0.883275	-0.531111	-0.931356											PLAC8	0	-0.35592	-0.280677	-0.319467	-0.294331	-0.346851	-1.89158		S100A9	0	-1.44739	1.8003	-0.529222	-1.06525	0	-2.30681
HLA-DQA2	-0.376481	-0.376481	-0.376481	1.08203	-0.3157	0	-0.678815											VIM	-0.298884	-0.263824	-0.348594	0	-0.499013	0	-1.90933		SH3BGRL3	-0.470768	0	-0.484209	0	-0.513366	-0.286424	-2.26813
RPS21	-0.809338	-0.971022	0.500068	0	0	0.649227	-0.631065											JUND	-0.294667	-0.27129	-0.570769	0	-0.395865	0	-1.92846		EEF1B2	-0.432767	-0.472598	-0.348153	0	-0.275143	-0.452189	-2.25599
IGKC	0	1.04428	-1.5236	-1.00587	0.652628	0	-0.179932											IFI44	0	-0.296357	-0.367001	-0.410549	-0.429356	0	-1.93262		MYL12A	0	0	-0.579814	-0.48055	-0.407358	-0.33437	-2.20945
KLRD1	0	0.620112	0.684401	0.319686	0	-0.749481	0.874718											ATP6V0E1	0	-0.375066	-0.560081	-0.260204	-0.369047	0	-1.93344		CD48	0	-0.48696	-0.575229	-0.400791	-0.359165	0	-2.18131
RNASEK	0.960335	0.930516	0	0	-0.278657	-0.402854	0.930683											HLA-C	-0.269814	0.518982	-0.592614	0	-0.638778	-0.315652	-1.93665		SNX3	-0.26973	0	-0.675284	0	-0.482583	-0.26565	-2.17583
IGLC2	0	0.298272	-1.40253	0.784001	0.943766	-0.631762	0.935509											S100A12	0	-0.424873	0	-0.354737	-0.407459	-0.357831	-1.95236		EEF1A1	-0.299417	0	-0.311673	0	-0.522298	-0.478184	-2.13387
NME2	0.964126	1.09707	0	0	-0.37327	-0.340779	0.973879											DOK2	-0.473472	0	-0.279121	-0.328758	-0.435711	0	-1.95277		HLA-C	0	0.359971	-0.647358	0	-0.761499	-0.284324	-2.09471
RPS26	0	1.35247	1.48268	0	-0.672629	-0.49639	0.993507											LPAR6	-0.423195	-0.476865	-0.354789	0	-0.35717	0	-1.96919		TRBC1	-0.38723	-0.383754	0	-0.321119	-0.349823	-0.29938	-2.09113
UBE2V1	0.620017	0.746232	0.324171	0	-0.348336	0	0.993748											C1orf56	-0.627255	0.932424	0	-0.69954	-0.650791	-0.274336	-1.97029		S100A12	-0.651978	-0.63956	0	-0.411378	0	-0.358566	-2.06148
LINC02446	1.38683	1.1835	0	-0.376017	-0.55356	0	1.0872											LDHB	0	-0.606032	-0.458481	-0.362344	-0.280653	0	-1.98816		ID3	-0.324712	0	-0.413757	-0.33103	-0.494785	0	-2.05907
PPDPF	0	0	0.335313	0.569976	0.336841	-0.403865	1.17511											HSPA1A	-0.302776	-0.32499	-0.358697	-0.278783	-0.362238	0	-1.98972		EVI2B	-0.350672	-0.297894	0	-0.252408	-0.435729	-0.285223	-2.05765
RPL27A	0.43379	-0.512657	0.392189	0	0.475812	0	1.26494											GZMM	-0.324242	0	-0.359507	-0.367386	-0.471118	0	-1.99337		DCK	-0.418436	0	-0.330677	-0.264389	-0.357987	-0.327106	-2.05658
TXNIP	0	0.527007	0.65979	-0.565953	0.541478	-0.423794	1.28											C1orf162	0	-0.556014	-0.588173	-0.262519	-0.321246	0	-2.0492		HOPX	-0.464178	0	0	-0.363289	-0.447787	-0.330503	-2.05354
RPS29	0.770498	0	0.728448	0.380797	0	0.468607	2.34835											HSP90AA1	-0.302883	-0.755837	-0.260765	0	-0.37471	0	-2.06891		FTH1	-0.342819	0	0	-0.330074	-0.516988	-0.318432	-2.0253
MT-ND5	0	0.511706	1.0805	0.35236	0	0.40612	2.35069											SERF2	-0.315569	-0.425224	-0.59706	0	-0.368758	0	-2.07537		HLA-DRB1	0.499726	0.651693	-0.517079	-0.592023	-1.00502	0	-1.96772
IGLC3	0	1.03785	-0.859621	-0.850152	1.64058	0	2.60924											RARRES3	-0.28096	-0.315408	-0.574079	-0.29211	-0.306971	0	-2.0765		RPL10	-0.332892	0	-0.632739	0	-0.271517	-0.448284	-1.95695
MT-ATP8	0	0	0.834594	0.587178	0.329323	0.642495	2.72291											OAS1	0	-0.349899	-0.37922	-0.452246	-0.452192	0	-2.08575		C16orf54	-0.382633	0	0	-0.48777	-0.398512	-0.250551	-1.91798
HIST2H2AC	0	0	0.476989	0.801098	0.568272	0.528883	2.94351											RPL39	0	-0.629176	-0.425425	0	-0.366599	-0.351254	-2.13905		LAPTM5	0	0.326981	-0.319599	-0.632003	-0.444558	-0.356307	-1.87004
MT-ATP6	0	0.496954	0.795337	0.390291	0.35431	0.626055	3.01726											FXYD5	-0.289204	-0.359545	-0.502577	-0.311675	-0.355655	0	-2.17431		RPS12	0	-0.270322	-0.602251	0	-0.314755	-0.364119	-1.8662
EMB	0	0.818577	0.762697	0.376868	0.559929	0	3.078											RAC2	-0.255748	-0.357467	-0.340363	0	-0.616038	0	-2.18565		TPT1	-0.293506	-0.262026	-0.320764	0	-0.298697	-0.366656	-1.84035
MT-ND4L	0.714596	1.1653	0.672098	0.552056	0	0	3.10405											S100A6	-0.31503	-0.368277	-0.433951	0	-0.540274	0	-2.19781		PFDN5	0	0	-0.723215	-0.279798	-0.265542	-0.262054	-1.79615
BTG1	0.488016	0.506049	0.477432	0	0.695399	0.380084	3.24238											KLRB1	-0.630452	-0.453982	0.551124	0	-0.881757	0	-2.29682		RPL8	-0.302916	0	-0.440316	0	-0.321144	-0.407056	-1.79258
ETS1	0	0.292877	0.658489	0.280116	0.734521	0.556497	3.25702											TCF7	0	-0.264257	-0.722604	-0.274941	-0.370112	-0.306823	-2.30885		RPS13	-0.271759	0	-0.532327	0	-0.28349	-0.414801	-1.78587
MALAT1	0	0.613964	0.477812	0.447335	0.656233	0.436405	3.28798											FTH1	-0.42506	-0.680731	0	0	-0.483594	-0.252678	-2.32566		ACTB	-0.463948	0	0.39548	0	-0.627254	-0.453009	-1.77598
PRMT2	0.716924	0.932459	0.583412	0.282743	0.611903	0.538908	4.27825											RPS26	-0.905003	1.09225	1.13097	-0.880311	-1.00733	-0.789516	-2.36626		IGHA2	0	0.328327	1.0718	-1.70422	0	-1.47187	-1.77596
HIST1H4C	0.7266	0.448505	0.342935	1.02836	0.85235	0.947122	5.19822											CORO1B	-0.320767	-0.575583	-0.525911	0	-0.522043	0	-2.46635		PLEKHA1	-0.333631	0	0	-0.362042	-0.394497	-0.28317	-1.76784
ITGB1	0	1.26196	0.859964	0	1.14707	0.965608	5.38167											RPS4X	-0.448776	-0.99351	0	0.269771	-0.377226	-0.562495	-2.48946		CD47	-0.293757	0	0	-0.290845	-0.455064	-0.266061	-1.76079
MTRNR2L12	0	0.579096	0.968748	1.23476	0.876121	1.05011	5.58495											RPL36A	-1.21661	-1.42166	0	-0.480335	0	0.605008	-2.5136		IKZF1	0	0	-0.347595	-0.260542	-0.427911	-0.274141	-1.7381
FKBP5	0.791706	1.34913	1.23841	0	1.16922	0	5.71768											ACTB	-0.279758	-0.258606	0	-0.260941	-0.699702	-0.335278	-2.53399		NCR3	-0.46901	-0.255951	-0.407158	0	-0.30056	0	-1.73324
PLCG2	0	0	0.67393	1.00247	1.43753	1.20076	5.75223											BTN3A2	0	0	-0.392214	-0.412756	-0.709153	-0.321376	-2.54465		MYL12B	-0.265648	0	-0.421694	0	-0.35905	-0.308134	-1.71358
																		RPS4Y1	0.749664	0	-2.63803	-2.63803	0.808142	0.354584	-2.55553		TAGAP	0	0.457017	-0.474686	0	-0.654752	-0.376933	-1.70411
																		BST2	-0.437273	-0.374755	-0.39186	-0.32035	-0.574861	0	-2.67396		RPL36A	-1.08645	-0.999996	0	-0.359198	0	0.751106	-1.69454
																		ITM2B	-0.265806	0	-0.525482	-0.359822	-0.630374	-0.359017	-2.77087		FCRL1	0	0.699391	-0.523606	0	-0.616344	-0.579578	-1.63648
																		MYC	0	-0.65423	-0.704253	0	-0.434182	-0.553962	-2.78081		CCR7	-0.330696	0.463219	-0.497465	-0.501677	-0.380228	0	-1.62708
																		XIST	-0.949157	-0.949157	1.15156	0.810734	-0.949157	-0.949157	-2.78349		TRAF5	-0.339414	0	-0.361058	-0.289555	-0.313924	0	-1.61788
																		MX2	0	-0.634803	-0.494986	-0.68168	-0.490404	0	-2.79228		IFI44L	0.615128	0	-0.722272	-0.687316	-0.644057	0.476881	-1.60569
																		HSPA8	-0.308785	-0.599941	-0.560264	0	-0.662053	0	-2.79309		RSRP1	-0.264822	0	-0.291452	0	-0.358758	-0.287907	-1.5617
																		HINT1	-0.389194	-0.767389	-0.615385	0	-0.516654	0	-2.80528		CD3E	-0.322616	0	0	-0.302973	-0.33609	-0.2605	-1.55827
																		EIF2AK2	0	-0.363544	-0.596859	-0.645441	-0.691174	0	-2.98819		ATP6V0E1	-0.334113	0	-0.424165	-0.269891	-0.251597	0	-1.53136
																		TNFSF10	0	-0.505557	-0.550081	-0.609161	-0.605066	-0.272744	-3.14767		IFIT3	0.285231	0	-0.413229	-0.448359	-0.457526	0	-1.49141
																		HSPB1	-0.26655	-0.455537	-0.77099	-0.356331	-0.551336	-0.264672	-3.21675		FCMR	0	0.356359	-0.427458	-0.466345	-0.470635	0	-1.47871
																		MX1	0	-0.446571	-0.620627	-0.907506	-0.636368	0	-3.24744		LINC02397	0	0.737841	-0.339146	0	-0.785515	-0.304055	-1.47639
																		IFITM3	0	-0.438056	0	-0.579637	-0.94312	-0.450179	-3.35411		UBA52	-0.278303	-0.340323	-0.432607	0	0	-0.405909	-1.45714
																		B2M	-0.417787	-0.286411	-0.710458	-0.356793	-0.67541	-0.301568	-3.42384		CALHM6	0	0.559786	-0.484259	-0.359053	-0.412563	-0.329112	-1.43776
																		CD48	0	-0.689038	-0.857294	-0.499472	-0.569726	-0.329812	-3.51507		OSTF1	-0.309859	0	-0.28641	0	-0.276757	-0.28396	-1.43374
																		ANXA1	-0.980701	0	-0.621531	-0.44413	-0.734598	0	-3.51556		MIF	0.618318	0.368239	0.702011	0	-0.884399	-1.20736	-1.28759
																		CD7	0	-0.779875	-0.795562	-0.332924	-0.618397	-0.375229	-3.52038		ISG15	0	-0.344008	-0.822628	-0.603349	0	0.487567	-1.28242
																		XAF1	0	-0.434015	-0.802918	-0.880988	-0.749789	0	-3.6175		PSMA2	-0.55034	-0.601653	0.294492	-0.399643	0	0	-1.25714
																		TMSB4X	-0.605927	-0.953737	-0.585498	-0.345445	-0.572827	0	-3.63626		NACA	-0.301815	-0.28876	-0.371534	0	0	-0.254274	-1.21638
																		GNLY	-1.48899	1.35873	0	-1.32872	-0.824727	-0.616794	-3.72522		XAF1	0.688884	0	-0.689349	-0.452484	-0.633844	0.54284	-1.1778
																		S100A4	-0.8702	-0.273855	-0.838321	0	-0.972699	0	-3.92777		PCDH9	0	0.392795	-0.478108	0	-0.389889	-0.281494	-1.14658
																		S100A9	0	-1.20999	1.91166	-0.82482	-1.58497	-0.642448	-3.93555		IRF1	0.824377	-0.56283	-0.338666	0	-0.525055	0	-1.12723
																		TRBC1	-0.652058	-1.38727	-0.804507	0	-0.636482	0	-4.1168		AC004556.1	-0.300772	0	-0.300772	-0.258772	0	-0.251332	-1.11165
																		TRAC	-0.484827	-0.525362	-1.11137	-0.348538	-0.927242	0	-4.32458		AFF3	0	0.480396	-0.483866	0	-0.331709	-0.358446	-1.02533
																		IFIT1	-0.422742	-0.574176	-0.73065	-0.766964	-0.767005	-0.328242	-4.35678		DUSP1	0	-0.584396	-0.295106	0.326178	0	-0.459206	-1.01253
																		IFI6	0	-0.553302	-0.894144	-0.880443	-0.857078	-0.331024	-4.37307		HNRNPA1	0	0.564041	0.351417	-0.383119	-0.388075	-0.687899	-0.93171
																		IFITM2	-0.858048	-0.916106	0	-0.405268	-0.974859	-0.394119	-4.52326		SNHG8	0.4972	0	0	-0.326447	-0.361163	-0.336571	-0.888145
																		IFIT3	0	-0.803422	-0.823411	-0.887375	-0.858047	-0.419337	-4.64964		IRF8	0	0.409943	-0.397293	-0.403694	0	-0.432306	-0.82335
																		S100A11	-0.97522	-0.602883	-0.39104	-0.652352	-1.1005	0	-4.82249		IGHG3	-0.729882	-2.35327	-1.95133	0	2.13568	0	-0.763124
																		IFI44L	0	-0.541611	-1.28152	-1.18211	-1.19844	0	-5.40212		NCK2	0	0.353014	-0.308686	-0.336355	0	-0.363897	-0.655924
																		ISG15	-0.850359	-0.870236	-1.37544	-1.16614	-0.937412	0	-6.137		RPL17	0.498534	0.839155	0	0	-0.802987	-0.338275	-0.606558
																		RPS10	-1.5889	-1.85731	-0.750669	-1.0271	-0.483334	0	-6.19065		HLA-A	0.329225	0	-0.449543	0	-0.252813	0.278454	-0.347492
																		LTB	-1.00335	-1.5426	-1.72276	0	-1.40783	0	-7.08436		DDX3Y	0.351937	0.316453	-0.444142	-0.387264	0	0.264341	0.101325
																		IFITM1	0.849157	0	-0.927171	-0.720122	-2.48094	-2.64011	-8.40012		MX1	0.584794	0	-0.41233	-0.481848	0	0.456922	0.147538
																		S100A8	0	-2.22806	1.05233	-1.88041	-2.49696	-1.34804	-9.39808		IL7R	0	0.459648	0.866872	-0.660612	0	-0.501419	0.164488
																											BTG1	0.537016	0.601418	-0.644224	0	0	-0.255645	0.238565
																											RNASE6	0	0.839145	-0.448237	-0.391557	0	0.291976	0.291327
																											IFI27	1.05821	0	-0.871519	-0.757251	0.489242	0	0.407927
																											IFI6	0.710763	0	-0.47589	-0.479245	0.326887	0	0.409402
																											TXNIP	0.719449	0.901858	0	-0.493572	0	-0.570575	0.55716
																											SAT1	0.371814	-0.326408	0.33137	0	0	0.434835	0.811611
																											SRGN	0	-0.649492	1.16306	-0.427931	0.379509	0	0.84466
																											RPS17	1.00629	0.530397	0.82169	0.350322	-0.720102	-0.407073	0.861428
																											RNASEK	1.01423	1.07783	0	0	-0.404146	-0.372602	0.911168
																											EIF1AY	0.376551	0.763207	-0.927801	-0.868487	0.661814	0.45472	1.12182
																											NME2	1.12591	1.35883	0	0	-0.366349	-0.411014	1.34104
																											RPS29	0.573071	0.319989	0.401286	0.46905	0	0	1.7634
																											TIMM10	0.321521	0	0.273971	0.518957	0.387125	0	1.8887
																											HIST1H1E	0.419968	0	0	0.889781	0.362214	0.550764	2.58494
																											MT-ND6	0	0	1.2555	0.335102	0.374815	0.396111	2.73634
																											FKBP5	0.374881	1.11874	1.17042	0	0.477635	-0.33809	3.28121
																											HIST2H2AC	0	0	1.18037	0.737929	0.546936	0.54105	3.55322
																											RRBP1	0.50269	0	1.23329	0	0.725587	0.527489	3.71464
																											MT-ATP8	0	0.488036	1.03501	0.580199	0.449513	0.803306	3.80558
																											MTRNR2L12	0	0.620986	1.21673	1.05196	0.606445	1.0151	5.11766
																											PLCG2	0.557428	0	0	1.24594	1.23741	1.29656	5.57475
																											HIST1H4C	0.706938	0	1.6147	1.33763	1.02811	1.07528	6.79078
[truncated: 34 more columns]

## Sheet: 7 Days
CD8 T Cells						Neutrophil						CD4 T Cells						B Cells						Monocytes						Platelet						Other						NK Cells						Other T Cells
Gene	A10	A12	A14	Sum		Gene	A10	A12	A14	Sum		Gene	A10	A12	A14	Sum		Gene	A10	A12	A14	Sum		Gene	A10	A12	A14	Sum		Gene	A10	A12	A14	Sum		Gene	A10	A12	A14	Sum		Gene	A10	A12	A14	Sum		Gene	A10
MT-CO3	1.10198	0.383276	0.839733	2.32499		MT-CO3	1.78585	0.986138	0.534732	3.30672		MT-ND5	0.530509	1.04094	0.568752	2.1402		MT-ND4	0.729807	0.508012	0.678624	1.91644																				MYOM2	-0.51829	0.311365	1.24532	1.0384		IFITM1	-2.16594
MT-CYB	0.792283	0.385453	1.09259	2.27032		FTL	-0.403754	0.769099	1.15062	1.51597		MT-ATP6	0.807226	0.300132	0.605959	1.71332		MT-ATP6	0.713188	0.568405	0.460732	1.74232																				CD3E	1.03482	-0.756231	0.742922	1.02151		MIF	-1.45647
MT-ND5	0.566446	1.03551	0.590122	2.19207		H3F3A	-0.447884	0.51224	0.616089	0.680446		MT-CO1	0.508171	0.381547	0.675852	1.56557		MT-CO3	0.935589	0.373395	0.418122	1.72711																				RPS4Y1	0.841078	-1.99697	0.575484	-0.580411
MT-ATP6	0.973983	0.395963	0.63862	2.00857		FTH1	-0.717344	0.418084	0.484566	0.185306		LGALS1	-0.253646	1.39006	-0.345911	0.790502		MT-CO1	0.647531	0.496739	0.542999	1.68727																				MIF	-1.59266	-0.414798	-1.20117	-3.20864
ITGB1	0.467515	0.598032	0.901965	1.96751		CLEC2B	-0.429842	-0.58769	0.459001	-0.558531		MT-ND3	-0.325836	-0.26823	0.764079	0.170013		MT-CYB	0.613234	0.369331	0.559462	1.54203																				CRIP1	-1.66258	-0.891493	-1.58095	-4.13503
MT-CO1	0.72951	0.468213	0.645491	1.84321		SMIM25	-1.03078	-0.289057	0.627986	-0.691853		IGLC3	-0.362999	-0.25674	0.370982	-0.248756		RPS4Y1	1.31368	-1.71568	0.838088	0.436082																				S100A9	-2.60936	-0.909177	-2.31756	-5.8361
MT-ND4	0.763967	0.296085	0.657076	1.71713		AIF1	-1.5339	-0.397586	0.669066	-1.26242		MYL6	-0.406545	0.370805	-0.306819	-0.342558		EIF1AY	0.528075	-0.834708	0.628138	0.321504																				IFITM1	-2.5517	-1.49551	-1.98083	-6.02804
ZNF683	0.256249	0.392789	0.692273	1.34131		S100A9	-1.25569	-0.550111	-0.544769	-2.35057		CLIC1	-0.278627	0.367016	-0.450386	-0.361996		RPL27A	-0.301685	-0.317865	-0.341197	-0.960747																				S100A8	-3.96576	-1.2269	-3.76267	-8.95534
CD52	0.429596	0.417677	0.370001	1.21727		S100A8	-1.21884	-0.624644	-0.550568	-2.39405		PLCG2	-0.752354	-0.32224	0.567538	-0.507056		XIST	-0.842438	0.339551	-0.842438	-1.34532
HLA-B	0.396501	0.333028	0.406092	1.13562		MYL12A	-1.14511	-1.04389	-0.788759	-2.97776		IL32	-0.425826	0.360854	-0.448972	-0.513944		RPS26	-1.39916	1.0406	-1.17016	-1.52872
HLA-DRB1	0.854559	0.480376	-0.467877	0.867058		FOLR3	-1.22317	-0.939986	-1.76765	-3.93081		SNHG9	-0.435595	-0.382725	0.30002	-0.518299		RPS17	-0.885978	-1.1418	-0.430441	-2.45822
DDIT4	0.454328	-0.316012	0.341235	0.479551		IFITM3	-0.940646	-1.65583	-1.43383	-4.03031		S100A4	-0.268082	0.430382	-0.686458	-0.524158		HLA-C	-0.963803	-0.766425	-1.02468	-2.75491
RPL36A	0.326171	-0.295772	0.340582	0.37098		HPGD	-1.98341	-1.9224	-1.67695	-5.58276		XIST	-0.624081	0.611787	-0.624081	-0.636375		IFITM1	-0.999266	-0.892769	-1.01027	-2.90231
SNHG9	-0.289112	-0.301992	0.415664	-0.17544		PLAC8	-1.86407	-1.66192	-2.15968	-5.68567		SNHG8	-0.335071	-0.984109	0.647136	-0.672043		MIF	-1.31744	-0.977097	-1.44736	-3.7419
RPS26	-0.822399	1.35794	-0.924639	-0.389102		LY6E	-1.24984	-2.5437	-2.08734	-5.88088		AC004556.1	-0.251629	-0.252536	-0.252536	-0.756701		CRIP1	-1.87543	-1.04115	-0.970554	-3.88713
SNHG8	-0.32294	-0.801972	0.669047	-0.455865		CD177	-1.96868	-2.22017	-1.78546	-5.9743		IGHG3	-0.291633	-0.27504	-0.296378	-0.863052		HLA-DRB5	-3.01975	-3.03817	-1.28661	-7.34453
XIST	-0.582418	0.69573	-0.582418	-0.469106		ZDHHC19	-2.18942	-2.37569	-2.29224	-6.85735		S100A11	-0.635364	0.408557	-0.639651	-0.866458		S100A8	-3.34802	-2.14261	-1.92567	-7.4163
IGLC3	-0.394251	-0.404683	0.322763	-0.476171		STXBP2	-2.69404	-2.63714	-2.38937	-7.72055		CSF3R	-0.276033	-0.304572	-0.389335	-0.96994
RPS4Y1	0.759695	-2.55198	0.520741	-1.27155		IFITM1	-3.87291	-3.16656	-2.88686	-9.92634		SAT1	-0.270896	-0.262177	-0.466174	-0.999246
IGLC2	-0.254936	-0.745709	-0.567697	-1.56834								IFI44L	-0.283567	-0.390072	-0.332808	-1.00645
CCL3L1	-0.670903	-0.651014	-0.770352	-2.09227								FAM13A	-0.445954	-0.294838	-0.317853	-1.05865
RPS17	-0.699007	-1.04451	-0.620706	-2.36422								AC133644.2	-0.409691	-0.391296	-0.282613	-1.0836
HLA-DRB5	-0.934708	-0.927308	-0.594636	-2.45665								GIMAP4	-0.53173	-0.277574	-0.303574	-1.11288
S100A12	-0.939579	-0.807576	-0.955131	-2.70229								IGHG1	-0.45368	-0.276617	-0.404042	-1.13434
CRIP1	-1.39643	-0.600181	-1.06392	-3.06053								RPS4Y1	0.77795	-2.69643	0.601197	-1.31728
MIF	-1.45467	-0.591538	-1.17741	-3.22362								MNDA	-0.534741	-0.295173	-0.550485	-1.3804
IFITM1	-2.11552	-1.24086	-1.73233	-5.08871								ISG15	-0.881034	-0.441063	-0.281236	-1.60333
S100A9	-2.01222	-1.23119	-1.95817	-5.20159								RPS17	-0.762331	-1.09398	-0.713661	-2.56997
S100A8	-3.23148	-1.96347	-3.19422	-8.38917								S100A12	-0.936383	-0.78969	-0.925642	-2.65172
												RPS26	-1.79903	0.82394	-1.82021	-2.7953
												MIF	-1.48823	-0.623576	-1.31133	-3.42314
												CRIP1	-1.89865	-0.743861	-1.47459	-4.1171
												S100A9	-2.13684	-0.83324	-1.99502	-4.9651
												IFITM1	-2.11905	-1.24191	-1.78859	-5.14956
												S100A8	-3.33439	-1.69407	-3.34855	-8.37701
[truncated: 8 more columns]
