# Supplementary material for: Dexamethasone modulates immature neutrophils and interferon programming in severe COVID-19
Source: Nat Med. 2021 Nov 15;28(1):201–11. doi: 10.1038/s41591-021-01576-3 (PMC8799469; doi:10.1038/s41591-021-01576-3)
Supplement: Supplementary file 7 — Sexually dimorphic neutrophil DEGs in patients with COVID-19 treated with dexamethasone relative to non-dexamethasone COVID-19 controls at t1 after ICU admission. Reported are neutrophil transcriptome modulated by dexamethasone in both sexes (columns B–G), in males alone (columns I–N) and in females alone (columns P–S). P values were calculated using two-sided t-tests adjusted with Bonferroni correction for multiple comparisons. [file 41591_2021_1576_MOESM7_ESM.xlsx]

## Sheet: Sheet1
	Neutrophil transcriptome modulated by dexamethasone in both sexes.							Neutrophil transcriptome uniquely modulated by dexamethasone in male donors.							Neutrophil transcriptome uniquely modulated by dexamethasone in female donors.
	Gene (n=525)	p-val	# of Females Contributing	# of Males Contributing	Average Female FC (Dex vs No Dex)	Average Male FC (Dex vs No Dex)		Genes (n = 382)	C10	C11	C14	C15	Avg Donor FC		Genes (n = 510)	C12	C13	Avg Donor FC
	IL1R2	0.404965	2	4	1.57185	2.24225		WSB1	2.2515	0	2.04074	0	1.07306		DEFA3	0	2.8327	1.41635
	GBP5	0.754155	2	1	1.28038	0.868276		FAM157C	2.38292	0	1.21871	0	0.900408		MTRNR2L12	1.17556	1.30688	1.24122
	SLC11A1	0.335729	2	1	1.07606	0.491992		SH3BP2	2.24713	0	0.690458	0	0.734398		HPGD	2.25063	0	1.12532
	FTH1	0.0979993	1	4	-0.424199	-1.97435		RETN	0	0	0.460731	2.24885	0.677395		WARS	0.848687	1.31722	1.08295
	MEF2A	0.339115	2	1	1.05061	0.373518		IGLV2-11	2.32101	0	0	0	0.580252		CXCL8	0	1.87515	0.937577
	MBNL1	0.408113	2	2	1.03321	0.316734		LONP2	0	1.37098	0.948384	0	0.57984		BTG2	0.506529	1.35476	0.930646
	TNFAIP2	0.54661	1	1	0.98304	0.138009		DGKH	0	2.19509	0	0	0.548772		RPS29	0.595509	1.13196	0.863736
	MTRNR2L8	0.0280476	2	2	0.931094	-0.71822		ARMH1	1.95995	0	0	0	0.489986		SERPINA1	1.15373	0.501221	0.827473
	AIF1	0.0784886	2	2	1.06021	-0.517898		EZH1	1.93893	0	0	0	0.484731		C1orf162	1.57444	0	0.787221
	NEAT1	0.957005	2	3	0.88859	0.921907		MMP9	0	0	1.46944	0.448651	0.479524		POU2F2	0	1.5552	0.777599
	MT-ND1	0.180899	2	2	0.876136	0.10197		TRAPPC5	0	1.91427	0	0	0.478567		MT-ND5	0.957199	0.560254	0.758726
	CST3	0.0465196	2	2	-1.7413	-0.322889		SMG5	1.90264	0	0	0	0.475661		TLR8	0.852441	0.65374	0.75309
	FKBP5	0.79172	1	2	0.830351	1.14396		FBXO38	1.86004	0	0	0	0.46501		TNFAIP3	0	1.49433	0.747165
	CARD16	0.0480492	2	1	-1.21974	-0.291912		AC116366.1	1.8275	0	0	0	0.456875		ZFP36	0.951065	0.511128	0.731096
	PLCG2	0.590323	1	2	0.779979	1.4775		PQLC3	1.80466	0	0	0	0.451164		G0S2	0	1.46023	0.730115
	ASPH	0.825178	1	1	0.747872	0.51974		MED29	1.80284	0	0	0	0.45071		PTGS2	0	1.39545	0.697723
	MACF1	0.709016	1	1	0.742019	0.369916		LAP3	1.80117	0	0	0	0.450293		SCLT1	0.472969	0.902299	0.687634
	BRI3	0.0714712	2	1	-0.852651	-0.230406		RIPK1	1.78287	0	0	0	0.445718		MT-CO1	0.539407	0.793503	0.666455
	GAS7	0.703986	1	1	0.732402	0.358524		TRIQK	0	1.78017	0	0	0.445042		RPL38	0.497401	0.823216	0.660308
	SH3BGRL	0.632141	1	1	0.718425	0.251701		PFKFB2	1.77639	0	0	0	0.444097		GLUL	0.592204	0.727	0.659602
	NFKBIA	0.537352	1	1	0.707476	0.0804731		CFLAR	0	0	1.02644	0.747412	0.443463		RBM25	0.602732	0.702979	0.652855
	ARG1	0.777929	1	2	0.703243	0.988861		TCF4	1.7662	0	0	0	0.441551		PABPC1	0.843057	0.461132	0.652094
	QPCT	0.0615296	2	2	-1.27873	-0.214536		IGLL5	0	1.73833	0	0	0.434581		RPL41	0.670652	0.62353	0.647091
	BCLAF1	0.27927	2	1	0.686983	0.296426		IGLC7	0	0	1.71966	0	0.429914		AC084871.2	0.6149	0.658207	0.636553
	KLF7	0.265921	2	1	0.677856	0.239514		NPEPL1	0	1.71287	0	0	0.428218		TRIB1	0.710862	0.526844	0.618853
	MT-CYB	0.0123776	2	1	0.789671	-0.196989		MAP4K4	0	0	1.00106	0.703101	0.426039		TBCA	0.933464	0.291396	0.61243
	GBP2	0.10145	2	1	0.662021	0.132656		ZNF839	1.68745	0	0	0	0.421863		TCF25	0.526518	0.697203	0.611861
	PELI1	0.333339	2	1	0.66024	0.251597		DNAH17	1.68595	0	0	0	0.421488		NUDT16	1.22238	0	0.611191
	CYP1B1	0.675628	1	1	0.660198	0.288663		AC093495.1	1.68086	0	0	0	0.420214		PLAUR	0	1.21623	0.608115
	MT-ND2	0.103831	2	1	0.658479	-0.123724		CHD7	0	0	1.16926	0.465555	0.408703		LRRFIP1	0.394605	0.78276	0.588682
	CALM2	0.573958	1	1	0.655084	0.140528		PCNX1	0	0	1.09146	0.541281	0.408186		AC020656.1	0	1.14803	0.574013
	PTMA	0.645462	1	1	0.654048	0.247245		IGF2R	0	0	1.04552	0.582239	0.406939		MT-ND4L	0.514159	0.62111	0.567635
	HIST1H4C	0.806818	1	2	0.653317	0.44534		VPS13D	1.62477	0	0	0	0.406194		PLEKHO1	0	1.12685	0.563426
	RNF145	0.990163	2	2	0.648485	0.643498		SIPA1L2	0	1.61149	0	0	0.402872		PDE4B	0	1.12371	0.561853
	MT-CO3	0.431446	1	1	0.644001	-0.139925		AGO4	0	1.60334	0	0	0.400834		SRRM1	0.498358	0.61519	0.556774
	GPCPD1	0.612105	1	1	0.642505	0.196978		KLF9	1.59947	0	0	0	0.399868		PPP1CB	0.807431	0.303154	0.555293
	SSH2	0.214603	2	2	0.641404	0.329752		B4GALT4	1.57502	0	0	0	0.393756		IL1RAP	0.54601	0.544702	0.545356
	LILRB2	0.147416	2	2	0.63787	0.28223		ATXN7.1	1.51113	0	0	0	0.377782		ZNF292	0.418389	0.671147	0.544768
	SRRM2	0.543794	2	2	0.63599	0.390103		KCNE1	0	0	1.49781	0	0.374453		GNAI2	0.492032	0.593716	0.542874
	RNF144B	0.126887	2	1	0.628074	0.199496		PFKFB3	0	0	1.46915	0	0.367288		RPS20	0	1.06025	0.530124
	DDX5	0.385611	2	2	0.622	0.328461		IGLV3-25	1.44774	0	0	0	0.361935		RPL21	0.282916	0.766009	0.524462
	DPYD	0.537831	2	2	0.618815	0.408059		ZHX2	1.43602	0	0	0	0.359005		RPL37A	0	1.04663	0.523317
	MT-ND4	0.157218	2	1	0.618039	-0.170288		CEP170	0	1.42744	0	0	0.35686		CD74	0	1.0424	0.521202
	SLC8A1	0.747633	1	1	0.61773	0.349453		IGLV1-51	0	1.41274	0	0	0.353184		CYTH4	0.465836	0.554198	0.510017
	TAOK3	0.444463	2	2	0.613916	0.319986		TUT4	0	0	1.40856	0	0.352141		ABHD2	1.01928	0	0.509639
	LILRB3	0.381762	2	2	0.612105	0.361867		IGLV3-19	1.35889	0	0	0	0.339722		P2RY14	0	1.01208	0.506041
	IL18RAP	0.773308	1	1	0.597807	0.364062		MTMR3	0	0	1.05473	0.293502	0.337057		GBP4	0	1.00782	0.503912
	HMGN2	0.58812	1	1	0.596877	0.149317		BAP1	1.34608	0	0	0	0.33652		TET2	0.371363	0.634599	0.502981
	IKZF1	0.590895	1	1	0.587016	0.150827		PLBD1	0	0	0.770138	0.560256	0.332598		HMGN1	0	1.00312	0.501558
	SAT1	0.32225	2	1	0.584215	0.0816836		CAMKK2	0	0	0.980092	0.337538	0.329408		KCNJ2	0.492558	0.508881	0.500719
	SMIM25	0.378884	1	1	0.580661	-0.223035		DTX2	1.31631	0	0	0	0.329077		RPS26	1.00118	0	0.500588
	AGTPBP1	0.385932	2	1	0.571236	0.277766		MAPK14	0	0	1.04723	0.2644	0.327908		OTULIN	0	0.990028	0.495014
	IRF1	0.616044	1	1	0.56967	0.179678		MZB1	0	0	1.3086	0	0.327149		FRMD4B	0.985241	0	0.492621
	SERPINB1	0.422413	1	1	0.568737	-0.139757		INTS12	1.30219	0	0	0	0.325547		DIAPH2	0	0.975411	0.487706
	ANP32A	0.0645528	2	1	-1.10237	-0.186578		DGKD	0	0	1.29005	0	0.322513		CSDE1	0.610068	0.361716	0.485892
	TPI1	0.0389934	2	1	0.433282	-0.183527		SLA	0	0	1.28314	0	0.320786		IL1B	0	0.971019	0.48551
	TLR2	0.746468	1	1	0.561795	0.316695		ITPRIP	0	0	0.938803	0.343874	0.320669		FAM129A	0.629593	0.339436	0.484514
	MIR4435-2HG	0.0179102	2	1	-0.990027	-0.182354		LILRB4	1.27611	0	0	0	0.319028		HNRNPD	0.453112	0.512447	0.48278
	RPS6KA3	0.705645	1	1	0.558323	0.274972		SMG1	0	0	0.80243	0.448723	0.312788		MAP1LC3B	0.955504	0	0.477752
	CEP350	0.143571	2	2	0.558122	0.252859		PTPRA	0	0	0.727209	0.49241	0.304905		SLC43A2	0	0.95542	0.47771
	SYK	0.285147	2	1	0.554035	0.0669869		KIF1B	0	0	1.21778	0	0.304445		SIGLEC10	0	0.949122	0.474561
	MT-CO2	0.0247237	2	1	0.563045	-0.178641		GATAD2A	0	0	0.827875	0.326801	0.288669		SMIM27	0.585531	0.363256	0.474394
	FNBP1	0.298231	2	2	0.551147	0.29093		DYSF	0	0	1.1514	0	0.287849		HNRNPU	0.504025	0.438137	0.471081
	HNRNPA2B1	0.470289	2	2	0.538545	0.330065		UPP1	0	0	1.14802	0	0.287006		RPL27A	0.286491	0.650745	0.468618
	CMIP	0.176378	2	1	0.531058	0.0704643		PHC2	0	0	1.14505	0	0.286262		SSFA2	0.463305	0.473079	0.468192
	MDM2	0.324209	2	1	0.525914	0.220382		GOLGB1	0	0	1.13035	0	0.282587		NFKB2	0	0.929174	0.464587
	FOS	0.304391	1	1	0.52282	-0.343707		NBEAL2	0	0	1.1052	0	0.2763		NRDC	0.284385	0.642022	0.463203
	MT-ND3	0.0113313	2	1	0.689041	-0.172049		IVNS1ABP	0	0	1.07988	0	0.26997		ANKRD22	0	0.925892	0.462946
	IDI1	0.686645	1	1	0.512101	0.234481		ZFC3H1	0	0	1.07091	0	0.267726		GNAI3	0.412843	0.5107	0.461771
	ERGIC1	0.752924	1	1	0.508916	0.292471		HSP90B1	0	0	1.01114	0	0.252786		AP5B1	0.31492	0.607592	0.461256
	IRAK3	0.802764	2	2	0.508898	0.638316		P2RX1	0	0	1.00469	0	0.251172		HOTAIRM1	0.343384	0.578895	0.46114
	PRRC2C	0.821162	2	2	0.507922	0.420002		MGRN1	0	0	0.992451	0	0.248113		SNW1	0	0.916041	0.45802
	ECE1	0.779609	2	2	0.506109	0.403195		TMCO3	0	0	0.962404	0	0.240601		PTPN6	0.45283	0.445188	0.449009
	MT-ATP6	0.0685297	2	1	0.739253	-0.154351		VCP	0	0	0.960739	0	0.240185		NUDT5	0.892947	0	0.446474
	PARP14	0.858934	1	1	0.505385	0.664273		FGD3	0	0	0.960611	0	0.240153		IRS2	0.884624	0	0.442312
	HIF1A	0.910866	1	2	0.491454	0.419515		PGLYRP1	0	0	0	0.953971	0.238493		ETS2	0.880472	0	0.440236
	ZDHHC20	0.768482	1	1	0.485422	0.291698		PADI4	0	0	0	0.949602	0.237401		MBOAT2	0.420848	0.458018	0.439433
	NLRP1	0.750798	1	1	0.48506	0.277012		C16orf72	0	0	0.942413	0	0.235603		SRSF5	0.329856	0.546294	0.438075
	SORT1	0.704109	1	1	0.482785	0.236439		NLRP12	0	0	0.933828	0	0.233457		EIF5	0.334767	0.539971	0.437369
	NUFIP2	0.139856	2	1	0.477773	0.0819409		LINC01127	0	0	0.925058	0	0.231265		IMPA2	0.863836	0	0.431918
	SLCO3A1	0.928121	1	2	0.474694	0.534017		MLKL	0	0	0.921304	0	0.230326		BIRC3	0	0.856873	0.428437
	BIN2	0.650544	2	2	0.474024	0.358342		HIST1H1C	0	0	0.919102	0	0.229775		HSP90AA1	0.305321	0.548448	0.426885
	GBP1	0.5697	1	1	0.465494	0.0946992		CA4	0	0	0.908262	0	0.227066		NCOA4	0	0.848295	0.424148
	SMAP2	0.612175	1	3	0.462119	0.814601		TNPO3	0	0	0.896496	0	0.224124		RPLP0	0	0.84684	0.42342
	CSF3R	0.49358	2	2	0.459352	0.902076		MAP2K6	0	0	0.891065	0	0.222766		ENO1	0.371479	0.473124	0.422302
	ANKRD12	0.116189	2	1	0.458418	0.108304		OXSR1	0	0	0.876705	0	0.219176		ADAM10	0.366597	0.474693	0.420645
	HLA-A	0.585522	1	1	0.455661	0.111073		PFKFB4	0	0	0.865551	0	0.216388		XRN2	0.83885	0	0.419425
	SPTLC2	0.880681	1	1	0.45531	0.358451		2021-03-06	0	0	0.865292	0	0.216323		TREM1	0.425763	0.412928	0.419345
	NIN	0.827118	2	2	0.454948	0.383381		CCDC88B	0	0	0.8612	0	0.2153		RPL23A	0	0.838098	0.419049
	KDM4B	0.259581	2	1	0.453128	0.189725		PPP1R10	0	0	0.850448	0	0.212612		RPS8	0	0.83703	0.418515
	TGOLN2	0.104758	2	1	0.449811	0.137018		ZNF394	0	0	0.849908	0	0.212477		SIPA1L1	0	0.81713	0.408565
	ROCK1	0.91872	2	2	0.447131	0.482929		RALGAPA2	0	0	0.847	0	0.21175		PTPRJ	0.491129	0.320047	0.405588
	PTPRE	0.777694	1	2	0.446315	0.631408		EGR1	0	0	0.843686	0	0.210922		MUC20-OT1	0	0.810881	0.405441
	GAPT	0.672062	1	1	0.44463	0.191393		CNTNAP3	0	0	0.83825	0	0.209563		C11orf58	0.446976	0.361928	0.404452
	RGS18	0.69932	1	1	0.442927	0.213091		LRCH4	0	0	0.834472	0	0.208618		NFKBID	0	0.808304	0.404152
	HCLS1	0.65838	1	1	0.440904	0.178087		MEGF9	0	0	0	0.82918	0.207295		PGK1	0.807877	0	0.403939
	STK17B	0.335415	2	1	0.438886	0.203536		GRAMD1A	0	0	0.82466	0	0.206165		OSBPL1A	0.807877	0	0.403938
	PROK2	0.0601445	2	1	-1.28902	-0.148787		PPP1R12B	0	0	0	0.824585	0.206146		SHKBP1	0.803805	0	0.401902
	PTAFR	0.262389	2	1	0.43849	0.0680752		POR	0	0	0.817137	0	0.204284		OLAH	0.802951	0	0.401476
	TXNIP	0.588296	1	1	0.43518	0.109054		TLE3	0	0	0.802336	0	0.200584		RPL19	0	0.793829	0.396915
	TPR	0.116674	2	1	0.433857	0.0975135		ZDHHC19	0	0	0.789342	0	0.197336		ANXA1	0.290224	0.503555	0.39689
	FCGR3B	0.0782314	2	2	-1.0155	-0.114608		VCL	0	0	0.788277	0	0.197069		CDC123	0.78167	0	0.390835
	NAIP	0.635851	1	2	0.430657	0.131303		WDFY3	0	0	0.786996	0	0.196749		RPL6	0	0.781249	0.390624
	NABP1	0.792487	1	1	0.423211	0.271242		AVL9	0	0	0.783666	0	0.195917		ARID4B	0.271864	0.502888	0.387376
	SF3B2	0.0216932	2	1	0.351581	0.063829		ITPR2	0	0	0.780203	0	0.195051		RYBP	0.772694	0	0.386347
	TLR6	0.00922057	2	1	0.567063	0.0685521		FAM217B	0	0	0.777733	0	0.194433		RPL31	0	0.7724	0.3862
	DOCK2	0.645703	1	1	0.419648	0.158843		JAK2	0	0	0.771384	0	0.192846		IQGAP2	0.769311	0	0.384655
	CDK5RAP2	0.298451	1	1	0.419047	-0.286874		TSPAN14	0	0	0.765892	0	0.191473		CALHM6	0	0.760051	0.380026
	PPDPF	0.755545	1	1	0.412077	0.238647		TRIM25	0	0	0.764031	0	0.191008		MKNK2	0.373177	0.385161	0.379169
	CPQ	0.582137	1	1	0.410336	0.0965635		PGD	0	0	0.744035	0	0.186009		SYAP1	0	0.754671	0.377335
	AKAP9	0.651136	1	1	0.407142	0.158583		PTEN	0	0	0.73843	0	0.184607		ENY2	0.331625	0.420008	0.375816
	PLK3	0.964331	1	1	0.406736	0.43552		KIAA0040	0	0	0	0.736625	0.184156		ICAM1	0	0.748026	0.374013
	USP15	0.491968	2	1	0.406671	0.224224		MAP3K1	0	0	0.734648	0	0.183662		HNRNPA3	0.36161	0.383701	0.372656
	RPS2	0.366632	1	1	0.406054	-0.172292		MFSD1	0	0	0.732964	0	0.183241		ARPC1B	0.745182	0	0.372591
	MED13L	0.0466989	2	1	0.343376	0.0712682		AP1G1	0	0	0.728297	0	0.182074		KANSL1	0	0.744952	0.372476
	LRRK2	0.116902	2	1	0.400673	0.125872		UBXN7	0	0	0.726341	0	0.181585		RPL15	0	0.734585	0.367293
	CBX3	0.607834	1	1	0.400549	0.118912		RIN3	0	0	0.720599	0	0.18015		RPL5	0	0.721344	0.360672
	VSIR	0.581206	2	1	0.400124	0.247509		TMED5	0	0	0.71571	0	0.178928		PRKDC	0.70926	0	0.35463
	APOBR	0.89329	1	2	0.399754	0.475043		BAZ1A	0	0	0.715112	0	0.178778		LACTB	0	0.708658	0.354329
	PREX1	0.867581	1	2	0.3985	0.311546		RNF149	0	0	0.712369	0	0.178092		PLEKHG3	0	0.708559	0.354279
	GLT1D1	0.447995	2	2	0.394532	0.245181		TNFSF14	0	0	0	0.707661	0.176915		JADE1	0.703693	0	0.351846
	SPAG9	0.92675	1	2	0.393868	0.346031		NAGK	0	0	0	0.707193	0.176798		SIRPA	0.368593	0.330971	0.349782
	SAMSN1	0.976195	1	1	0.391833	0.410142		BRAF	0	0	0.694474	0	0.173619		ANKRD44	0	0.697492	0.348746
	PAK1	0.65915	1	1	0.390696	0.1584		JMJD6	0	0	0.692151	0	0.173038		LINC02207	0.694508	0	0.347254
	CEBPB	0.394078	1	1	0.388158	-0.130147		RFLNB	0	0	0	0.670157	0.167539		RPL13A	0	0.693568	0.346784
	TAOK1	0.0542151	2	1	0.29549	0.0742273		PLXDC2	0	0	0	0.656818	0.164205		PPP1R15A	0	0.689209	0.344605
	YWHAH	0.59955	1	1	0.385278	0.106968		ATP6V1C1	0	0	0.647135	0	0.161784		RPS6	0	0.689163	0.344582
	ARHGAP26	0.927776	2	2	0.383948	0.356862		USP3	0	0	0	0.645874	0.161469		IER2	0.332728	0.354379	0.343553
	CD82	0.823259	1	2	0.382777	0.270302		APAF1	0	0	0	0.643637	0.160909		IK	0.313863	0.371855	0.342859
	TRANK1	0.59864	1	1	0.382322	0.105326		SVIP	0	0	0	0.643281	0.16082		CDKN1B	0.387565	0.296811	0.342188
	PDZD8	0.694281	1	1	0.380676	0.179652		BEST1	0	0	0.639729	0	0.159932		SMARCA5	0	0.684171	0.342085
	MGAM	0.959101	1	2	0.377934	0.405384		MTHFS	0	0	0	0.639576	0.159894		MBD2	0.293549	0.389462	0.341505
	VPS4B	0.24392	2	1	0.377614	0.143685		BTN2A1	0	0	0	0.632286	0.158071		FFAR2	0	0.682903	0.341451
	CSGALNACT2	0.711416	1	2	0.371917	0.60262		COPA	0	0	0.624941	0	0.156235		PRKAR1A	0.677032	0	0.338516
	MALAT1	0.708769	1	1	0.371692	0.185134		CXCR2	0	0	0	0.623818	0.155954		GPR65	0	0.675541	0.337771
	PPIB	0.580758	1	1	0.368802	0.0855112		ZNF207	0	0	0	0.623736	0.155934		YBX1	0	0.671094	0.335547
	KDM2A	0.584233	1	1	0.367034	0.0882942		PARP9	0	0	0	0.615141	0.153785		HIST1H1E	0	0.670014	0.335007
	PLEK	0.602562	1	1	0.366675	0.104391		XPO6	0	0	0.614466	0	0.153617		NDUFB1	0.668213	0	0.334106
	TBXAS1	0.683819	1	1	0.365981	0.165653		BTN3A1	0	0	0	0.607906	0.151977		BAZ2A	0.326687	0.341074	0.333881
	TNRC6B	0.599066	1	1	0.364003	0.100645		RNF24	0	0	0	0.598253	0.149563		PTPRC	0.317192	0.346331	0.331762
	ATP11B	0.817436	1	1	0.360802	0.24613		LTA4H	0	0	0	0.598214	0.149554		ARHGEF40	0.656165	0	0.328083
	PYGL	0.69876	1	1	0.358106	0.171921		DDIT3	0	0	0	0.593685	0.148421		DNAJB6	0.357555	0.293422	0.325489
	ATF6	0.774808	1	1	0.355467	0.217368		HOOK3	0	0	0.586734	0	0.146684		HLA-F	0	0.650479	0.325239
	TMEM33	0.0372455	2	1	0.348278	0.0744364		CREBRF	0	0	0	0.580114	0.145028		CASC4	0.650013	0	0.325007
	SLC12A6	0.00895232	2	1	0.506049	0.0783139		VPS13B	0	0	0.572151	0	0.143038		UQCR11	0.649086	0	0.324543
	ARHGAP25	0.705062	1	1	0.348117	0.171083		SYF2	0	0	0	0.56751	0.141877		RPL36	0	0.648369	0.324184
	DEK	0.586192	1	1	0.345595	0.0848156		BTN3A2	0	0	0	0.561586	0.140397		LIMK2	0	0.647086	0.323543
	BPTF	0.0526208	2	1	0.423035	0.0801379		TBC1D1	0	0	0	0.561107	0.140277		NPEPPS	0.645926	0	0.322963
	MMP25	0.874372	1	1	0.341418	0.265169		STAG2	0	0	0	0.558639	0.13966		ITCH	0.34526	0.29917	0.322215
	CR1	0.373755	1	1	0.341128	-0.136731		FAM120A	0	0	0	0.54305	0.135762		RPL11	0	0.640086	0.320043
	RPL3	0.722743	1	1	0.34018	0.177836		PHF20L1	0	0	0	0.52973	0.132433		CD93	0.639064	0	0.319532
	LDHA	0.782714	1	1	0.338998	0.211766		GNAS	0	0	0	0.525392	0.131348		UTRN	0	0.637643	0.318822
	FAM107B	0.309433	2	1	0.338207	0.148331		NRBF2	0	0	0	0.524419	0.131105		AC016831.5	0.636335	0	0.318167
	RASSF2	0.194898	2	1	0.337796	0.126857		MARK3	0	0	0	0.518756	0.129689		GUK1	0.313371	0.321114	0.317242
	UPF2	0.937325	1	2	0.337646	0.374068		YIPF4	0	0	0	0.518281	0.12957		MKNK1	0.634	0	0.317
	ORAI2	0.966603	1	2	0.333486	0.353148		CD53	0	0	0	0.515363	0.128841		TRA2B	0	0.633728	0.316864
	NR3C1	0.654549	1	1	0.333201	0.132056		C5AR1	0	0	0	0.508989	0.127247		ABCG1	0	0.633337	0.316668
	REL	0.789583	1	1	0.332734	0.211651		FAM8A1	0	0	0	0.508883	0.127221		WDR82	0	0.631401	0.315701
	DHRS7	0.587962	1	1	0.331554	0.0828147		KLF6	0	0	0.506461	0	0.126615		RHOQ	0	0.631105	0.315552
	RB1CC1	0.8022	1	1	0.331411	0.217737		RAB14	0	0	0	0.500068	0.125017		C4orf3	0.629173	0	0.314587
	IQGAP1	0.571211	1	1	0.330521	0.0685468		ZCCHC2	0	0	0	0.498526	0.124631		HMGB1	0.623542	0	0.311771
	NKTR	0.762626	1	1	0.328413	0.194118		GMCL1	0	0	0	0.497276	0.124319		PSMD4	0.313911	0.305711	0.309811
	R3HDM2	0.581158	1	1	0.328119	0.0764092		TACC1	0	0	0	0.485633	0.121408		AFF4	0	0.618381	0.30919
	SLK	0.0387527	2	1	0.401206	0.0826203		REPS2	0	0	0	0.483856	0.120964		ANXA7	0.617385	0	0.308692
	FCER1G	0.367009	1	1	0.322477	-0.136425		RSBN1L	0	0	0	0.483658	0.120915		IGF1R	0.616386	0	0.308193
	MAPK1	0.57004	1	1	0.321861	0.0657661		MTF1	0	0	0	0.480092	0.120023		HCK	0	0.615049	0.307525
	TUT7	0.67956	1	1	0.321585	0.142995		SPG11	0	0	0	0.479675	0.119919		NEDD8	0.613072	0	0.306536
	AAK1	0.820189	1	2	0.321193	0.426221		GCC2	0	0	0	0.477597	0.119399		FOXP1	0.605931	0	0.302965
	ANKRD11	0.781514	1	2	0.318944	0.454556		MSL1	0	0	0	0.476235	0.119059		SNX6	0.604094	0	0.302047
	DMXL2	0.582308	1	1	0.318926	0.0751885		HNRNPH3	0	0	0	0.475281	0.11882		PPIP5K2	0.60201	0	0.301005
	CAP1	0.601521	1	1	0.317283	0.0895574		TNFAIP8	0	0	0	0.473007	0.118252		ANXA5	0	0.600568	0.300284
	ARGLU1	0.849579	1	2	0.317109	0.409696		WDR26	0	0	0	0.466976	0.116744		RPS27	0	0.599198	0.299599
	RIPOR2	0.363526	1	3	0.315043	0.784886		MFSD14B	0	0	0	0.46693	0.116733		KIAA0232	0	0.59786	0.29893
	IQSEC1	0.588136	1	1	0.314486	0.0786857		2021-03-01	0	0	0	0.46501	0.116252		RARRES3	0	0.597182	0.298591
	GSN	0.624869	1	1	0.31338	0.104914		NCF2	0	0	0	0.463455	0.115864		ST13	0	0.596834	0.298417
	PBX2	0.633816	1	1	0.31266	0.110647		CPNE3	0	0	0	0.46114	0.115285		NDUFS5	0	0.596263	0.298132
	ST8SIA4	0.623367	1	1	0.312621	0.103641		C5AR2	0	0	0	0.459546	0.114886		SNX3	0.595816	0	0.297908
	YY1	0.635945	1	1	0.311455	0.111614		DEGS1	0	0	0	0.458407	0.114602		LPCAT2	0.595039	0	0.297519
	CYB5R4	0.595467	1	1	0.311363	0.0834306		PSMA3-AS1	0	0	0	0.451954	0.112988		CDK12	0	0.59466	0.29733
	SETD2	0.857953	1	2	0.311287	0.3895		TMEM140	0	0	0	0.449382	0.112346		RPL12	0	0.59054	0.29527
	CYBB	0.804733	1	1	0.310364	0.205208		UBN1	0	0	0	0.44841	0.112102		PPP4R3A	0	0.587779	0.29389
	UBE2H	0.926571	1	1	0.306489	0.26537		PPP3CA	0	0	0	0.448268	0.112067		MYCBP2	0	0.585392	0.292696
	DNAJA1	0.577413	1	1	0.305485	0.0682402		PNRC2	0	0	0	0.447852	0.111963		PTGER4	0	0.583721	0.291861
	CBL	0.66321	1	1	0.305346	0.126224		MANSC1	0	0	0	0.446138	0.111535		ELOB	0.583521	0	0.29176
	VASP	0.971828	1	2	0.304556	0.319039		ZNF516	0	0	0	0.444739	0.111185		RGL4	0.582948	0	0.291474
	LNPEP	0.578463	1	1	0.304357	0.0688019		SP100	0	0	0	0.443803	0.110951		PITPNA	0	0.580575	0.290288
	ACTN4	0.68628	1	1	0.304229	0.139094		CD58	0	0	0	0.443118	0.11078		MICU1	0	0.580037	0.290018
	NSD1	0.848547	1	1	0.303601	0.222727		APLP2	0	0	0	0.439488	0.109872		RPL23	0	0.573887	0.286944
	RAB8B	0.241691	2	1	0.302505	0.12182		SP3	0	0	0	0.436629	0.109157		RPL24	0	0.572617	0.286309
	GADD45A	0.964963	1	1	0.301728	0.32269		TMCC3	0	0	0	0.434494	0.108624		EHBP1L1	0	0.571599	0.2858
	DICER1	0.596671	1	1	0.297995	0.0807036		HECA	0	0	0	0.434404	0.108601		CAMK1D	0.567843	0	0.283921
	PECAM1	0.0225467	2	1	0.952909	0.0907079		WAC	0	0	0	0.434134	0.108533		H2AFV	0	0.567786	0.283893
	APOL6	0.526403	1	2	0.291757	0.761694		MIER1	0	0	0	0.433966	0.108492		LYSMD2	0	0.56662	0.28331
	PNISR	0.619863	1	1	0.291231	0.0943176		RGS2	0	0	0	0.43377	0.108442		PTPN1	0.565489	0	0.282745
	TMX4	0.576361	1	1	0.290576	0.0641294		ST20	0	0	0	0.433248	0.108312		FBRS	0	0.565445	0.282723
	STAT1	0.696968	1	1	0.288872	0.137742		ZNF429	0	0	0	0.430659	0.107665		RPS21	0	0.56506	0.28253
	ALOX5	0.717537	1	2	0.287496	0.454426		LMO4	0	0	0	0.430313	0.107578		RAB2A	0.561852	0	0.280926
	RILPL2	0.688813	1	1	0.286372	0.132272		DTX3L	0	0	0	0.429519	0.10738		RPS7	0	0.55861	0.279305
	RPL7A	0.739895	1	1	0.286149	0.158091		CASP4	0	0	0	0.428549	0.107137		PLXNC1	0.554381	0	0.27719
	DOK3	0.917577	1	2	0.284149	0.245633		AMD1	0	0	0	0.427227	0.106807		COTL1	0.553843	0	0.276921
	DUSP1	0.274423	1	1	0.282673	-0.230285		BBX	0	0	0	0.423794	0.105949		ZDHHC18	0	0.55094	0.27547
	PLCL2	0.997831	1	2	0.281734	0.280715		LILRA2	0	0	0	0.422946	0.105737		ATP2B1-AS1	0.549765	0	0.274883
	LINC01506	0.722732	1	1	0.27862	0.145649		SMNDC1	0	0	0	0.42064	0.10516		ATP6V1A	0.549332	0	0.274666
	TNIP1	0.628535	1	1	0.278496	0.0954333		NMI	0	0	0	0.418875	0.104719		THEMIS2	0.546543	0	0.273272
	RPS28	0.336435	1	1	0.27801	-0.147091		NSD3	0	0	0	0.417561	0.10439		WNK1	0.274611	0.27151	0.273061
	NUMB	0.89247	1	2	0.277873	0.329645		ACTN1	0	0	0	0.417177	0.104294		GGNBP2	0.545481	0	0.272741
	CHD4	0.952306	1	2	0.276411	0.299497		CREBBP	0	0	0	0.41372	0.10343		TPM4	0.544595	0	0.272298
	GRB2	0.585989	1	1	0.275376	0.0674445		OAS3	0	0	0	0.412566	0.103142		SULT1B1	0.544335	0	0.272168
	TLR4	0.966638	1	1	0.27512	0.293292		TRAF3IP3	0	0	0	0.410209	0.102552		IRF2BPL	0.543722	0	0.271861
	RALBP1	0.667615	1	1	0.275065	0.116055		APMAP	0	0	0	0.409005	0.102251		ODF3B	0	0.542028	0.271014
	CAST	0.717644	1	1	0.271145	0.139319		RAF1	0	0	0	0.406852	0.101713		CDC42SE1	0.262171	0.278037	0.270104
	PRDM2	0.673118	1	1	0.270627	0.117037		POLR2J3.1	0	0	0	0.403193	0.100798		SBF2	0	0.539037	0.269518
	NCKAP1L	0.923183	1	2	0.270179	0.307859		C18orf32	0	0	0	0.402407	0.100602		DUSP6	0	0.538626	0.269313
	EPB41	0.670753	1	1	0.269328	0.115259		ATM	0	0	0	0.401304	0.100326		DNAJA2	0.538161	0	0.26908
	KDM7A	0.702224	1	1	0.267298	0.129999		IL6R	0	0	0	0.400921	0.10023		RPL7	0	0.536506	0.268253
	RPS18	0.937884	2	1	0.26667	0.209926		NQO2	0	0	0	0.39893	0.0997326		TMEM30A	0.535439	0	0.26772
	NFIL3	0.623051	1	1	0.26629	0.0880981		EIF2S2	0	0	0	0.391239	0.0978097		BCAP31	0.534906	0	0.267453
	SF1	0.924755	1	1	0.26498	0.22859		CORO1A	0	0	0	0.39051	0.0976276		TNFAIP6	0	0.531728	0.265864
	FCGR2A	0.687208	1	1	0.264479	0.121375		RICTOR	0	0	0	0.389039	0.0972598		ACTR2	0.528983	0	0.264491
	KIAA1109	0.721193	1	1	0.261039	0.135755		SMIM14	0	0	0	0.388547	0.0971368		FAM91A1	0	0.527621	0.26381
	PILRA	0.667829	1	1	0.260813	0.110149		LARP7	0	0	0	0.387278	0.0968195		PHACTR1	0	0.521249	0.260624
	ARHGEF2	0.625936	1	1	0.260487	0.0878071		MYO9B	0	0	0	0.387012	0.0967531		COL4A3BP	0.519901	0	0.259951
	HLA-E	0.732772	1	1	0.260355	0.140647		SAMD8	0	0	0	0.384604	0.0961509		HRH2	0.519796	0	0.259898
	MYH9	0.606898	1	1	0.259242	0.0764052		SLU7	0	0	0	0.383521	0.0958803		PDCD4	0	0.518492	0.259246
	PSMA7	0.665187	1	1	0.259053	0.108083		CLK1	0	0	0	0.383304	0.0958261		RHBDF2	0	0.517234	0.258617
	MORF4L1	0.607395	1	1	0.258719	0.0765463		OSBPL2	0	0	0	0.380407	0.0951018		PHF21A	0	0.515628	0.257814
	MIDN	0.813176	1	1	0.25832	0.174402		KPNB1	0	0	0	0.380247	0.0950617		MIR29B2CHG	0	0.514042	0.257021
	DIAPH1	0.974393	1	1	0.258263	0.245789		RBM5	0	0	0	0.378206	0.0945515		RELT	0	0.513797	0.256898
	LYST	0.993386	1	2	0.257946	0.260794		PPP2R5A	0	0	0	0.377578	0.0943946		WTAP	0	0.513658	0.256829
	ARL6IP5	0.588961	1	1	0.257472	0.0649407		ATF7IP	0	0	0	0.376405	0.0941013		SRP14	0.512967	0	0.256483
	DENND3	0.670345	1	2	0.2555	0.43785		DDX60	0	0	0	0.37293	0.0932325		MBOAT7	0.512858	0	0.256429
	ITGAX	0.9676	1	1	0.255499	0.271874		ITPK1	0	0	0	0.371706	0.0929265		TGFBR2	0	0.512836	0.256418
	RBM23	0.587294	1	1	0.255483	0.0633943		CRK	0	0	0	0.369896	0.0924741		RPL35A	0	0.512317	0.256159
	AKNA	0.645988	1	1	0.254113	0.0963326		CIR1	0	0	0	0.369646	0.0924114		SFPQ	0	0.510591	0.255295
	BOD1L1	0.905805	1	1	0.253769	0.210607		WIPF1	0	0	0	0.368641	0.0921601		NFKBIZ	0	0.508538	0.254269
	CTBS	0.629921	1	1	0.253581	0.0876465		MARF1	0	0	0	0.368509	0.0921271		CMTM6	0.507107	0	0.253554
	IRF9	0.925243	1	1	0.25343	0.218842		LAMP2	0	0	0	0.365205	0.0913012		RPS15	0	0.505605	0.252802
	MPPE1	0.645331	1	1	0.25341	0.095727		CHURC1	0	0	0	0.365045	0.0912613		PDCD10	0.504412	0	0.252206
	PTK2B	0.64012	1	1	0.252844	0.0928067		MKLN1	0	0	0	0.363964	0.090991		LINC00937	0	0.502354	0.251177
	KLHL2	0.871536	1	1	0.252164	0.194649		AC245297.3	0	0	0	0.363852	0.0909629		UBXN4	0.500816	0	0.250408
	RNF10	0.84981	1	1	0.250952	0.184628		SPOPL	0	0	0	0.362611	0.0906528		PCBP2	0.498876	0	0.249438
	QKI	0.626234	1	1	0.2502	0.0845006		RAB11FIP1	0	0	0	0.361233	0.0903084		CLIP1	0.491739	0	0.24587
	CDV3	0.661655	1	1	0.248502	0.101971		C3AR1	0	0	0	0.361196	0.0902989		GSTO1	0	0.490525	0.245262
	TNFRSF1B	0.677185	1	1	0.245314	0.107983		SRSF4	0	0	0	0.360268	0.0900671		DPEP2	0.489797	0	0.244899
	CWC25	0.885529	1	1	0.244835	0.194751		PIP4P2	0	0	0	0.359532	0.0898831		RAB1B	0	0.489549	0.244774
	ADD1	0.952392	1	1	0.244163	0.267485		ACTG1	0	0	0	0.353975	0.0884936		DAPP1	0	0.488372	0.244186
	SPEN	0.664182	1	1	0.242364	0.100647		RAB8A	0	0	0	0.352261	0.0880653		SGK1	0	0.488024	0.244012
	GRK2	0.635211	1	1	0.241409	0.0861405		NLRC5	0	0	0	0.351191	0.0877978		LYPLA1	0.487177	0	0.243589
	MTPN	0.738998	1	1	0.240987	0.132769		RASGRP4	0	0	0.349259	0	0.0873148		DDX46	0	0.48403	0.242015
	VAPA	0.320093	1	1	0.239445	-0.141606		MYADM	0	0	0	0.347491	0.0868726		MPHOSPH8	0	0.482268	0.241134
	KDM6B	0.627014	1	1	0.238279	0.0808749		VEZF1	0	0	0	0.346328	0.0865819		CHMP4B	0	0.481522	0.240761
	MEFV	0.657166	1	1	0.236893	0.0951164		NCOA1	0	0	0	0.345179	0.0862948		NORAD	0	0.481425	0.240713
	DOCK5	0.718394	1	1	0.23654	0.121851		PHF12	0	0	0	0.342395	0.0855988		NFE2L2	0	0.480983	0.240492
	CHMP3	0.612567	1	1	0.235841	0.0725492		SULT1A1	0	0	0	0.341591	0.0853978		KPNA4	0	0.479879	0.23994
	NEDD9	0.749009	1	1	0.234844	0.133402		ACOX1	0	0	0	0.341383	0.0853458		PARVG	0	0.478303	0.239151
	AGFG1	0.71363	1	1	0.23466	0.426525		STK38	0	0	0	0.336591	0.0841478		PPCS	0.474477	0	0.237239
	DOCK8	0.810079	1	1	0.234018	0.156797		ERBIN	0	0	0	0.335619	0.0839049		GPR155	0.473051	0	0.236525
	KLF13	0.629061	1	1	0.233781	0.0803738		JPX	0	0	0	0.33382	0.083455		ATP5F1D	0.47255	0	0.236275
	PET100	0.681613	1	1	0.232329	0.104202		PARP8	0	0	0	0.333634	0.0834086		NPTN	0.472256	0	0.236128
	DDX3X	0.946483	1	1	0.232144	0.20916		LCP2	0	0	0	0.330431	0.0826076		RPL18	0	0.472166	0.236083
	TYMP	0.60791	1	1	0.229985	0.0683158		LYN	0	0	0	0.32995	0.0824876		CDKN2D	0.471842	0	0.235921
	DYNC1LI1	0.641447	1	1	0.229666	0.0849286		NADK	0	0	0	0.328567	0.0821417		MITD1	0	0.471776	0.235888
	E2F3	0.753384	1	1	0.229189	0.131892		ASAP1	0	0	0	0.328158	0.0820396		NUP153	0.471195	0	0.235597
	H2AFY	0.780081	1	2	0.227313	0.321763		CYTH1	0	0	0	0.327693	0.0819234		CCNL1	0	0.469961	0.234981
	SEMA4A	0.934668	1	1	0.227245	0.199985		CD300A	0	0	0	0.327085	0.0817714		DGAT2	0.467002	0	0.233501
	AKAP13	0.770318	1	2	0.22678	0.327065		YAF2	0	0	0	0.326513	0.0816284		RNF169	0	0.466404	0.233202
	HMGB2	0.783113	1	2	0.225639	0.31524		SUZ12	0	0	0	0.326368	0.081592		SAMHD1	0	0.46579	0.232895
	SLC2A3	0.776871	1	1	0.225611	0.352593		CXCR1	0	0	0	0.325647	0.0814117		CELF2	0.465364	0	0.232682
	MYO1F	0.632532	1	2	0.225244	0.405731		PIAS1	0	0	0	0.325378	0.0813445		ABTB1	0.464486	0	0.232243
	PRPF40A	0.66688	1	1	0.225242	0.0947141		GALNT3	0	0	0	0.323726	0.0809314		CCNK	0	0.464049	0.232025
	FOXO3	0.893567	1	2	0.224611	0.266622		KMT2E	0	0	0	0.322984	0.0807459		MPZL1	0	0.462372	0.231186
	SH3BP5	0.907878	1	1	0.22448	0.267923		PHIP	0	0	0	0.322086	0.0805215		CBX1	0	0.456182	0.228091
	CD63	0.602843	1	1	0.223775	0.0638543		PPP1R18	0	0	0	0.321049	0.0802623		GHITM	0.455874	0	0.227937
	SNRK	0.729261	1	1	0.223633	0.119449		CTSC	0	0	0	0.320948	0.080237		ADIPOR1	0.454843	0	0.227422
	ACSL4	0.795272	1	1	0.222973	0.143936		EDEM3	0	0	0	0.320263	0.0800658		RASSF5	0	0.454403	0.227201
	BID	0.681873	1	1	0.222958	0.100107		RGS19	0	0	0	0.319899	0.0799748		BNIP2	0.452956	0	0.226478
	CRISPLD2	0.723993	1	1	0.222858	0.116991		ANKRD13D	0	0	0	0.319392	0.079848		RALB	0.451928	0	0.225964
	LILRA5	0.267339	1	1	0.222779	-0.192254		POLR2A	0	0	0	0.31919	0.0797975		STMP1	0.451342	0	0.225671
	USP4	0.98688	1	2	0.222276	0.217432		C9orf72	0	0	0	0.318101	0.0795253		AC007032.1	0	0.45123	0.225615
	SORL1	0.891755	1	1	0.221075	0.272282		ITSN2	0	0	0	0.316802	0.0792006		THRAP3	0.448464	0	0.224232
	RBM33	0.622177	1	1	0.221013	0.0726979		RAD21	0	0	0	0.31518	0.0787951		SIRPB1	0.44792	0	0.22396
	ALPL	0.255526	1	1	0.220245	-0.212311		ARL6IP1	0	0	0	0.31395	0.0784874		TAF7	0	0.447897	0.223948
	CALM1	0.74493	1	1	0.219713	0.12328		NFE4	0	0	0	0.313594	0.0783986		ACIN1	0	0.446593	0.223297
	DCP2	0.689808	1	1	0.219415	0.101748		MX2	0	0	0	0.312547	0.0781368		RERE	0	0.446287	0.223144
	ATG16L2	0.607692	1	1	0.218244	0.0647194		SLC9A3R1	0	0	0	0.312135	0.0780339		SAFB	0	0.444428	0.222214
	NUP50	0.858977	1	1	0.217275	0.163162		LRP10	0	0	0	0.311864	0.0779661		PLEKHA2	0	0.443755	0.221877
	INPP5D	0.660131	1	1	0.214702	0.0874605		AKIRIN1	0	0	0	0.310302	0.0775754		PARP4	0.443378	0	0.221689
	SOS2	0.671855	1	1	0.213507	0.0918205		FTX	0	0	0	0.307588	0.076897		PKN2	0	0.443045	0.221523
	MBP	0.706558	1	1	0.213317	0.105407		NFKB1	0	0	0	0.307385	0.0768462		AC012368.1	0	0.440459	0.220229
	RIOK3	0.753539	1	2	0.213197	0.318555		ABHD5	0	0	0	0.307381	0.0768451		PRMT2	0.4398	0	0.2199
	STAT3	0.725176	1	1	0.213077	0.112296		HNRNPC	0	0	0	0.305918	0.0764796		VPS8	0.438593	0	0.219297
	ADAM8	0.616507	1	1	0.213061	0.0674201		IL16	0	0	0	0.305655	0.0764137		CPPED1	0	0.432774	0.216387
	ARHGAP30	0.685123	1	2	0.213054	0.351556		PPP1R12A	0	0	0	0.305149	0.0762874		ARHGAP15	0.430634	0	0.215317
	TUBA1A	0.26873	1	1	0.210856	-0.179851		TOR1AIP2	0	0	0	0.304671	0.0761677		CNOT1	0	0.428412	0.214206
	FAR1	0.647218	1	1	0.210448	0.0803056		MAX	0	0	0	0.303898	0.0759744		IFNGR1	0.427355	0	0.213677
	TANK	0.707059	1	1	0.210034	0.103973		BUD31	0	0	0	0.300541	0.0751352		RAD23B	0.427348	0	0.213674
	EMB	0.614624	1	2	0.209428	0.384728		LBR	0	0	0	0.299648	0.074912		CYLD	0	0.425251	0.212625
	PPT1	0.782199	1	1	0.208173	0.129864		MCTP1	0	0	0	0.299037	0.0747592		USP34	0.423588	0	0.211794
	ARID4A	0.632298	1	1	0.206938	0.0725697		FLI1	0	0	0	0.298954	0.0747386		SLC6A6	0.42294	0	0.21147
	STK10	0.999849	1	1	0.20613	0.20619		CACUL1	0	0	0	0.296612	0.074153		ARHGAP27	0	0.422658	0.211329
	FMNL1	0.684201	1	2	0.205162	0.337184		MBD4	0	0	0	0.296319	0.0740797		ZYX	0.420748	0	0.210374
	IFIH1	0.729246	1	1	0.204881	0.109428		PAIP2	0	0	0	0.29623	0.0740575		LAPTM4A	0	0.420688	0.210344
	SYNE1	0.343151	1	2	0.204702	0.769653		SLC44A2	0	0	0	0.295499	0.0738748		RNF130	0.420203	0	0.210101
	TMEM154	0.528791	1	2	0.204169	-0.119381		ARHGAP45	0	0	0	0.295347	0.0738367		MTIF3	0.419307	0	0.209654
	NIPBL	0.734393	1	1	0.203408	0.110453		WAS	0	0	0	0.295208	0.0738019		ARHGEF1	0	0.419256	0.209628
	LIN7A	0.6514	1	1	0.201794	0.078706		UBR2	0	0	0	0.291292	0.0728231		FLOT2	0.417253	0	0.208626
	DNAJB14	0.631791	1	1	0.201012	0.070276		EIF4E3	0	0	0	0.287656	0.0719139		RAP1A	0.416896	0	0.208448
	ME2	0.770396	1	1	0.200591	0.121182		DDX6	0	0	0	0.28734	0.0718351		TRIM8	0.416585	0	0.208293
	VNN3	0.764017	1	1	0.199367	0.118308		ZNF33A	0	0	0	0.287127	0.0717818		CSNK1D	0	0.415566	0.207783
	PTBP3	0.657122	1	1	0.198568	0.0797109		DYRK1A	0	0	0	0.286983	0.0717458		CELF1	0	0.415487	0.207743
	RTF1	0.754257	1	1	0.198288	0.114403		NFAT5	0	0	0	0.286635	0.0716587		PAFAH1B2	0	0.414104	0.207052
	PSAP	0.802126	1	1	0.197164	0.129512		FPR1	0	0	0	0.286186	0.0715464		GNG10	0.412563	0	0.206281
	ITGAL	0.74803	1	1	0.195864	0.110933		RSF1	0	0	0	0.284805	0.0712012		USP9X	0.412258	0	0.206129
	YTHDC1	0.717589	1	1	0.195728	0.10055		OSBPL11	0	0	0	0.283642	0.0709105		SLC15A4	0.412232	0	0.206116
	PAG1	0.860381	1	1	0.195684	0.256459		CCPG1	0	0	0	0.283563	0.0708906		MAN2A2	0.410047	0	0.205023
	TSC22D4	0.648288	1	1	0.193322	0.0741892		PPP2R3C	0	0	0	0.281281	0.0703203		ATP5PD	0.407106	0	0.203553
	TES	0.692084	1	1	0.192254	0.0899575		PXK	0	0	0	0.278036	0.069509		ATG3	0	0.405897	0.202948
	SHOC2	0.669887	1	1	0.189748	0.0808879		SVIL	0	0	0	0.277688	0.0694221		PSTPIP2	0	0.405872	0.202936
	N4BP2L2	0.710602	1	1	0.187893	0.0942003		STK4	0	0	0	0.277127	0.0692817		GNG2	0	0.402128	0.201064
	HLA-B	0.856381	1	1	0.187051	0.139658		RTN3	0	0	0	0.276007	0.0690017		ATP11A	0	0.401933	0.200966
	ZNF652	0.699458	1	1	0.18678	0.0899061		ZFP36L2	0	0	0	0.275812	0.068953		RPS16	0	0.401887	0.200944
	SENP6	0.786703	1	1	0.184878	0.116716		RNF166	0	0	0	0.275242	0.0688105		EML4	0	0.395326	0.197663
	TMOD3	0.761933	1	1	0.184857	0.10905		CUX1	0	0	0	0.27437	0.0685926		SET	0	0.394358	0.197179
	BCL6	0.575504	1	2	0.184521	0.405324		MOSPD2	0	0	0	0.27393	0.0684825		CIRBP	0.393555	0	0.196778
	RBM39	0.963817	1	1	0.184271	0.171791		NHSL2	0	0	0	0.27379	0.0684474		RAP1B	0	0.39159	0.195795
	SKAP2	0.815908	1	1	0.183671	0.263732		PCMTD1	0	0	0	0.273643	0.0684107		SELENOT	0.391264	0	0.195632
	CYSTM1	0.256948	1	1	0.183568	-0.174363		MBD5	0	0	0	0.273597	0.0683991		ANAPC16	0.389711	0	0.194856
	ATRX	0.698575	1	1	0.183504	0.0880356		LAT2	0	0	0	0.273413	0.0683532		TMEM167A	0.385862	0	0.192931
	SLPI	0.754584	1	1	0.182953	0.105657		WASHC4	0	0	0	0.273229	0.0683074		HIPK1	0.385581	0	0.192791
	EP300	0.869461	1	1	0.181099	0.139164		ARID3A	0	0	0	0.272979	0.0682448		ZC3H15	0	0.38284	0.19142
	NAMPT	0.315165	1	1	0.180369	-0.110267		CFD	0	0	0	0.271668	0.0679169		IL4R	0.382459	0	0.191229
	NCOA2	0.71365	1	1	0.179818	0.091125		ATP5IF1	0	0	0	0.268969	0.0672421		WASF2	0	0.382181	0.191091
	STXBP5	0.934961	1	1	0.178781	0.157427		STX3	0	0	0	0.267902	0.0669755		DLEU2	0	0.381324	0.190662
	ARID1B	0.670267	1	1	0.178523	0.0762323		NBR1	0	0	0	0.267102	0.0667754		KAT6A	0.380371	0	0.190185
	STK17A	0.516498	1	2	0.178449	0.393448		LPGAT1	0	0	0	0.265977	0.0664943		GNAQ	0.378284	0	0.189142
	UBL5	0.274859	1	1	0.178142	-0.144632		C19orf38	0	0	0	0.264851	0.0662127		NARF	0.376665	0	0.188333
	SOCS3	0.268543	1	1	0.178141	-0.152183		PRPF38B	0	0	0	0.264235	0.0660589		ZMYM2	0.374697	0	0.187348
	CD46	0.732227	1	1	0.17671	0.095294		FBXL5	0	0	0	0.263687	0.0659216		DOCK11	0	0.371663	0.185831
	FAM133B	0.712499	1	1	0.173549	0.316366		UHRF1BP1L	0	0	0	0.261428	0.0653569		OS9	0	0.370536	0.185268
	FAM53C	0.790257	1	2	0.173063	0.243448		ZMAT2	0	0	0	0.261058	0.0652644		ATP5ME	0.370166	0	0.185083
	KMT2C	0.554465	1	2	0.172202	0.356991		MAP3K5	0	0	0	0.25826	0.064565		SULF2	0	0.36979	0.184895
	YME1L1	0.940457	1	1	0.172162	0.153271		SNX27	0	0	0	0.257316	0.064329		FAM111A	0	0.369562	0.184781
	CPEB4	0.747682	1	1	0.172027	0.0973309		XRCC5	0	0	0	0.256098	0.0640246		C1orf56	0.369241	0	0.18462
	TSC22D3	0.942474	1	1	0.169995	0.15195		ATP6V1B2	0	0	0	0.255186	0.0637964		ANTXR2	0	0.364502	0.182251
	SCAF11	0.852749	1	1	0.165409	0.1225		MAP3K2	0	0	0	0.254922	0.0637305		VIM	0.364449	0	0.182224
	ZFAND3	0.676276	1	1	0.164943	0.0723215		BICD2	0	0	0	0.254366	0.0635914		RABAC1	0.364023	0	0.182011
	ZEB2	0.808017	1	1	0.164438	0.240098		GIT2	0	0	0	0.252148	0.0630369		LMNB1	0.36303	0	0.181515
	GABARAP	0.719284	1	1	0.163596	0.0845308		ZNF148	0	0	0	0.250101	0.0625253		PHF20	0	0.36298	0.18149
	ZNF638	0.719615	1	1	0.16227	0.0839401		EVI2B	0	0	-0.578855	0.50799	-0.0177164		VPS28	0.362297	0	0.181149
	KLF3	0.712178	1	1	0.160766	0.0810506		CREB5	0	0	0	-0.456462	-0.114115		HIPK3	0.359962	0	0.179981
	ATG12	0.847175	1	1	0.160639	0.117482		RPL39	0	0	0	-0.493226	-0.123307		FAM49A	0.358917	0	0.179459
	JUNB	0.265148	1	1	0.160605	-0.141239		GRINA	0	0	0	-0.499432	-0.124858		XRN1	0	0.358821	0.17941
	MAP3K3	0.532321	1	2	0.160417	0.356708		CD48	0	0	0	-0.510166	-0.127541		PJA2	0.358505	0	0.179253
	B4GALT5	0.668773	1	1	0.159128	0.0674939		PGS1	0	0	0	-0.523739	-0.130935		SERINC3	0.356358	0	0.178179
	ENTPD1	0.45676	1	2	0.158105	0.482412		SERF2	0	0	0	-0.552443	-0.138111		ARHGDIB	0.355687	0	0.177843
	NCOA3	0.687066	1	1	0.157267	0.0721318		RPS9	0	0	0	-0.55649	-0.139123		RPS25	0.355389	0	0.177694
	ACSL1	0.897129	1	1	0.156507	0.190744		TAGLN2	0	0	0	-0.557219	-0.139305		UBL3	0.353981	0	0.17699
	CCNG2	0.936509	1	1	0.154833	0.174866		FKBP1A	0	0	0	-0.586102	-0.146526		MARK2	0	0.352726	0.176363
	IL17RA	0.512163	1	2	0.1542	0.348745		JAK3	0	0	0	-0.615341	-0.153835		TXNDC17	0.352576	0	0.176288
	BRD4	0.73075	1	1	0.154041	0.0826753		TPT1	0	0	0	-0.677035	-0.169259		TRAPPC1	0.352105	0	0.176052
	SEMA4D	0.999689	1	1	0.153357	0.153266		HLA-C	0	0	-0.684649	0	-0.171162		RPL26	0	0.350592	0.175296
	OAZ1	0.240824	1	1	0.152935	-0.183923		RPS3	0	0	0	-0.698009	-0.174502		TALDO1	0.348696	0	0.174348
	USP8	0.77998	1	1	0.152919	0.0948297		FCGR1A	0	0	0	-0.713015	-0.178254		ZNF281	0.348635	0	0.174318
	TRIM56	0.974152	1	1	0.152303	0.160045		PNRC1	0	0	-0.720612	0	-0.180153		MYLIP	0.348604	0	0.174302
	GNB2	0.828925	1	1	0.152265	0.212767		RPS13	0	0	0	-0.747426	-0.186857		RBL2	0.348364	0	0.174182
	TLN1	0.977199	1	1	0.149637	0.143188		SOD2	0	0	-0.765203	0	-0.191301		RAB5A	0	0.346588	0.173294
	ALPK1	0.503191	1	2	0.149526	0.40511		MYL12B	0	0	-0.886507	0	-0.221627		NDE1	0	0.345872	0.172936
	DDX17	0.624746	1	2	0.149427	0.278379		OAS1	0	0	-1.25145	0.327575	-0.230969		JDP2	0.34507	0	0.172535
	RC3H1	0.844857	1	1	0.148627	0.200995		PLAC8	0	0	0	-1.02545	-0.256363		EXOC1	0	0.344721	0.17236
	FGD4	0.624047	1	1	0.147632	0.349728		RPS3A	0	0	0	-1.07157	-0.267894		ZNF217	0.343646	0	0.171823
	FAU	0.148419	1	2	0.147017	-0.259647		POMP	0	0	-1.11609	0	-0.279023		GNA13	0.337625	0	0.168813
	SF3B1	0.692305	1	1	0.146954	0.0688205		TMEM50A	0	0	-1.13099	0	-0.282748		ANKRD13A	0	0.336924	0.168462
	PPIG	0.883111	1	1	0.146901	0.116251		GLRX	0	0	-1.23572	0	-0.308929		AP3S1	0.336838	0	0.168419
	CKAP4	0.794967	1	1	0.146606	0.220157		PFN1	0	0	-0.842665	-0.434686	-0.319338		SAP30	0.336361	0	0.168181
	RBPJ	0.708587	1	1	0.145579	0.268079		GNG5	0	0	-0.781843	-0.498377	-0.320055		SLC25A3	0.331741	0	0.165871
	SLC25A37	0.982623	1	2	0.143553	0.137224		ARPC3	0	0	-0.977141	-0.309594	-0.321684		PPP2R5C	0.329923	0	0.164962
	CD55	0.778484	1	2	0.143414	0.0517531		CSTB	0	0	-1.3344	0	-0.333601		STX7	0	0.329404	0.164702
	VMP1	0.735955	1	1	0.142556	0.0777934		SH3BGRL3	0	0	-0.952088	-0.450704	-0.350698		NDUFA1	0.328154	0	0.164077
	PTPN12	0.936873	1	1	0.141276	0.124878		RPL30	0	0	-0.812841	-0.721504	-0.383586		SPCS3	0.324323	0	0.162162
	CCDC186	0.801182	1	1	0.140072	0.0917913		RPL28	0	0	-0.992939	-0.645475	-0.409603		KATNBL1	0.323681	0	0.161841
	ARID1A	0.716147	1	1	0.139799	0.0714622		HBA2	0	0	0	-5.33912	-1.33478		LRG1	0	0.323433	0.161717
	TMA7	0.265486	1	1	0.138953	-0.337086		HBB	0	0	-6.00612	-5.97828	-2.9961		USP32	0	0.320766	0.160383
	ULK1	0.653958	1	1	0.138584	0.297729									FAM45A	0.320669	0	0.160335
	CLEC4E	0.43681	1	2	0.138282	0.565299									H2AFZ	0.320603	0	0.160301
	ZNF106	0.580218	1	2	0.138282	0.29014									ITGB2	0	0.320416	0.160208
	SH3KBP1	0.798432	1	1	0.137955	0.0897757									ARF1	0.319631	0	0.159816
	RSRC2	0.900081	1	1	0.135538	0.111159									HNRNPDL	0.318904	0	0.159452
	MED13	0.729667	1	1	0.131531	0.0703471									CXCL16	0.31686	0	0.15843
	RASSF3	0.988171	1	1	0.130103	0.12717									RHOT1	0	0.313527	0.156764
	MCTP2	0.586508	1	1	0.128212	0.350196									OGA	0	0.313205	0.156602
	TPM3	0.521378	1	2	0.127233	0.305294									SLC40A1	0.312614	0	0.156307
	SQSTM1	0.750134	1	1	0.127199	0.0724983									TBL1X	0.311534	0	0.155767
	IST1	0.902655	1	1	0.126923	0.104651									R3HDM4	0.310812	0	0.155406
	APC	0.969297	1	1	0.126191	0.11891									PNN	0	0.309857	0.154928
	KIAA1551	0.814089	2	1	0.0561741	0.200602									BCL3	0	0.309521	0.15476
	RPL13	0.821727	2	1	0.00199765	-0.185594									PCGF5	0	0.308367	0.154184
	NBN	0.906447	2	1	-0.0238742	0.0875178									ZNHIT1	0.308147	0	0.154074
	GAPDH	0.615715	2	2	-0.0277161	-0.367876									RER1	0.307488	0	0.153744
	RPS4X	0.862054	2	1	-0.0315877	-0.175599									TOP1	0	0.307296	0.153648
	GCA	0.857492	2	1	-0.0373047	-0.15095									CARS2	0	0.304369	0.152184
	RNF213	0.535714	2	2	-0.0882463	0.728934									MSN	0.303178	0	0.151589
	FGL2	0.87693	2	1	-0.0906543	0.133798									FNIP1	0.302471	0	0.151236
	IGSF6	0.899039	2	2	-0.0956154	-0.202605									G6PD	0.302098	0	0.151049
	IL18R1	0.512578	2	2	-0.170037	0.824308									SERP1	0.301998	0	0.150999
	FTL	0.246395	2	4	-0.175418	-1.18099									C15orf39	0	0.301327	0.150664
	ITM2B	0.876352	1	1	-0.177208	-0.224972									GLIPR1	0.301204	0	0.150602
	ATP5F1E	0.873754	1	1	-0.182913	-0.233413									RHOA	0.298754	0	0.149377
	CTSS	0.983595	1	2	-0.192485	-0.183065									CRLF3	0	0.298738	0.149369
	SMCHD1	0.34054	1	1	-0.193516	0.0995036									RSBN1	0.298365	0	0.149183
	MXD1	0.358651	1	1	-0.194743	0.0878425									DSC2	0	0.29791	0.148955
	UBA52	0.683129	1	2	-0.209858	-0.343139									ISCU	0.297605	0	0.148803
	SRGN	0.601032	2	2	-0.21227	-0.622624									C6orf62	0.297001	0	0.1485
	RPSA	0.938175	1	1	-0.216867	-0.192194									EAPP	0.296185	0	0.148093
	NCF1	0.348978	1	1	-0.237501	0.115023									SPCS1	0.295438	0	0.147719
	RPL10	0.938013	1	1	-0.240928	-0.271317									TRIP12	0.295045	0	0.147523
	TNFSF10	0.810913	1	1	-0.246715	-0.35802									ABI1	0.294383	0	0.147192
	ACTB	0.78364	1	2	-0.25125	-0.351062									ADAM17	0.293675	0	0.146838
	MYL6	0.875819	1	2	-0.251917	-0.306794									TRIM22	0.290135	0	0.145068
	BTG1	0.340418	1	1	-0.25539	0.13143									CPD	0.289917	0	0.144959
	TYROBP	0.294204	1	3	-0.25687	-0.893446									RXRA	0.289518	0	0.144759
	LITAF	0.958591	1	2	-0.25725	-0.27524									CAPZB	0.289098	0	0.144549
	IGLC2	0.503218	2	3	-0.25996	1.32445									MPP1	0.285116	0	0.142558
	ADAR	0.281031	1	1	-0.263134	0.203844									RAB7A	0.284779	0	0.14239
	BAZ2B	0.412497	1	1	-0.26345	0.0729689									APBB1IP	0.282615	0	0.141308
	STEAP4	0.304326	1	1	-0.266592	0.175338									TLR1	0	0.281256	0.140628
	PSME1	0.851326	1	2	-0.275434	-0.192975									NCOR1	0.280676	0	0.140338
	RPL29	0.729728	1	1	-0.285755	-0.152862									RBM8A	0.280303	0	0.140152
	AC136475.5	0.624699	2	1	-0.290526	0.196732									SKP1	0.278474	0	0.139237
	GMFG	0.686608	1	1	-0.291311	-0.133365									SH3GLB1	0.273386	0	0.136693
	OGFRL1	0.308277	1	1	-0.291813	0.186865									VCPIP1	0.272899	0	0.13645
	BASP1	0.781308	1	1	-0.292952	-0.182316									GSTK1	0.271831	0	0.135915
	YPEL3	0.803086	1	2	-0.306779	-0.183478									CCND3	0.269305	0	0.134653
	ARPC5	0.411272	1	1	-0.310854	0.0872994									BZW1	0.268064	0	0.134032
	BST1	0.423647	1	1	-0.319135	0.0771807									RAB31	0.26773	0	0.133865
	DYNLT1	0.919667	1	1	-0.320595	-0.27373									EIF1	0.264918	0	0.132459
	H3F3A	0.91573	1	2	-0.324212	-0.374006									TMEM165	0.264873	0	0.132437
	CEP63	0.379646	1	1	-0.330433	0.126105									BNIP3L	0.262061	0	0.131031
	PSMB9	0.971359	1	1	-0.330769	-0.349445									MSL3	0.260303	0	0.130152
	TRIM38	0.355214	1	1	-0.333403	0.154288									XIAP	0.258982	0	0.129491
	MSRB2	0.437306	1	1	-0.333763	0.0663494									ARF5	0.256455	0	0.128227
	S100P	0.85484	2	1	-0.338328	-0.12326									RASGRP2	0.255698	0	0.127849
	EVI2A	0.299638	1	1	-0.339331	0.230419									EXOC6	0.254305	0	0.127152
	RPL18A	0.719071	1	1	-0.345782	-0.178537									COQ7	0.254279	0	0.12714
	SHISA5	0.43193	1	1	-0.34796	0.0750717									RPS11	0.253225	0	0.126612
	RPS5	0.697412	1	1	-0.350596	-0.167457									UBE2R2	0.253035	0	0.126518
	CEP19	0.377815	1	1	-0.361833	0.140239									TLR5	0.251493	0	0.125747
	LYZ	0.893173	2	2	-0.361868	-0.219268									GDI2	0.251273	0	0.125637
	GRN	0.437834	1	1	-0.373202	0.0735669									RPL22	-0.500382	0.7162	0.107909
	RPS12	0.746977	1	1	-0.373539	-0.210895									FYB1	-0.333923	0.494625	0.0803509
	LTB	0.890093	1	1	-0.374527	-0.300804									RPL32	-0.352769	0.453071	0.0501513
	RPLP1	0.559179	1	1	-0.375198	-0.0657838									RPS19	-0.700394	0.724436	0.0120209
	CST7	0.613905	2	2	-0.375204	0.42226									JAML	-0.8521	0.763557	-0.0442711
	H3F3B	0.574311	1	3	-0.384143	-0.690267									CEBPD	0.489542	-0.621407	-0.0659323
	LPIN2	0.432394	1	1	-0.391632	0.0839208									UBE2L6	-0.566948	0.431864	-0.0675416
	IL1RN	0.399965	1	1	-0.39191	0.124073									RPS27A	-0.381087	0	-0.190544
	HIST1H2BC	0.352042	1	1	-0.394842	0.187024									MSRB1	-0.473716	0	-0.236858
	IFITM2	0.33643	1	4	-0.401263	-1.0307									RPL8	-0.483172	0	-0.241586
	CD177	0.839873	2	1	-0.408341	-0.217009									ATP5MPL	-0.507477	0	-0.253739
	PAK2	0.0591152	2	1	0.387226	0.0907797									PSME2	-0.900523	0.365918	-0.267303
	SAMD9L	0.411326	1	1	-0.429539	0.120557									HACD4	-0.546798	0	-0.273399
	CKLF	0.899345	1	2	-0.447915	-0.373222									TGFB1	-0.564411	0	-0.282205
	CDC42EP3	0.399043	1	1	-0.462629	0.147815									C4orf48	-0.575082	0	-0.287541
	TMEM123	0.747858	1	1	-0.465178	-0.263332									DAD1	-0.582082	0	-0.291041
	CSTA	0.413167	1	1	-0.470775	0.129398									SDCBP	0	-0.607471	-0.303735
	SMIM26	0.453735	1	1	-0.493336	0.0724291									MCEMP1	-0.612208	0	-0.306104
	B2M	0.27742	2	3	-0.503982	-0.908753									SYNE2	-0.624607	0	-0.312303
	EIF2AK2	0.414686	1	1	-0.50831	0.13728									IFRD1	-0.631511	0	-0.315756
	JCHAIN	0.127396	1	2	-0.518181	1.13158									NPC2	-0.63864	0	-0.31932
	JPT1	0.888131	1	2	-0.530595	-0.432582									DDX60L	-0.641174	0	-0.320587
	EPSTI1	0.378882	1	1	-0.535194	0.205575									CHIC2	-0.641545	0	-0.320773
	HSPA6	0.43767	1	1	-0.542543	0.107229									CHPT1	-0.661241	0	-0.330621
	IFIT2	0.954757	1	1	-0.544126	-0.498331									IFIT5	-0.664643	0	-0.332321
	LST1	0.153448	1	4	-0.544484	-2.41089									NUP214	-0.667635	0	-0.333817
	PRRG4	0.333457	1	1	-0.563618	0.304391									HSD17B11	-0.679246	0	-0.339623
	USP10	0.685556	1	2	-0.563807	-0.245212									CD14	-0.70026	0	-0.35013
	S100A8	0.74137	1	2	-0.588728	-0.332347									GLIPR2	-0.721739	0	-0.36087
	CAMP	0.27866	1	1	-0.625098	0.492926									ISG20	-0.738435	0	-0.369217
	IGHG3	0.273205	1	1	-0.628582	0.517023									PTPRN2	-0.75116	0	-0.37558
	TMSB4X	0.92983	1	3	-0.645413	-0.567605									UBALD2	-0.754708	0	-0.377354
	XAF1	0.2304	1	2	-0.677342	0.719539									CYBA	-0.763059	0	-0.38153
	TNFSF13B	0.341902	2	2	-0.712623	-0.394879									CD37	-0.78738	0	-0.39369
	SELENOK	0.036303	2	1	0.422309	0.0938108									RNF13	-0.793465	0	-0.396733
	MT2A	0.794596	1	2	-0.764374	-1.05603									STXBP2	0.398404	-1.19365	-0.397624
	TMSB10	0.641215	1	1	-0.767256	-0.283358									CASP1	-0.8208	0	-0.4104
	IGHM	0.229891	1	3	-0.801992	0.900606									SAMD9	-0.830153	0	-0.415076
	S100A11	0.409983	2	4	-0.836034	-1.48826									NT5C3A	-0.831658	0	-0.415829
	CDA	0.280456	2	1	-0.839599	-0.330145									NINJ1	-0.850981	0	-0.425491
	LY96	0.507625	2	1	-0.84356	-0.457346									BCL2A1	-0.861774	0	-0.430887
	CMTM2	0.977344	1	2	-0.845913	-0.813307									TMEM91	-0.871991	0	-0.435995
	S100A6	0.685477	2	2	-0.846809	-1.22208									DDX58	-0.902712	0	-0.451356
	IGHG1	0.118586	1	3	-0.851238	1.75658									CTSD	-0.916156	0	-0.458078
	LRRC25	0.0126531	2	1	0.558648	0.0954955									ATP6V0E1	0	-0.949801	-0.474901
	KIDINS220	0.0950089	2	1	0.325145	0.096261									TSPO	0	-0.987963	-0.493981
	SELL	0.130028	2	1	-0.878421	-0.269478									IRF7	-1.04749	0	-0.523745
	IFIT3	0.753486	1	1	-0.885743	-0.509876									HIST1H2AC	-1.0573	0	-0.528648
	MNDA	0.326345	2	2	-0.908934	-0.326461									CEACAM3	-1.06262	0	-0.531309
	RSAD2	0.697754	1	1	-0.949133	-0.45393									HERC5	-1.06956	0	-0.534781
	CSF2RA	0.0228938	2	1	0.512479	0.101775									EMP3	-1.09509	0	-0.547547
	ADGRE2	0.0750749	2	1	0.869194	0.10196									U62317.5	-1.12063	0	-0.560313
	MYL12A	0.116365	2	1	-1.00058	-0.315553									IFI6	-1.13995	0	-0.569974
	NOP10	0.481914	2	2	-1.00724	-0.611883									OASL	-1.14083	0	-0.570414
	S100A12	0.653639	1	2	-1.0093	-0.400161									IFI44	-1.20474	0	-0.60237
	ALOX5AP	0.0252581	2	1	-0.757385	0.107469									S100A9	-0.569203	-0.639959	-0.604581
	IFI44L	0.47878	1	1	-1.06969	0.0718683									VNN2	-0.656655	-0.775064	-0.71586
	IL13RA1	0.0783024	2	1	0.438585	0.120922									IGHA2	-0.586019	-0.97319	-0.779605
	ISG15	0.741319	1	1	-1.13056	-0.627369									FCN1	-1.6451	0	-0.822551
	AC005392.2	0.228165	2	2	-1.17058	-0.575413									NDUFB3	-0.790311	-1.0904	-0.940357
	MX1	0.00343968	2	1	-0.970632	0.129715									TIMP1	-0.969914	-0.989705	-0.97981
	IFITM1	0.580466	2	2	-1.21321	-1.977									PLSCR1	-1.30188	-1.09696	-1.19942
	CYP4F3	0.00319556	2	1	-0.877542	0.130177									IGHG4	-1.45555	-1.57895	-1.51725
	TXN	0.261002	2	2	-1.23205	-0.433546
	RBP7	0.120152	2	1	-1.24194	-0.395414
	LAMTOR4	0.107429	2	1	-1.24481	-0.354389
	MARCKS	0.116081	2	1	-1.24733	-0.125029
	SON	0.0690439	2	1	0.553456	0.147732
	FGR	0.0532215	2	1	0.667134	0.165243
	CLEC12A	0.0165123	2	2	-2.21476	1.34087
	LY6E	0.597701	1	1	-1.45049	-0.396372
	IFIT1	0.390009	2	1	-1.45191	-0.707308
	IFITM3	0.102138	2	2	-1.6194	-0.345009
	IGHA1	0.0202707	2	3	-1.39789	1.50251
	CLEC2B	0.192364	2	2	-1.65216	-0.419414
	IGKC	0.0736721	2	3	-1.2124	1.69802
	S100A4	0.998904	2	3	-1.74161	-1.7431
	IGLC3	0.00548037	2	4	-1.63645	2.92425
