# Supplementary material for: Dexamethasone modulates immature neutrophils and interferon programming in severe COVID-19
Source: Nat Med. 2021 Nov 15;28(1):201–11. doi: 10.1038/s41591-021-01576-3 (PMC8799469; doi:10.1038/s41591-021-01576-3)
Supplement: Supplementary file 8 — SCENIC-predicted targetomes and their Gene Ontology analysis for TFs displayed in Fig. 2. [file 41591_2021_1576_MOESM8_ESM.xlsx]

## Sheet: Fig2d - PRDM1 (57g)
SCENIC-predicted targetome for PRDM1 (57 genes)
AFF1
ARID4B
B2M
BCL2A1
BRD2
BST2
CARD16
CCL5
CD37
CD3G
DAPP1
ETS1
FLI1
GZMA
HIF1A
HLA-F
HNRNPA3
HSPA8
ICAM1
IFI6
IFIH1
IFIT1
IL1RN
IRF2
ISG15
JMJD1C
LMNB1
LRMP
LRRK2
MAML2
NBR1
NMI
PARP14
PARP8
PELI2
PHF21A
PLXNC1
PRDM1
PSMB8
RARRES3
RELB
RPL19
RSAD2
RSF1
SOCS3
SP100
STAG2
STAT6
TADA3
TLR2
TMBIM6
TNRC6B
UPF2
USF2
XPO6
YTHDF2
ZFP36L1

## Sheet: Fig2d - PRDM1 GO analysis
GO enrichment analysis of PRDM1 targetome using GO Biological Process 2021
Term	Overlap	P-value	Adjusted P-value	Old P-value	Old Adjusted P-value	Odds Ratio	Combined Score	Genes
cytokine-mediated signaling pathway (GO:0019221)	19/621	3.60576e-15	3.53725e-12	0	0	16.064	534.227	HSPA8;IL1RN;SP100;RSAD2;PELI2;IFI6;ISG15;IFIT1;HLA-F;HIF1A;PSMB8;ICAM1;LMNB1;BST2;SOCS3;CCL5;IRF2;STAT6;B2M
cellular response to type I interferon (GO:0071357)	9/65	1.80809e-13	5.91244e-11	0	0	66.5859	1953.72	BST2;SP100;RSAD2;IRF2;IFI6;ISG15;IFIT1;HLA-F;PSMB8
type I interferon signaling pathway (GO:0060337)	9/65	1.80809e-13	5.91244e-11	0	0	66.5859	1953.72	BST2;SP100;RSAD2;IRF2;IFI6;ISG15;IFIT1;HLA-F;PSMB8
defense response to symbiont (GO:0140546)	8/124	2.22682e-09	5.46128e-07	0	0	27.9057	555.957	IFIH1;BST2;RSAD2;IRF2;IFI6;ISG15;IFIT1;TLR2
defense response to virus (GO:0051607)	8/133	3.88592e-09	7.62418e-07	0	0	25.8847	501.281	IFIH1;BST2;RSAD2;IRF2;IFI6;ISG15;IFIT1;TLR2
negative regulation of binding (GO:0051100)	7/88	5.5387e-09	9.05577e-07	0	0	34.3294	652.653	SP100;LRRK2;GZMA;RSF1;TMBIM6;CARD16;IFIT1
negative regulation of viral genome replication (GO:0045071)	6/54	9.49784e-09	1.33105e-06	0	0	48.7623	900.746	IFIH1;BST2;RSAD2;CCL5;ISG15;IFIT1
regulation of viral genome replication (GO:0045069)	6/67	3.56709e-08	4.37414e-06	0	0	38.3452	657.58	IFIH1;BST2;RSAD2;CCL5;ISG15;IFIT1
negative regulation of viral process (GO:0048525)	6/70	4.65595e-08	5.0271e-06	0	0	36.5423	616.926	IFIH1;BST2;RSAD2;CCL5;ISG15;IFIT1
cellular response to interferon-gamma (GO:0071346)	7/121	5.12446e-08	5.0271e-06	0	0	24.3514	408.779	SP100;CCL5;IRF2;HLA-F;B2M;ICAM1;TLR2
innate immune response (GO:0045087)	9/302	1.72639e-07	1.53963e-05	0	0	12.5747	195.813	IFIH1;BST2;SP100;IFI6;ISG15;IFIT1;B2M;TLR2;RELB
negative regulation of cytokine-mediated signaling pathway (GO:0001960)	5/55	4.90291e-07	4.00813e-05	0	0	38.2558	555.79	IL1RN;YTHDF2;ISG15;CARD16;PARP14
cellular response to cytokine stimulus (GO:0071345)	10/482	9.42311e-07	7.11082e-05	0	0	8.77705	121.781	SOCS3;HSPA8;IL1RN;CCL5;STAT6;IFIT1;HIF1A;ICAM1;TLR2;ZFP36L1
interferon-gamma-mediated signaling pathway (GO:0060333)	5/68	1.42837e-06	0.000100088	0	0	30.3419	408.371	SP100;IRF2;HLA-F;B2M;ICAM1
response to type I interferon (GO:0034340)	2021-03-09	1.82122e-06	0.000119108	0	0	184.602	2439.7	SP100;ISG15;IFIT1
negative regulation of protein binding (GO:0032091)	5/74	2.17881e-06	0.000133588	0	0	27.6951	361.054	LRRK2;TMBIM6;CARD16;IFIT1;B2M
cellular response to virus (GO:0098586)	4/35	2.90561e-06	0.000167671	0	0	48.4772	618.029	IFIH1;CCL5;IFI6;HIF1A
regulation of interferon-beta production (GO:0032648)	4/49	1.14141e-05	0.000622071	0	0	33.3719	379.794	IFIH1;ISG15;TLR2;RELB
regulation of protein binding (GO:0043393)	5/118	2.15147e-05	0.00111084	0	0	16.8737	181.338	LRRK2;TMBIM6;CARD16;IFIT1;B2M
regulation of transcription by RNA polymerase II (GO:0006357)	18/2206	2.44501e-05	0.00119928	0	0	3.74525	39.7704	BRD2;SP100;MAML2;JMJD1C;ARID4B;RSF1;PRDM1;ETS1;HIF1A;USF2;PHF21A;FLI1;RELB;IRF2;TADA3;STAT6;TLR2;TNRC6B
regulation of gene expression (GO:0010468)	12/1079	4.23883e-05	0.00198014	0	0	4.71753	47.4991	YTHDF2;IRF2;TADA3;JMJD1C;PRDM1;PARP14;ETS1;HIF1A;AFF1;TLR2;ZFP36L1;TNRC6B
positive regulation of type I interferon production (GO:0032481)	4/77	6.87095e-05	0.00306382	0	0	20.5428	196.915	IFIH1;STAT6;ISG15;TLR2
cellular response to interleukin-1 (GO:0071347)	5/155	7.92892e-05	0.00326155	0	0	12.6878	119.804	IL1RN;CCL5;PELI2;HIF1A;PSMB8
response to interferon-gamma (GO:0034341)	4/80	7.97934e-05	0.00326155	0	0	19.7289	186.163	BST2;SP100;CCL5;TLR2
negative regulation of DNA binding (GO:0043392)	2021-03-31	9.32161e-05	0.0036578	0	0	39.5139	366.712	SP100;GZMA;RSF1
positive regulation of interferon-beta production (GO:0032728)	3/36	0.000146579	0.00537842	0	0	33.5185	295.9	IFIH1;ISG15;TLR2
regulation of immune response (GO:0050776)	5/179	0.000155997	0.00537842	0	0	10.9245	95.7607	RSAD2;CD3G;HLA-F;B2M;ICAM1
regulation of erythrocyte differentiation (GO:0045646)	3/37	0.00015919	0.00537842	0	0	32.531	284.497	ETS1;HIF1A;ZFP36L1
response to host defenses (GO:0052200)	2021-02-07	0.000166052	0.00537842	0	0	145.004	1262	B2M;TLR2
modulation by symbiont of host defense response (GO:0052031)	2021-02-07	0.000166052	0.00537842	0	0	145.004	1262	B2M;TLR2
negative regulation of innate immune response (GO:0045824)	3/38	0.000172487	0.00537842	0	0	31.6	273.82	YTHDF2;ISG15;NMI
positive regulation of defense response (GO:0031349)	4/98	0.000175443	0.00537842	0	0	15.9366	137.823	CCL5;NMI;ETS1;TLR2
antigen processing and presentation of exogenous peptide antigen via MHC class I, TAP-independent (GO:0002480)	2021-02-08	0.000220998	0.00656966	0	0	120.83	1017.07	HLA-F;B2M
negative regulation of type I interferon production (GO:0032480)	3/43	0.000249795	0.00720732	0	0	27.6431	229.296	IFIH1;ISG15;RELB
positive regulation of mRNA catabolic process (GO:0061014)	3/44	0.000267532	0.00749854	0	0	26.9675	221.842	YTHDF2;ZFP36L1;TNRC6B
positive regulation of response to stimulus (GO:0048584)	3/46	0.000305404	0.00832226	0	0	25.7106	208.098	IFIH1;RSAD2;B2M
regulation of DNA binding (GO:0051101)	3/47	0.000325569	0.00863199	0	0	25.125	201.752	SP100;GZMA;RSF1
negative regulation of tyrosine phosphorylation of STAT protein (GO:0042532)	2021-02-10	0.000353877	0.00890136	0	0	90.6136	720.067	SOCS3;PARP14
modulation by symbiont of host process (GO:0044003)	2021-02-10	0.000353877	0.00890136	0	0	90.6136	720.067	B2M;TLR2
regulation of mRNA catabolic process (GO:0061013)	4/122	0.000405518	0.00994534	0	0	12.6799	99.0343	HSPA8;YTHDF2;PSMB8;ZFP36L1
regulation of mitochondrial depolarization (GO:0051900)	2021-02-11	0.000431725	0.0103141	0	0	80.5414	624.012	LRRK2;IFI6
positive regulation of transcription, DNA-templated (GO:0045893)	11/1183	0.000441582	0.0103141	0	0	3.82996	29.587	SP100;MAML2;IRF2;TADA3;RSF1;STAT6;ETS1;HIF1A;USF2;FLI1;TLR2
protein mono-ADP-ribosylation (GO:0140289)	2021-02-12	0.000517122	0.0117976	0	0	72.4836	548.5	PARP14;PARP8
cellular response to hypoxia (GO:0071456)	4/131	0.00053077	0.0118338	0	0	11.776	88.8047	CARD16;HIF1A;PSMB8;ZFP36L1
cellular protein modification process (GO:0006464)	10/1025	0.000573607	0.0125046	0	0	3.96772	29.6133	BRD2;SOCS3;LRRK2;DAPP1;CD3G;ISG15;PARP14;HIF1A;PSMB8;PARP8
response to iron ion (GO:0010039)	2021-02-13	0.000610027	0.0127327	0	0	65.8909	487.725	HIF1A;B2M
protein localization to mitochondrion (GO:0070585)	2021-02-13	0.000610027	0.0127327	0	0	65.8909	487.725	LRRK2;ISG15
positive regulation of tyrosine phosphorylation of STAT protein (GO:0042531)	3/59	0.000637115	0.013021	0	0	19.7292	145.178	SOCS3;CCL5;PARP14
positive regulation of response to external stimulus (GO:0032103)	4/139	0.000663315	0.0132798	0	0	11.0737	81.0399	CCL5;NMI;ETS1;TLR2
antigen processing and presentation of endogenous peptide antigen (GO:0002483)	2021-02-14	0.000710397	0.013938	0	0	60.397	437.859	HLA-F;B2M
positive regulation of viral process (GO:0048524)	3/63	0.000772011	0.0143329	0	0	18.4102	131.937	CCL5;RSF1;IFIT1
regulation of mRNA stability (GO:0043488)	4/146	0.000797221	0.0143329	0	0	10.524	75.0826	HSPA8;YTHDF2;PSMB8;ZFP36L1
negative regulation of endoplasmic reticulum stress-induced intrinsic apoptotic signaling pathway (GO:1902236)	2021-02-15	0.00081819	0.0143329	0	0	55.7483	396.282	LRRK2;TMBIM6
cellular response to exogenous dsRNA (GO:0071360)	2021-02-15	0.00081819	0.0143329	0	0	55.7483	396.282	IFIH1;IFIT1
regulation of nuclear-transcribed mRNA catabolic process, deadenylation-dependent decay (GO:1900151)	2021-02-15	0.00081819	0.0143329	0	0	55.7483	396.282	ZFP36L1;TNRC6B
positive regulation of nuclear-transcribed mRNA catabolic process, deadenylation-dependent decay (GO:1900153)	2021-02-15	0.00081819	0.0143329	0	0	55.7483	396.282	ZFP36L1;TNRC6B
response to cytokine (GO:0034097)	4/150	0.000881771	0.0151757	0	0	10.2337	71.9792	BST2;SP100;ISG15;RELB
negative regulation of receptor signaling pathway via JAK-STAT (GO:0046426)	2021-02-16	0.000933364	0.0155192	0	0	51.7636	361.14	SOCS3;PARP14
negative regulation of type I interferon-mediated signaling pathway (GO:0060339)	2021-02-16	0.000933364	0.0155192	0	0	51.7636	361.14	YTHDF2;ISG15
regulation of tyrosine phosphorylation of STAT protein (GO:0042509)	3/68	0.000964526	0.0156089	0	0	16.9897	117.975	SOCS3;CCL5;PARP14
negative regulation of signal transduction (GO:0009968)	5/267	0.000970582	0.0156089	0	0	7.22292	50.1098	YTHDF2;LRRK2;CCL5;TMBIM6;CARD16
cellular response to decreased oxygen levels (GO:0036294)	3/69	0.00100634	0.0159229	0	0	16.7315	115.471	CARD16;HIF1A;ZFP36L1
negative regulation of cellular process (GO:0048523)	7/566	0.00108714	0.0169283	0	0	4.85467	33.1293	BST2;SP100;TMBIM6;PLXNC1;NMI;ETS1;TLR2
antigen processing and presentation of exogenous peptide antigen via MHC class I, TAP-dependent (GO:0002479)	3/73	0.00118502	0.0178949	0	0	15.7722	106.273	HLA-F;B2M;PSMB8
cellular response to dsRNA (GO:0071359)	2021-02-18	0.00118569	0.0178949	0	0	45.2886	305.129	IFIH1;IFIT1
regulation of transcription, DNA-templated (GO:0006355)	15/2244	0.00120954	0.0179781	0	0	2.83824	19.0659	BRD2;HSPA8;SP100;JMJD1C;ARID4B;RSF1;PRDM1;ETS1;HIF1A;USF2;FLI1;RELB;IRF2;TADA3;STAT6
positive regulation of immune response (GO:0050778)	3/75	0.00128139	0.0187618	0	0	15.3326	102.112	RSAD2;CCL5;NMI
negative regulation of nervous system development (GO:0051961)	2021-02-19	0.00132277	0.0188063	0	0	42.6225	282.503	B2M;TLR2
regulation of T cell cytokine production (GO:0002724)	2021-02-19	0.00132277	0.0188063	0	0	42.6225	282.503	HLA-F;B2M
antigen processing and presentation of exogenous peptide antigen via MHC class I (GO:0042590)	3/78	0.00143497	0.02011	0	0	14.717	96.3468	HLA-F;B2M;PSMB8
regulation of lymphocyte differentiation (GO:0045619)	2021-02-20	0.00146705	0.0202702	0	0	40.2525	262.628	PRDM1;ZFP36L1
positive regulation of T cell cytokine production (GO:0002726)	2021-02-21	0.00161852	0.0220523	0	0	38.1321	245.046	RSAD2;B2M
regulation of endoplasmic reticulum stress-induced intrinsic apoptotic signaling pathway (GO:1902235)	2021-02-22	0.00177712	0.0235589	0	0	36.2236	229.396	LRRK2;TMBIM6
positive regulation of translational initiation (GO:0045948)	2021-02-22	0.00177712	0.0235589	0	0	36.2236	229.396	YTHDF2;CCL5
regulation of neuron death (GO:1901214)	3/86	0.00189955	0.024752	0	0	13.2932	83.2968	LRRK2;CCL5;HLA-F
negative regulation of intracellular protein transport (GO:0090317)	2021-02-23	0.00194282	0.024752	0	0	34.497	215.386	SP100;LRRK2
regulation of interferon-gamma-mediated signaling pathway (GO:0060334)	2021-02-23	0.00194282	0.024752	0	0	34.497	215.386	SOCS3;PARP14
regulation of type I interferon production (GO:0032479)	3/89	0.00209521	0.0259421	0	0	12.8275	79.1215	IFIH1;STAT6;ISG15
positive regulation of inflammatory response (GO:0050729)	3/89	0.00209521	0.0259421	0	0	12.8275	79.1215	NMI;ETS1;TLR2
protein kinase B signaling (GO:0043491)	2021-02-24	0.00211557	0.0259421	0	0	32.9273	202.78	CCL5;ZFP36L1
negative regulation of gene expression (GO:0010629)	5/322	0.00221368	0.0268102	0	0	5.95305	36.3915	YTHDF2;TMBIM6;PARP14;HIF1A;TNRC6B
receptor signaling pathway via STAT (GO:0097696)	2021-02-25	0.00229533	0.0271292	0	0	31.4941	191.386	STAT6;NMI
negative regulation of response to endoplasmic reticulum stress (GO:1903573)	2021-02-25	0.00229533	0.0271292	0	0	31.4941	191.386	LRRK2;TMBIM6
interleukin-1-mediated signaling pathway (GO:0070498)	3/94	0.00244833	0.0285316	0	0	12.1197	72.8676	IL1RN;PELI2;PSMB8
regulation of macromolecule metabolic process (GO:0060255)	4/200	0.00253414	0.0285316	0	0	7.60377	45.4546	PRDM1;HIF1A;AFF1;ZFP36L1
positive regulation of cytokine production (GO:0001819)	5/335	0.00262688	0.0285316	0	0	5.71474	33.9568	IFIH1;STAT6;ISG15;HIF1A;TLR2
negative regulation of catalytic activity (GO:0043086)	2021-02-27	0.00267575	0.0285316	0	0	28.9716	171.614	GZMA;IFIT1
cellular response to unfolded protein (GO:0034620)	2021-02-27	0.00267575	0.0285316	0	0	28.9716	171.614	HSPA8;TMBIM6
regulation of vasculature development (GO:1901342)	2021-02-27	0.00267575	0.0285316	0	0	28.9716	171.614	SP100;ETS1
positive regulation of erythrocyte differentiation (GO:0045648)	2021-02-27	0.00267575	0.0285316	0	0	28.9716	171.614	ETS1;HIF1A
response to glucocorticoid (GO:0051384)	2021-02-27	0.00267575	0.0285316	0	0	28.9716	171.614	IL1RN;ZFP36L1
positive regulation of toll-like receptor signaling pathway (GO:0034123)	2021-02-27	0.00267575	0.0285316	0	0	28.9716	171.614	RSAD2;TLR2
regulation of inflammatory response (GO:0050727)	4/206	0.00281897	0.0297356	0	0	7.37568	43.3054	CCL5;NMI;ETS1;TLR2
leukocyte cell-cell adhesion (GO:0007159)	2021-02-28	0.00287632	0.0300177	0	0	27.8559	162.992	CCL5;ICAM1
positive regulation of viral genome replication (GO:0045070)	2/29	0.00308374	0.031512	0	0	26.8229	155.08	CCL5;IFIT1
protein ADP-ribosylation (GO:0006471)	2/29	0.00308374	0.031512	0	0	26.8229	155.08	PARP14;PARP8
positive regulation of nucleic acid-templated transcription (GO:1903508)	6/511	0.00325377	0.0329067	0	0	4.52836	25.9382	SP100;TADA3;RSF1;ETS1;HIF1A;FLI1
regulation of type I interferon-mediated signaling pathway (GO:0060338)	2/30	0.00329798	0.0330135	0	0	25.8636	147.796	YTHDF2;ISG15
receptor signaling pathway via JAK-STAT (GO:0007259)	2/31	0.003519	0.0341796	0	0	24.9705	141.073	STAT6;NMI
negative regulation of peptidyl-tyrosine phosphorylation (GO:0050732)	2/31	0.003519	0.0341796	0	0	24.9705	141.073	SOCS3;PARP14
negative regulation of response to biotic stimulus (GO:0002832)	2/31	0.003519	0.0341796	0	0	24.9705	141.073	NMI;CARD16
cellular response to topologically incorrect protein (GO:0035967)	2/32	0.00374676	0.036035	0	0	24.137	134.85	HSPA8;TMBIM6
antigen processing and presentation of peptide antigen via MHC class I (GO:0002474)	2/33	0.00398122	0.0375475	0	0	23.3572	129.076	HLA-F;B2M
positive regulation of cytokine production involved in immune response (GO:0002720)	2/33	0.00398122	0.0375475	0	0	23.3572	129.076	HLA-F;B2M
positive regulation of transcription by RNA polymerase II (GO:0045944)	8/908	0.00401884	0.0375475	0	0	3.45451	19.0577	MAML2;IRF2;RSF1;STAT6;ETS1;HIF1A;USF2;TLR2
inflammatory response (GO:0006954)	4/230	0.00417824	0.0386685	0	0	6.5844	36.0685	IL1RN;CCL5;TLR2;RELB
positive regulation of pri-miRNA transcription by RNA polymerase II (GO:1902895)	2/34	0.00422234	0.0387113	0	0	22.6261	123.705	ETS1;HIF1A
response to exogenous dsRNA (GO:0043330)	2/35	0.00447008	0.0404553	0	0	21.9394	118.7	IFIH1;IFIT1
positive regulation of intracellular signal transduction (GO:1902533)	6/546	0.00449503	0.0404553	0	0	4.22723	22.8473	BST2;CCL5;PELI2;CARD16;NMI;TLR2
positive regulation of macromolecule metabolic process (GO:0010604)	5/384	0.00469681	0.0410145	0	0	4.96347	26.6085	TADA3;ETS1;HIF1A;TLR2;TNRC6B
positive regulation of cytokine-mediated signaling pathway (GO:0001961)	2/36	0.0047244	0.0410145	0	0	21.293	114.025	PARP14;HIF1A
positive regulation of innate immune response (GO:0045089)	2/36	0.0047244	0.0410145	0	0	21.293	114.025	CCL5;NMI
positive regulation of T cell mediated immunity (GO:0002711)	2/36	0.0047244	0.0410145	0	0	21.293	114.025	HLA-F;B2M
positive regulation of myeloid cell differentiation (GO:0045639)	2/37	0.00498527	0.0428996	0	0	20.6836	109.649	ETS1;HIF1A
regulation of anatomical structure morphogenesis (GO:0022603)	3/123	0.00521504	0.0444211	0	0	9.17731	48.2379	SP100;LRRK2;ETS1
mRNA destabilization (GO:0061157)	2/38	0.00525265	0.0444211	0	0	20.1081	105.548	YTHDF2;ZFP36L1
positive regulation of signal transduction (GO:0009967)	4/252	0.00576316	0.0483219	0	0	5.99361	30.9047	MAML2;LRRK2;HIF1A;TLR2
positive regulation of phosphorylation (GO:0042327)	4/253	0.0058435	0.0485802	0	0	5.96924	30.6964	LRRK2;CCL5;PELI2;HIF1A
regulation of chemokine production (GO:0032642)	2/42	0.00638648	0.0522095	0	0	18.0936	91.4375	HIF1A;TLR2
regulation of extrinsic apoptotic signaling pathway via death domain receptors (GO:1902041)	2/42	0.00638648	0.0522095	0	0	18.0936	91.4375	SP100;ICAM1
regulation of cell adhesion (GO:0030155)	3/133	0.00647456	0.0524921	0	0	8.46709	42.6731	YTHDF2;CCL5;PLXNC1
positive regulation of peptidyl-tyrosine phosphorylation (GO:0050731)	3/134	0.0066096	0.0531477	0	0	8.40204	42.1718	SOCS3;CCL5;PARP14
protein deubiquitination (GO:0016579)	4/267	0.00704781	0.0562106	0	0	5.64746	27.9834	IFIH1;TADA3;HIF1A;PSMB8
regulation of pri-miRNA transcription by RNA polymerase II (GO:1902893)	2/45	0.00730335	0.0568618	0	0	16.8288	82.7877	ETS1;HIF1A
regulation of receptor signaling pathway via JAK-STAT (GO:0046425)	2/45	0.00730335	0.0568618	0	0	16.8288	82.7877	SOCS3;CCL5
positive regulation of response to biotic stimulus (GO:0002833)	2/45	0.00730335	0.0568618	0	0	16.8288	82.7877	CCL5;NMI
positive regulation of MAPK cascade (GO:0043410)	4/274	0.00770733	0.0595345	0	0	5.49909	26.7563	LRRK2;CCL5;PELI2;ICAM1
protein-DNA complex assembly (GO:0065004)	3/143	0.00790083	0.0600994	0	0	7.85833	38.0405	BRD2;RSF1;PSMB8
protein modification by small protein removal (GO:0070646)	4/276	0.00790298	0.0600994	0	0	5.4581	26.42	IFIH1;TADA3;HIF1A;PSMB8
positive regulation of blood vessel endothelial cell migration (GO:0043536)	2/48	0.0082761	0.0624527	0	0	15.7289	75.4102	ETS1;HIF1A
response to unfolded protein (GO:0006986)	2/49	0.0086126	0.0644959	0	0	15.3934	73.1885	HSPA8;TMBIM6
regulation of cellular component movement (GO:0051270)	2/50	0.00895516	0.0663914	0	0	15.072	71.0723	SP100;ETS1
cellular response to organic cyclic compound (GO:0071407)	3/150	0.00900108	0.0663914	0	0	7.48148	35.2408	LRRK2;CCL5;ZFP36L1
negative regulation of transport (GO:0051051)	2/51	0.00930375	0.0681118	0	0	14.7636	69.0545	BST2;TLR2
positive regulation of Wnt signaling pathway (GO:0030177)	3/153	0.00949874	0.0690242	0	0	7.33074	34.1363	LRRK2;PSMB8;TLR2
response to peptide hormone (GO:0043434)	2/52	0.00965833	0.0696678	0	0	14.4676	67.1289	STAT6;ZFP36L1
negative regulation of cysteine-type endopeptidase activity (GO:2000117)	2/53	0.0100189	0.0707087	0	0	14.1832	65.2895	IFI6;CARD16
positive regulation of chemokine production (GO:0032722)	2/53	0.0100189	0.0707087	0	0	14.1832	65.2895	HIF1A;TLR2
positive regulation of NIK/NF-kappaB signaling (GO:1901224)	2/53	0.0100189	0.0707087	0	0	14.1832	65.2895	NMI;TLR2
negative regulation of cysteine-type endopeptidase activity involved in apoptotic process (GO:0043154)	2/55	0.0107577	0.0748459	0	0	13.6467	61.8485	IFI6;CARD16
regulation of blood vessel endothelial cell migration (GO:0043535)	2/55	0.0107577	0.0748459	0	0	13.6467	61.8485	ETS1;HIF1A
MAPK cascade (GO:0000165)	4/303	0.0108711	0.0751028	0	0	4.95841	22.4202	LRRK2;CCL5;PSMB8;ZFP36L1
regulation of bone mineralization (GO:0030500)	2/57	0.0115199	0.078479	0	0	13.1491	58.6934	NBR1;ISG15
cellular response to peptide (GO:1901653)	2/57	0.0115199	0.078479	0	0	13.1491	58.6934	ICAM1;ZFP36L1
nucleosome assembly (GO:0006334)	2/58	0.0119096	0.078537	0	0	12.9136	57.2127	BRD2;RSF1
positive regulation of protein binding (GO:0032092)	2/58	0.0119096	0.078537	0	0	12.9136	57.2127	LRRK2;B2M
positive regulation of gene expression (GO:0010628)	5/482	0.0119252	0.078537	0	0	3.92396	17.3796	TADA3;ETS1;HIF1A;TLR2;TNRC6B
response to organic cyclic compound (GO:0014070)	2/60	0.0127064	0.078537	0	0	12.4671	54.4269	LRRK2;CCL5
nuclear-transcribed mRNA catabolic process (GO:0000956)	3/171	0.0128202	0.078537	0	0	6.53935	28.4902	UPF2;ZFP36L1;RPL19
positive regulation of I-kappaB kinase/NF-kappaB signaling (GO:0043123)	3/171	0.0128202	0.078537	0	0	6.53935	28.4902	BST2;PELI2;CARD16
regulation of neurogenesis (GO:0050767)	2/62	0.0135259	0.078537	0	0	12.0503	51.8543	YTHDF2;B2M
I-kappaB kinase/NF-kappaB signaling (GO:0007249)	2/62	0.0135259	0.078537	0	0	12.0503	51.8543	TLR2;RELB
negative regulation of calcium ion transport into cytosol (GO:0010523)	2021-01-05	0.0141703	0.078537	0	0	89.0134	378.895	TMBIM6
alpha-beta T cell differentiation (GO:0046632)	2021-01-05	0.0141703	0.078537	0	0	89.0134	378.895	RSAD2
receptor-mediated virion attachment to host cell (GO:0046813)	2021-01-05	0.0141703	0.078537	0	0	89.0134	378.895	ICAM1
regulation of cell maturation (GO:1903429)	2021-01-05	0.0141703	0.078537	0	0	89.0134	378.895	LRRK2
CD4-positive, alpha-beta T cell activation (GO:0035710)	2021-01-05	0.0141703	0.078537	0	0	89.0134	378.895	RSAD2
negative regulation of oxidative stress-induced neuron intrinsic apoptotic signaling pathway (GO:1903377)	2021-01-05	0.0141703	0.078537	0	0	89.0134	378.895	HIF1A
negative regulation of synapse organization (GO:1905809)	2021-01-05	0.0141703	0.078537	0	0	89.0134	378.895	TLR2
cellular response to nicotine (GO:0071316)	2021-01-05	0.0141703	0.078537	0	0	89.0134	378.895	B2M
cellular response to salt stress (GO:0071472)	2021-01-05	0.0141703	0.078537	0	0	89.0134	378.895	ZFP36L1
regulation of morphogenesis of a branching structure (GO:0060688)	2021-01-05	0.0141703	0.078537	0	0	89.0134	378.895	LRRK2
regulation of natural killer cell differentiation (GO:0032823)	2021-01-05	0.0141703	0.078537	0	0	89.0134	378.895	PRDM1
p38MAPK cascade (GO:0038066)	2021-01-05	0.0141703	0.078537	0	0	89.0134	378.895	ZFP36L1
regulation of protein import (GO:1904589)	2021-01-05	0.0141703	0.078537	0	0	89.0134	378.895	HSPA8
PML body organization (GO:0030578)	2021-01-05	0.0141703	0.078537	0	0	89.0134	378.895	ETS1
positive regulation of dopamine receptor signaling pathway (GO:0060161)	2021-01-05	0.0141703	0.078537	0	0	89.0134	378.895	LRRK2
positive regulation of interleukin-18 production (GO:0032741)	2021-01-05	0.0141703	0.078537	0	0	89.0134	378.895	TLR2
response to salt stress (GO:0009651)	2021-01-05	0.0141703	0.078537	0	0	89.0134	378.895	ZFP36L1
intracellular distribution of mitochondria (GO:0048312)	2021-01-05	0.0141703	0.078537	0	0	89.0134	378.895	LRRK2
positive regulation of natural killer cell chemotaxis (GO:2000503)	2021-01-05	0.0141703	0.078537	0	0	89.0134	378.895	CCL5
kidney morphogenesis (GO:0060993)	2021-01-05	0.0141703	0.078537	0	0	89.0134	378.895	LRRK2
Toll signaling pathway (GO:0008063)	2021-01-05	0.0141703	0.078537	0	0	89.0134	378.895	PELI2
positive regulation of toll-like receptor 9 signaling pathway (GO:0034165)	2021-01-05	0.0141703	0.078537	0	0	89.0134	378.895	RSAD2
positive regulation of transcription from RNA polymerase II promoter in response to hypoxia (GO:0061419)	2021-01-05	0.0141703	0.078537	0	0	89.0134	378.895	HIF1A
positive thymic T cell selection (GO:0045059)	2021-01-05	0.0141703	0.078537	0	0	89.0134	378.895	CD3G
zymogen inhibition (GO:0097341)	2021-01-05	0.0141703	0.078537	0	0	89.0134	378.895	CARD16
negative regulation of intrinsic apoptotic signaling pathway (GO:2001243)	2/64	0.0143678	0.0787418	0	0	11.6604	49.4724	LRRK2;TMBIM6
regulation of innate immune response (GO:0045088)	2/64	0.0143678	0.0787418	0	0	11.6604	49.4724	CCL5;NMI
cellular response to nutrient levels (GO:0031669)	2/66	0.0152318	0.0816567	0	0	11.2949	47.262	HSPA8;LRRK2
regulation of translational initiation (GO:0006446)	2/68	0.0161177	0.0816567	0	0	10.9515	45.206	YTHDF2;CCL5
regulation of GTPase activity (GO:0043087)	3/189	0.0167288	0.0816567	0	0	5.90114	24.1393	LRRK2;CCL5;PLXNC1
negative regulation of cellular response to hypoxia (GO:1900038)	2021-01-06	0.0169806	0.0816567	0	0	71.2071	290.218	TMBIM6
negative regulation of erythrocyte differentiation (GO:0045647)	2021-01-06	0.0169806	0.0816567	0	0	71.2071	290.218	ZFP36L1
negative regulation of establishment of protein localization to mitochondrion (GO:1903748)	2021-01-06	0.0169806	0.0816567	0	0	71.2071	290.218	LRRK2
negative regulation of excitatory postsynaptic potential (GO:0090394)	2021-01-06	0.0169806	0.0816567	0	0	71.2071	290.218	LRRK2
axo-dendritic transport (GO:0008088)	2021-01-06	0.0169806	0.0816567	0	0	71.2071	290.218	HSPA8
cellular response to bacterial lipopeptide (GO:0071221)	2021-01-06	0.0169806	0.0816567	0	0	71.2071	290.218	TLR2
cellular response to iron ion (GO:0071281)	2021-01-06	0.0169806	0.0816567	0	0	71.2071	290.218	B2M
cellular response to lipoteichoic acid (GO:0071223)	2021-01-06	0.0169806	0.0816567	0	0	71.2071	290.218	TLR2
regulation of hormone biosynthetic process (GO:0046885)	2021-01-06	0.0169806	0.0816567	0	0	71.2071	290.218	HIF1A
regulation of interleukin-1-mediated signaling pathway (GO:2000659)	2021-01-06	0.0169806	0.0816567	0	0	71.2071	290.218	IL1RN
regulation of keratinocyte apoptotic process (GO:1902172)	2021-01-06	0.0169806	0.0816567	0	0	71.2071	290.218	ZFP36L1
detection of virus (GO:0009597)	2021-01-06	0.0169806	0.0816567	0	0	71.2071	290.218	IFIH1
oxygen homeostasis (GO:0032364)	2021-01-06	0.0169806	0.0816567	0	0	71.2071	290.218	HIF1A
regulation of protein autoubiquitination (GO:1902498)	2021-01-06	0.0169806	0.0816567	0	0	71.2071	290.218	LRRK2
regulation of retrograde transport, endosome to Golgi (GO:1905279)	2021-01-06	0.0169806	0.0816567	0	0	71.2071	290.218	LRRK2
positive regulation of cell-cell adhesion mediated by integrin (GO:0033634)	2021-01-06	0.0169806	0.0816567	0	0	71.2071	290.218	CCL5
response to lipoteichoic acid (GO:0070391)	2021-01-06	0.0169806	0.0816567	0	0	71.2071	290.218	TLR2
response to manganese ion (GO:0010042)	2021-01-06	0.0169806	0.0816567	0	0	71.2071	290.218	LRRK2
ISG15-protein conjugation (GO:0032020)	2021-01-06	0.0169806	0.0816567	0	0	71.2071	290.218	ISG15
positive regulation of receptor binding (GO:1900122)	2021-01-06	0.0169806	0.0816567	0	0	71.2071	290.218	B2M
telencephalon cell migration (GO:0022029)	2021-01-06	0.0169806	0.0816567	0	0	71.2071	290.218	LRRK2
positive regulation of toll-like receptor 7 signaling pathway (GO:0034157)	2021-01-06	0.0169806	0.0816567	0	0	71.2071	290.218	RSAD2
regulation of hematopoietic stem cell differentiation (GO:1902036)	2/71	0.0174871	0.0818867	0	0	10.4738	42.38	YTHDF2;PSMB8
negative regulation of macromolecule metabolic process (GO:0010605)	3/194	0.0179204	0.0818867	0	0	5.7452	23.1062	PARP14;HIF1A;TNRC6B
cellular response to tumor necrosis factor (GO:0071356)	3/194	0.0179204	0.0818867	0	0	5.7452	23.1062	CCL5;PSMB8;ZFP36L1
chromatin assembly (GO:0031497)	2/73	0.0184266	0.0818867	0	0	10.1777	40.6494	BRD2;RSF1
proteolysis involved in cellular protein catabolic process (GO:0051603)	2/74	0.0189042	0.0818867	0	0	10.0359	39.826	GZMA;ISG15
NIK/NF-kappaB signaling (GO:0038061)	2/74	0.0189042	0.0818867	0	0	10.0359	39.826	PSMB8;RELB
regulation of hematopoietic progenitor cell differentiation (GO:1901532)	2/75	0.019387	0.0818867	0	0	9.89788	39.0289	YTHDF2;PSMB8
regulation of transcription from RNA polymerase II promoter in response to hypoxia (GO:0061418)	2/75	0.019387	0.0818867	0	0	9.89788	39.0289	HIF1A;PSMB8
negative regulation of cell cycle phase transition (GO:1901988)	2021-01-07	0.019783	0.0818867	0	0	59.3363	232.772	ZFP36L1
regulation by virus of viral protein levels in host cell (GO:0046719)	2021-01-07	0.019783	0.0818867	0	0	59.3363	232.772	IFIT1
antigen processing and presentation of endogenous peptide antigen via MHC class I via ER pathway (GO:0002484)	2021-01-07	0.019783	0.0818867	0	0	59.3363	232.772	HLA-F
antigen processing and presentation of endogenous peptide antigen via MHC class I via ER pathway, TAP-independent (GO:0002486)	2021-01-07	0.019783	0.0818867	0	0	59.3363	232.772	HLA-F
negative regulation of interferon-gamma-mediated signaling pathway (GO:0060336)	2021-01-07	0.019783	0.0818867	0	0	59.3363	232.772	PARP14
negative regulation of response to interferon-gamma (GO:0060331)	2021-01-07	0.019783	0.0818867	0	0	59.3363	232.772	PARP14
negative regulation of T cell apoptotic process (GO:0070233)	2021-01-07	0.019783	0.0818867	0	0	59.3363	232.772	CCL5
nuclear-transcribed mRNA catabolic process, deadenylation-independent decay (GO:0031086)	2021-01-07	0.019783	0.0818867	0	0	59.3363	232.772	ZFP36L1
regulation of miRNA mediated inhibition of translation (GO:1905616)	2021-01-07	0.019783	0.0818867	0	0	59.3363	232.772	TNRC6B
delamination (GO:0060232)	2021-01-07	0.019783	0.0818867	0	0	59.3363	232.772	YTHDF2
regulation of natural killer cell chemotaxis (GO:2000501)	2021-01-07	0.019783	0.0818867	0	0	59.3363	232.772	CCL5
regulation of natural killer cell cytokine production (GO:0002727)	2021-01-07	0.019783	0.0818867	0	0	59.3363	232.772	HLA-F
regulation of oxidative stress-induced neuron intrinsic apoptotic signaling pathway (GO:1903376)	2021-01-07	0.019783	0.0818867	0	0	59.3363	232.772	HIF1A
pexophagy (GO:0000425)	2021-01-07	0.019783	0.0818867	0	0	59.3363	232.772	NBR1
positive regulation of activation of Janus kinase activity (GO:0010536)	2021-01-07	0.019783	0.0818867	0	0	59.3363	232.772	CCL5
regulation of toll-like receptor 7 signaling pathway (GO:0034155)	2021-01-07	0.019783	0.0818867	0	0	59.3363	232.772	RSAD2
gas homeostasis (GO:0033483)	2021-01-07	0.019783	0.0818867	0	0	59.3363	232.772	HIF1A
regulation of transforming growth factor beta2 production (GO:0032909)	2021-01-07	0.019783	0.0818867	0	0	59.3363	232.772	HIF1A
hemostasis (GO:0007599)	2021-01-07	0.019783	0.0818867	0	0	59.3363	232.772	FLI1
positive regulation of hormone metabolic process (GO:0032352)	2021-01-07	0.019783	0.0818867	0	0	59.3363	232.772	HIF1A
positive regulation of lymphocyte apoptotic process (GO:0070230)	2021-01-07	0.019783	0.0818867	0	0	59.3363	232.772	CCL5
inhibition of cysteine-type endopeptidase activity (GO:0097340)	2021-01-07	0.019783	0.0818867	0	0	59.3363	232.772	CARD16
positive regulation of miRNA mediated inhibition of translation (GO:1905618)	2021-01-07	0.019783	0.0818867	0	0	59.3363	232.772	TNRC6B
positive regulation of natural killer cell cytokine production (GO:0002729)	2021-01-07	0.019783	0.0818867	0	0	59.3363	232.772	HLA-F
protein localization to endoplasmic reticulum exit site (GO:0070973)	2021-01-07	0.019783	0.0818867	0	0	59.3363	232.772	LRRK2
positive regulation of interleukin-6 production (GO:0032755)	2/76	0.019875	0.0819217	0	0	9.76364	38.2568	IFIH1;TLR2
regulation of angiogenesis (GO:0045765)	3/203	0.0201821	0.0828394	0	0	5.48417	21.4045	SP100;ETS1;HIF1A
positive regulation of tumor necrosis factor production (GO:0032760)	2/77	0.0203681	0.0832547	0	0	9.63297	37.5087	IFIH1;TLR2
negative regulation of extrinsic apoptotic signaling pathway (GO:2001237)	2/80	0.021878	0.0865181	0	0	9.26107	35.3983	IFI6;ICAM1
regulation of NIK/NF-kappaB signaling (GO:1901222)	2/80	0.021878	0.0865181	0	0	9.26107	35.3983	NMI;TLR2
positive regulation of tumor necrosis factor superfamily cytokine production (GO:1903557)	2/81	0.0223914	0.0865181	0	0	9.14338	34.7364	IFIH1;TLR2
alpha-beta T cell activation (GO:0046631)	2021-01-08	0.0225776	0.0865181	0	0	50.8571	192.789	RSAD2
antigen processing and presentation of endogenous peptide antigen via MHC class I (GO:0019885)	2021-01-08	0.0225776	0.0865181	0	0	50.8571	192.789	B2M
regulation of activation of Janus kinase activity (GO:0010533)	2021-01-08	0.0225776	0.0865181	0	0	50.8571	192.789	CCL5
regulation of alpha-beta T cell differentiation (GO:0046637)	2021-01-08	0.0225776	0.0865181	0	0	50.8571	192.789	PRDM1
regulation of chemokine-mediated signaling pathway (GO:0070099)	2021-01-08	0.0225776	0.0865181	0	0	50.8571	192.789	HIF1A
regulation of dopamine receptor signaling pathway (GO:0060159)	2021-01-08	0.0225776	0.0865181	0	0	50.8571	192.789	LRRK2
regulation of endodeoxyribonuclease activity (GO:0032071)	2021-01-08	0.0225776	0.0865181	0	0	50.8571	192.789	GZMA
negative regulation of response to reactive oxygen species (GO:1901032)	2021-01-08	0.0225776	0.0865181	0	0	50.8571	192.789	LRRK2
regulation of interleukin-18 production (GO:0032661)	2021-01-08	0.0225776	0.0865181	0	0	50.8571	192.789	TLR2
regulation of lymphocyte apoptotic process (GO:0070228)	2021-01-08	0.0225776	0.0865181	0	0	50.8571	192.789	CD3G
regulation of transcription from RNA polymerase II promoter in response to oxidative stress (GO:0043619)	2021-01-08	0.0225776	0.0865181	0	0	50.8571	192.789	HIF1A
positive regulation of homotypic cell-cell adhesion (GO:0034112)	2021-01-08	0.0225776	0.0865181	0	0	50.8571	192.789	CCL5
positive regulation of T-helper 2 cell cytokine production (GO:2000553)	2021-01-08	0.0225776	0.0865181	0	0	50.8571	192.789	RSAD2
regulation of Notch signaling pathway (GO:0008593)	2/83	0.0234331	0.0894469	0	0	8.91672	33.4699	YTHDF2;MAML2
positive regulation of endothelial cell migration (GO:0010595)	2/86	0.0250324	0.0927389	0	0	8.59697	31.702	ETS1;HIF1A
response to interleukin-1 (GO:0070555)	2/86	0.0250324	0.0927389	0	0	8.59697	31.702	CCL5;HIF1A
negative regulation of leukocyte degranulation (GO:0043301)	2021-01-09	0.0253644	0.0927389	0	0	44.4978	163.503	HLA-F
regulation of cellular extravasation (GO:0002691)	2021-01-09	0.0253644	0.0927389	0	0	44.4978	163.503	ICAM1
regulation of ER to Golgi vesicle-mediated transport (GO:0060628)	2021-01-09	0.0253644	0.0927389	0	0	44.4978	163.503	LRRK2
negative regulation of T cell cytokine production (GO:0002725)	2021-01-09	0.0253644	0.0927389	0	0	44.4978	163.503	HLA-F
regulation of helicase activity (GO:0051095)	2021-01-09	0.0253644	0.0927389	0	0	44.4978	163.503	IFIT1
regulation of leukocyte mediated cytotoxicity (GO:0001910)	2021-01-09	0.0253644	0.0927389	0	0	44.4978	163.503	ICAM1
response to UV-C (GO:0010225)	2021-01-09	0.0253644	0.0927389	0	0	44.4978	163.503	CARD16
semaphorin-plexin signaling pathway involved in axon guidance (GO:1902287)	2021-01-09	0.0253644	0.0927389	0	0	44.4978	163.503	PLXNC1
regulation of transcription from RNA polymerase II promoter in response to stress (GO:0043618)	2/87	0.0255752	0.0927389	0	0	8.4954	31.1453	HIF1A;PSMB8
regulation of I-kappaB kinase/NF-kappaB signaling (GO:0043122)	3/224	0.0260462	0.0927389	0	0	4.95777	18.0854	BST2;PELI2;CARD16
regulation of cysteine-type endopeptidase activity involved in apoptotic process (GO:0043281)	2/89	0.0266752	0.0927389	0	0	8.29927	30.0767	IFI6;CARD16
regulation of endothelial cell migration (GO:0010594)	2/89	0.0266752	0.0927389	0	0	8.29927	30.0767	SP100;ETS1
positive regulation of binding (GO:0051099)	2/90	0.0272323	0.0927389	0	0	8.20455	29.5639	LRRK2;B2M
regulation of stem cell differentiation (GO:2000736)	2/91	0.0277941	0.0927389	0	0	8.11195	29.0646	YTHDF2;PSMB8
toll-like receptor signaling pathway (GO:0002224)	2/91	0.0277941	0.0927389	0	0	8.11195	29.0646	NMI;TLR2
protein poly-ADP-ribosylation (GO:0070212)	2021-01-10	0.0281433	0.0927389	0	0	39.5516	141.217	PARP14
negative regulation of heterotypic cell-cell adhesion (GO:0034115)	2021-01-10	0.0281433	0.0927389	0	0	39.5516	141.217	IL1RN
negative regulation of interferon-beta production (GO:0032688)	2021-01-10	0.0281433	0.0927389	0	0	39.5516	141.217	RELB
negative regulation of lipopolysaccharide-mediated signaling pathway (GO:0031665)	2021-01-10	0.0281433	0.0927389	0	0	39.5516	141.217	CARD16
regulation of cell-cell adhesion involved in gastrulation (GO:0070587)	2021-01-10	0.0281433	0.0927389	0	0	39.5516	141.217	IL1RN
regulation of cell-cell adhesion mediated by integrin (GO:0033632)	2021-01-10	0.0281433	0.0927389	0	0	39.5516	141.217	CCL5
negative regulation of lymphocyte apoptotic process (GO:0070229)	2021-01-10	0.0281433	0.0927389	0	0	39.5516	141.217	CCL5
regulation of epithelial cell apoptotic process (GO:1904035)	2021-01-10	0.0281433	0.0927389	0	0	39.5516	141.217	ZFP36L1
negative regulation of receptor binding (GO:1900121)	2021-01-10	0.0281433	0.0927389	0	0	39.5516	141.217	B2M
cellular response to dopamine (GO:1903351)	2021-01-10	0.0281433	0.0927389	0	0	39.5516	141.217	LRRK2
cellular response to interleukin-4 (GO:0071353)	2021-01-10	0.0281433	0.0927389	0	0	39.5516	141.217	STAT6
regulation of hydrogen peroxide-induced cell death (GO:1903205)	2021-01-10	0.0281433	0.0927389	0	0	39.5516	141.217	LRRK2
cytoplasmic pattern recognition receptor signaling pathway in response to virus (GO:0039528)	2021-01-10	0.0281433	0.0927389	0	0	39.5516	141.217	IFIH1
DNA damage response, signal transduction by p53 class mediator resulting in transcription of p21 class mediator (GO:0006978)	2021-01-10	0.0281433	0.0927389	0	0	39.5516	141.217	SP100
regulation of protein neddylation (GO:2000434)	2021-01-10	0.0281433	0.0927389	0	0	39.5516	141.217	HIF1A
regulation of receptor binding (GO:1900120)	2021-01-10	0.0281433	0.0927389	0	0	39.5516	141.217	B2M
granulocyte activation (GO:0036230)	2021-01-10	0.0281433	0.0927389	0	0	39.5516	141.217	CCL5
response to dopamine (GO:1903350)	2021-01-10	0.0281433	0.0927389	0	0	39.5516	141.217	LRRK2
I-kappaB phosphorylation (GO:0007252)	2021-01-10	0.0281433	0.0927389	0	0	39.5516	141.217	TLR2
positive regulation of monocyte differentiation (GO:0045657)	2021-01-10	0.0281433	0.0927389	0	0	39.5516	141.217	ZFP36L1
positive regulation of T cell apoptotic process (GO:0070234)	2021-01-10	0.0281433	0.0927389	0	0	39.5516	141.217	CCL5
positive regulation of vascular endothelial growth factor receptor signaling pathway (GO:0030949)	2021-01-10	0.0281433	0.0927389	0	0	39.5516	141.217	HIF1A
modification-dependent macromolecule catabolic process (GO:0043632)	2021-01-10	0.0281433	0.0927389	0	0	39.5516	141.217	ISG15
apoptotic process (GO:0006915)	3/231	0.0281836	0.0927389	0	0	4.80385	17.145	GZMA;IFI6;TLR2
negative regulation of mitotic cell cycle phase transition (GO:1901991)	2/92	0.0283605	0.0927389	0	0	8.02141	28.5783	PSMB8;ZFP36L1
cellular response to fibroblast growth factor stimulus (GO:0044344)	2/92	0.0283605	0.0927389	0	0	8.02141	28.5783	CCL5;ZFP36L1
regulation of epithelial cell proliferation (GO:0050678)	2/93	0.0289316	0.0942922	0	0	7.93287	28.1047	B2M;ZFP36L1
negative regulation of cell death (GO:0060548)	2/94	0.0295074	0.0947722	0	0	7.84625	27.6432	LRRK2;HLA-F
nucleosome organization (GO:0034728)	2/94	0.0295074	0.0947722	0	0	7.84625	27.6432	BRD2;RSF1
positive regulation of epithelial cell migration (GO:0010634)	2/94	0.0295074	0.0947722	0	0	7.84625	27.6432	ETS1;HIF1A
axonal transport of mitochondrion (GO:0019896)	2021-01-11	0.0309145	0.0947722	0	0	35.5946	123.746	HIF1A
negative regulation of natural killer cell mediated immunity (GO:0002716)	2021-01-11	0.0309145	0.0947722	0	0	35.5946	123.746	HLA-F
regulation of cytoplasmic transport (GO:1903649)	2021-01-11	0.0309145	0.0947722	0	0	35.5946	123.746	LRRK2
negative regulation of oxidative stress-induced neuron death (GO:1903204)	2021-01-11	0.0309145	0.0947722	0	0	35.5946	123.746	HIF1A
negative regulation of protein maturation (GO:1903318)	2021-01-11	0.0309145	0.0947722	0	0	35.5946	123.746	LRRK2
negative regulation of receptor signaling pathway via STAT (GO:1904893)	2021-01-11	0.0309145	0.0947722	0	0	35.5946	123.746	SOCS3
regulation of mRNA 3'-end processing (GO:0031440)	2021-01-11	0.0309145	0.0947722	0	0	35.5946	123.746	ZFP36L1
DNA damage response, signal transduction resulting in transcription (GO:0042772)	2021-01-11	0.0309145	0.0947722	0	0	35.5946	123.746	SP100
regulation of stress-activated protein kinase signaling cascade (GO:0070302)	2021-01-11	0.0309145	0.0947722	0	0	35.5946	123.746	NBR1
regulation of T cell apoptotic process (GO:0070232)	2021-01-11	0.0309145	0.0947722	0	0	35.5946	123.746	CCL5
positive regulation of cellular extravasation (GO:0002693)	2021-01-11	0.0309145	0.0947722	0	0	35.5946	123.746	ICAM1
regulation of T-helper 2 cell cytokine production (GO:2000551)	2021-01-11	0.0309145	0.0947722	0	0	35.5946	123.746	RSAD2
regulation of toll-like receptor 9 signaling pathway (GO:0034163)	2021-01-11	0.0309145	0.0947722	0	0	35.5946	123.746	RSAD2
response to corticosteroid (GO:0031960)	2021-01-11	0.0309145	0.0947722	0	0	35.5946	123.746	IL1RN
hematopoietic stem cell proliferation (GO:0071425)	2021-01-11	0.0309145	0.0947722	0	0	35.5946	123.746	YTHDF2
positive regulation of nitric-oxide synthase biosynthetic process (GO:0051770)	2021-01-11	0.0309145	0.0947722	0	0	35.5946	123.746	TLR2
negative regulation of neuron death (GO:1901215)	2/98	0.0318558	0.0973537	0	0	7.5178	25.9104	LRRK2;HLA-F
positive regulation of translation (GO:0045727)	2/100	0.0330569	0.0995121	0	0	7.36364	25.1065	YTHDF2;CCL5
autophagy of peroxisome (GO:0030242)	2021-01-12	0.0336779	0.0995121	0	0	32.3571	109.72	NBR1
negative regulation of oxidoreductase activity (GO:0051354)	2021-01-12	0.0336779	0.0995121	0	0	32.3571	109.72	GZMA
nuclear body organization (GO:0030575)	2021-01-12	0.0336779	0.0995121	0	0	32.3571	109.72	ETS1
regulation of natural killer cell activation (GO:0032814)	2021-01-12	0.0336779	0.0995121	0	0	32.3571	109.72	PRDM1
positive regulation of cellular senescence (GO:2000774)	2021-01-12	0.0336779	0.0995121	0	0	32.3571	109.72	B2M
histone H3-K9 demethylation (GO:0033169)	2021-01-12	0.0336779	0.0995121	0	0	32.3571	109.72	JMJD1C
positive regulation of leukocyte proliferation (GO:0070665)	2021-01-12	0.0336779	0.0995121	0	0	32.3571	109.72	BST2
macrophage chemotaxis (GO:0048246)	2021-01-12	0.0336779	0.0995121	0	0	32.3571	109.72	CCL5
mitochondrion distribution (GO:0048311)	2021-01-12	0.0336779	0.0995121	0	0	32.3571	109.72	LRRK2
protein auto-ADP-ribosylation (GO:0070213)	2021-01-12	0.0336779	0.0995121	0	0	32.3571	109.72	PARP8
regulation of cell death (GO:0010941)	2/102	0.0342757	0.100371	0	0	7.21564	24.3406	LRRK2;CCL5
intrinsic apoptotic signaling pathway (GO:0097193)	2/102	0.0342757	0.100371	0	0	7.21564	24.3406	BCL2A1;IFI6
positive regulation of vasculature development (GO:1904018)	2/102	0.0342757	0.100371	0	0	7.21564	24.3406	ETS1;HIF1A
mRNA transport (GO:0051028)	2/104	0.0355118	0.101827	0	0	7.07344	23.6104	UPF2;ZFP36L1
negative regulation of autophagosome assembly (GO:1902902)	2021-01-13	0.0364336	0.101827	0	0	29.6592	98.2392	LRRK2
purine ribonucleoside triphosphate metabolic process (GO:0009205)	2021-01-13	0.0364336	0.101827	0	0	29.6592	98.2392	LRRK2
negative regulation of hydrogen peroxide-induced cell death (GO:1903206)	2021-01-13	0.0364336	0.101827	0	0	29.6592	98.2392	LRRK2
negative regulation of nucleocytoplasmic transport (GO:0046823)	2021-01-13	0.0364336	0.101827	0	0	29.6592	98.2392	SP100
negative regulation of stem cell differentiation (GO:2000737)	2021-01-13	0.0364336	0.101827	0	0	29.6592	98.2392	YTHDF2
regulation of homotypic cell-cell adhesion (GO:0034110)	2021-01-13	0.0364336	0.101827	0	0	29.6592	98.2392	CCL5
regulation of leukocyte adhesion to vascular endothelial cell (GO:1904994)	2021-01-13	0.0364336	0.101827	0	0	29.6592	98.2392	ETS1
regulation of lysosomal lumen pH (GO:0035751)	2021-01-13	0.0364336	0.101827	0	0	29.6592	98.2392	LRRK2
regulation of oxidoreductase activity (GO:0051341)	2021-01-13	0.0364336	0.101827	0	0	29.6592	98.2392	GZMA
positive regulation of cell aging (GO:0090343)	2021-01-13	0.0364336	0.101827	0	0	29.6592	98.2392	B2M
semaphorin-plexin signaling pathway involved in neuron projection guidance (GO:1902285)	2021-01-13	0.0364336	0.101827	0	0	29.6592	98.2392	PLXNC1
positive regulation of nuclear-transcribed mRNA poly(A) tail shortening (GO:0060213)	2021-01-13	0.0364336	0.101827	0	0	29.6592	98.2392	TNRC6B
macrophage activation involved in immune response (GO:0002281)	2021-01-13	0.0364336	0.101827	0	0	29.6592	98.2392	NMI
mitochondrion transport along microtubule (GO:0047497)	2021-01-13	0.0364336	0.101827	0	0	29.6592	98.2392	HIF1A
negative regulation by host of viral transcription (GO:0043922)	2021-01-13	0.0364336	0.101827	0	0	29.6592	98.2392	CCL5
regulation of protein ubiquitination (GO:0031396)	2/109	0.0386767	0.105685	0	0	6.74121	21.9259	LRRK2;ISG15
antiviral innate immune response (GO:0140374)	2021-01-14	0.0391815	0.105685	0	0	27.3764	88.6871	IFIT1
negative regulation of T cell mediated immunity (GO:0002710)	2021-01-14	0.0391815	0.105685	0	0	27.3764	88.6871	HLA-F
regulation of nitric-oxide synthase biosynthetic process (GO:0051769)	2021-01-14	0.0391815	0.105685	0	0	27.3764	88.6871	TLR2
regulation of response to interferon-gamma (GO:0060330)	2021-01-14	0.0391815	0.105685	0	0	27.3764	88.6871	SOCS3
growth hormone receptor signaling pathway via JAK-STAT (GO:0060397)	2021-01-14	0.0391815	0.105685	0	0	27.3764	88.6871	STAT6
positive regulation of leukocyte degranulation (GO:0043302)	2021-01-14	0.0391815	0.105685	0	0	27.3764	88.6871	HLA-F
positive regulation of lymphocyte migration (GO:2000403)	2021-01-14	0.0391815	0.105685	0	0	27.3764	88.6871	CCL5
positive regulation of macrophage chemotaxis (GO:0010759)	2021-01-14	0.0391815	0.105685	0	0	27.3764	88.6871	CCL5
T cell differentiation in thymus (GO:0033077)	2021-01-14	0.0391815	0.105685	0	0	27.3764	88.6871	ZFP36L1
positive regulation of T cell chemotaxis (GO:0010820)	2021-01-14	0.0391815	0.105685	0	0	27.3764	88.6871	CCL5
positive regulation of type 2 immune response (GO:0002830)	2021-01-14	0.0391815	0.105685	0	0	27.3764	88.6871	RSAD2
regulation of interleukin-6 production (GO:0032675)	2/110	0.0393223	0.105685	0	0	6.67845	21.6112	IFIH1;TLR2
response to tumor necrosis factor (GO:0034612)	2/110	0.0393223	0.105685	0	0	6.67845	21.6112	CCL5;ZFP36L1
regulation of Wnt signaling pathway (GO:0030111)	2/111	0.0399719	0.107138	0	0	6.61685	21.3035	LRRK2;TLR2
nuclear-transcribed mRNA catabolic process, nonsense-mediated decay (GO:0000184)	2/113	0.0412835	0.10851	0	0	6.49697	20.7077	UPF2;RPL19
negative regulation of cellular component movement (GO:0051271)	2021-01-15	0.0419217	0.10851	0	0	25.4196	80.6299	SP100
negative regulation of leukocyte mediated cytotoxicity (GO:0001911)	2021-01-15	0.0419217	0.10851	0	0	25.4196	80.6299	HLA-F
negative regulation of protein processing (GO:0010955)	2021-01-15	0.0419217	0.10851	0	0	25.4196	80.6299	LRRK2
regulation of lymphocyte activation (GO:0051249)	2021-01-15	0.0419217	0.10851	0	0	25.4196	80.6299	CCL5
nucleosome positioning (GO:0016584)	2021-01-15	0.0419217	0.10851	0	0	25.4196	80.6299	RSF1
regulation of nuclear-transcribed mRNA poly(A) tail shortening (GO:0060211)	2021-01-15	0.0419217	0.10851	0	0	25.4196	80.6299	TNRC6B
regulation of T cell chemotaxis (GO:0010819)	2021-01-15	0.0419217	0.10851	0	0	25.4196	80.6299	CCL5
GTP metabolic process (GO:0046039)	2021-01-15	0.0419217	0.10851	0	0	25.4196	80.6299	LRRK2
positive regulation of natural killer cell activation (GO:0032816)	2021-01-15	0.0419217	0.10851	0	0	25.4196	80.6299	HLA-F
positive regulation of pattern recognition receptor signaling pathway (GO:0062208)	2021-01-15	0.0419217	0.10851	0	0	25.4196	80.6299	TLR2
macrophage migration (GO:1905517)	2021-01-15	0.0419217	0.10851	0	0	25.4196	80.6299	CCL5
positive regulation of response to cytokine stimulus (GO:0060760)	2021-01-15	0.0419217	0.10851	0	0	25.4196	80.6299	IFIH1
cellular response to lectin (GO:1990858)	2/115	0.0426113	0.109428	0	0	6.38134	20.1372	PSMB8;RELB
cellular response to molecule of bacterial origin (GO:0071219)	2/115	0.0426113	0.109428	0	0	6.38134	20.1372	CARD16;TLR2
stimulatory C-type lectin receptor signaling pathway (GO:0002223)	2/115	0.0426113	0.109428	0	0	6.38134	20.1372	PSMB8;RELB
positive regulation of angiogenesis (GO:0045766)	2/116	0.0432811	0.110621	0	0	6.32504	19.8609	ETS1;HIF1A
negative regulation of response to external stimulus (GO:0032102)	2/118	0.0446327	0.110621	0	0	6.21536	19.3254	CARD16;NMI
3'-UTR-mediated mRNA destabilization (GO:0061158)	2021-01-16	0.0446543	0.110621	0	0	23.7238	73.7527	ZFP36L1
negative regulation of natural killer cell mediated cytotoxicity (GO:0045953)	2021-01-16	0.0446543	0.110621	0	0	23.7238	73.7527	HLA-F
regulation of ERBB signaling pathway (GO:1901184)	2021-01-16	0.0446543	0.110621	0	0	23.7238	73.7527	IFI6
cellular response to corticosteroid stimulus (GO:0071384)	2021-01-16	0.0446543	0.110621	0	0	23.7238	73.7527	ZFP36L1
neutrophil activation (GO:0042119)	2021-01-16	0.0446543	0.110621	0	0	23.7238	73.7527	CCL5
dendritic cell chemotaxis (GO:0002407)	2021-01-16	0.0446543	0.110621	0	0	23.7238	73.7527	CCL5
regulation of monocyte differentiation (GO:0045655)	2021-01-16	0.0446543	0.110621	0	0	23.7238	73.7527	ZFP36L1
eosinophil chemotaxis (GO:0048245)	2021-01-16	0.0446543	0.110621	0	0	23.7238	73.7527	CCL5
eosinophil migration (GO:0072677)	2021-01-16	0.0446543	0.110621	0	0	23.7238	73.7527	CCL5
regulation of rRNA processing (GO:2000232)	2021-01-16	0.0446543	0.110621	0	0	23.7238	73.7527	YTHDF2
positive regulation of leukocyte adhesion to vascular endothelial cell (GO:1904996)	2021-01-16	0.0446543	0.110621	0	0	23.7238	73.7527	ETS1
protein localization to endoplasmic reticulum (GO:0070972)	2021-01-16	0.0446543	0.110621	0	0	23.7238	73.7527	LRRK2
innate immune response activating cell surface receptor signaling pathway (GO:0002220)	2/119	0.0453143	0.111973	0	0	6.16193	19.0658	PSMB8;RELB
cellular response to lipopolysaccharide (GO:0071222)	2/120	0.0459998	0.113381	0	0	6.1094	18.8116	CCL5;CARD16
negative regulation of ATPase activity (GO:0032780)	2021-01-17	0.0473792	0.114199	0	0	22.24	67.8223	IFIT1
negative regulation of cytokine production involved in immune response (GO:0002719)	2021-01-17	0.0473792	0.114199	0	0	22.24	67.8223	HLA-F
regulation of cell killing (GO:0031341)	2021-01-17	0.0473792	0.114199	0	0	22.24	67.8223	ICAM1
negative regulation of phagocytosis (GO:0050765)	2021-01-17	0.0473792	0.114199	0	0	22.24	67.8223	TLR2
regulation of neuroblast proliferation (GO:1902692)	2021-01-17	0.0473792	0.114199	0	0	22.24	67.8223	LRRK2
regulation of stem cell proliferation (GO:0072091)	2021-01-17	0.0473792	0.114199	0	0	22.24	67.8223	ZFP36L1
positive regulation of cytokine production involved in inflammatory response (GO:1900017)	2021-01-17	0.0473792	0.114199	0	0	22.24	67.8223	HIF1A
positive regulation of smooth muscle cell migration (GO:0014911)	2021-01-17	0.0473792	0.114199	0	0	22.24	67.8223	CCL5
positive regulation of transcription of Notch receptor target (GO:0007221)	2021-01-17	0.0473792	0.114199	0	0	22.24	67.8223	MAML2
neutrophil degranulation (GO:0043312)	4/481	0.0480759	0.11429	0	0	3.07994	9.34754	BST2;HSPA8;B2M;TLR2
cellular response to organic substance (GO:0071310)	2/123	0.0480794	0.11429	0	0	5.95702	18.079	LRRK2;CCL5
non-canonical Wnt signaling pathway (GO:0035567)	2/124	0.0487801	0.11429	0	0	5.9079	17.8444	PSMB8;TNRC6B
regulation of tumor necrosis factor production (GO:0032680)	2/124	0.0487801	0.11429	0	0	5.9079	17.8444	IFIH1;TLR2
negative regulation of apoptotic process (GO:0043066)	4/485	0.0492924	0.11429	0	0	3.0537	9.1916	BCL2A1;IFI6;TMBIM6;CARD16
neutrophil activation involved in immune response (GO:0002283)	4/485	0.0492924	0.11429	0	0	3.0537	9.1916	BST2;HSPA8;B2M;TLR2
cellular response to oxidative stress (GO:0034599)	2/125	0.0494846	0.11429	0	0	5.85957	17.6144	LRRK2;HIF1A
regulation of phosphorylation (GO:0042325)	2/125	0.0494846	0.11429	0	0	5.85957	17.6144	CCL5;HIF1A
regulation of protein secretion (GO:0050708)	2/125	0.0494846	0.11429	0	0	5.85957	17.6144	RSAD2;CCL5
regulation of B cell differentiation (GO:0045577)	2021-01-18	0.0500965	0.11429	0	0	20.9307	62.6623	ZFP36L1
cellular response to glucocorticoid stimulus (GO:0071385)	2021-01-18	0.0500965	0.11429	0	0	20.9307	62.6623	ZFP36L1
negative regulation of tumor necrosis factor-mediated signaling pathway (GO:0010804)	2021-01-18	0.0500965	0.11429	0	0	20.9307	62.6623	CARD16
regulation of membrane depolarization (GO:0003254)	2021-01-18	0.0500965	0.11429	0	0	20.9307	62.6623	LRRK2
dendritic cell migration (GO:0036336)	2021-01-18	0.0500965	0.11429	0	0	20.9307	62.6623	CCL5
positive regulation of cell adhesion mediated by integrin (GO:0033630)	2021-01-18	0.0500965	0.11429	0	0	20.9307	62.6623	CCL5
regulation of transforming growth factor beta production (GO:0071634)	2021-01-18	0.0500965	0.11429	0	0	20.9307	62.6623	HIF1A
release of cytochrome c from mitochondria (GO:0001836)	2021-01-18	0.0500965	0.11429	0	0	20.9307	62.6623	IFI6
response to interferon-alpha (GO:0035455)	2021-01-18	0.0500965	0.11429	0	0	20.9307	62.6623	BST2
positive regulation of lymphocyte chemotaxis (GO:0140131)	2021-01-18	0.0500965	0.11429	0	0	20.9307	62.6623	CCL5
RNA destabilization (GO:0050779)	2021-01-18	0.0500965	0.11429	0	0	20.9307	62.6623	YTHDF2
interleukin-6-mediated signaling pathway (GO:0070102)	2021-01-18	0.0500965	0.11429	0	0	20.9307	62.6623	SOCS3
intracellular estrogen receptor signaling pathway (GO:0030520)	2021-01-18	0.0500965	0.11429	0	0	20.9307	62.6623	TADA3
positive regulation of nitric-oxide synthase activity (GO:0051000)	2021-01-18	0.0500965	0.11429	0	0	20.9307	62.6623	HIF1A
neutrophil mediated immunity (GO:0002446)	4/488	0.050216	0.114297	0	0	3.03431	9.07689	BST2;HSPA8;B2M;TLR2
negative regulation of transcription, DNA-templated (GO:0045892)	6/948	0.0521379	0.116936	0	0	2.37305	7.00966	HSPA8;SP100;IRF2;RSF1;PRDM1;PHF21A
negative regulation of calcium ion transport (GO:0051926)	2021-01-19	0.0528061	0.116936	0	0	19.7669	58.1369	TMBIM6
pyroptosis (GO:0070269)	2021-01-19	0.0528061	0.116936	0	0	19.7669	58.1369	GZMA
negative regulation of oxidative stress-induced intrinsic apoptotic signaling pathway (GO:1902176)	2021-01-19	0.0528061	0.116936	0	0	19.7669	58.1369	HIF1A
negative regulation of RNA metabolic process (GO:0051253)	2021-01-19	0.0528061	0.116936	0	0	19.7669	58.1369	TMBIM6
negative regulation of RNA splicing (GO:0033119)	2021-01-19	0.0528061	0.116936	0	0	19.7669	58.1369	TMBIM6
excitatory postsynaptic potential (GO:0060079)	2021-01-19	0.0528061	0.116936	0	0	19.7669	58.1369	LRRK2
regulation of synaptic vesicle exocytosis (GO:2000300)	2021-01-19	0.0528061	0.116936	0	0	19.7669	58.1369	LRRK2
positive regulation of macrophage migration (GO:1905523)	2021-01-19	0.0528061	0.116936	0	0	19.7669	58.1369	CCL5
positive regulation of monocyte chemotaxis (GO:0090026)	2021-01-19	0.0528061	0.116936	0	0	19.7669	58.1369	CCL5
mitochondrion localization (GO:0051646)	2021-01-19	0.0528061	0.116936	0	0	19.7669	58.1369	LRRK2
myeloid cell activation involved in immune response (GO:0002275)	2021-01-19	0.0528061	0.116936	0	0	19.7669	58.1369	NMI
positive regulation of canonical Wnt signaling pathway (GO:0090263)	2/130	0.0530623	0.117239	0	0	5.62926	16.5291	LRRK2;PSMB8
cellular response to metal ion (GO:0071248)	2/131	0.0537887	0.118377	0	0	5.58534	16.3242	LRRK2;B2M
protein targeting to lysosome (GO:0006622)	2021-01-20	0.0555082	0.118377	0	0	18.7256	54.1398	HSPA8
regulation of granulocyte chemotaxis (GO:0071622)	2021-01-20	0.0555082	0.118377	0	0	18.7256	54.1398	CCL5
negative regulation of viral life cycle (GO:1903901)	2021-01-20	0.0555082	0.118377	0	0	18.7256	54.1398	BST2
regulation of protein kinase A signaling (GO:0010738)	2021-01-20	0.0555082	0.118377	0	0	18.7256	54.1398	LRRK2
regulation of protein modification by small protein conjugation or removal (GO:1903320)	2021-01-20	0.0555082	0.118377	0	0	18.7256	54.1398	HIF1A
regulation of smooth muscle cell migration (GO:0014910)	2021-01-20	0.0555082	0.118377	0	0	18.7256	54.1398	CCL5
regulation of T cell migration (GO:2000404)	2021-01-20	0.0555082	0.118377	0	0	18.7256	54.1398	CCL5
growth hormone receptor signaling pathway (GO:0060396)	2021-01-20	0.0555082	0.118377	0	0	18.7256	54.1398	STAT6
positive regulation of interferon-alpha production (GO:0032727)	2021-01-20	0.0555082	0.118377	0	0	18.7256	54.1398	IFIH1
positive regulation of natural killer cell mediated cytotoxicity (GO:0045954)	2021-01-20	0.0555082	0.118377	0	0	18.7256	54.1398	HLA-F
lipopolysaccharide-mediated signaling pathway (GO:0031663)	2021-01-20	0.0555082	0.118377	0	0	18.7256	54.1398	CCL5
maintenance of protein location in nucleus (GO:0051457)	2021-01-20	0.0555082	0.118377	0	0	18.7256	54.1398	SP100
toll-like receptor 4 signaling pathway (GO:0034142)	2021-01-20	0.0555082	0.118377	0	0	18.7256	54.1398	NMI
post-transcriptional gene silencing by RNA (GO:0035194)	2021-01-20	0.0555082	0.118377	0	0	18.7256	54.1398	TNRC6B
myeloid cell development (GO:0061515)	2021-01-20	0.0555082	0.118377	0	0	18.7256	54.1398	TLR2
regulation of lipopolysaccharide-mediated signaling pathway (GO:0031664)	2021-01-21	0.0582027	0.122263	0	0	17.7884	50.5871	CARD16
extrinsic apoptotic signaling pathway in absence of ligand (GO:0097192)	2021-01-21	0.0582027	0.122263	0	0	17.7884	50.5871	BCL2A1
positive regulation of glycolytic process (GO:0045821)	2021-01-21	0.0582027	0.122263	0	0	17.7884	50.5871	HIF1A
positive regulation of immune system process (GO:0002684)	2021-01-21	0.0582027	0.122263	0	0	17.7884	50.5871	RSAD2
stress granule assembly (GO:0034063)	2021-01-21	0.0582027	0.122263	0	0	17.7884	50.5871	YTHDF2
positive regulation of purine nucleotide metabolic process (GO:1900544)	2021-01-21	0.0582027	0.122263	0	0	17.7884	50.5871	HIF1A
positive regulation of transcription from RNA polymerase II promoter involved in cellular response to chemical stimulus (GO:1901522)	2021-01-21	0.0582027	0.122263	0	0	17.7884	50.5871	HIF1A
negative regulation of myeloid cell differentiation (GO:0045638)	2021-01-22	0.0608896	0.126552	0	0	16.9405	47.4112	ZFP36L1
cellular response to osmotic stress (GO:0071470)	2021-01-22	0.0608896	0.126552	0	0	16.9405	47.4112	ZFP36L1
regulation of macrophage chemotaxis (GO:0010758)	2021-01-22	0.0608896	0.126552	0	0	16.9405	47.4112	CCL5
regulation of response to cytokine stimulus (GO:0060759)	2021-01-22	0.0608896	0.126552	0	0	16.9405	47.4112	IFIH1
proteasomal ubiquitin-independent protein catabolic process (GO:0010499)	2021-01-22	0.0608896	0.126552	0	0	16.9405	47.4112	PSMB8
positive regulation of cellular catabolic process (GO:0031331)	2/141	0.0612444	0.127021	0	0	5.1809	14.4697	LRRK2;HIF1A
protein localization to organelle (GO:0033365)	2/142	0.0620086	0.128315	0	0	5.14364	14.3018	LRRK2;ISG15
protein ubiquitination (GO:0016567)	4/525	0.0623925	0.128315	0	0	2.81346	7.8054	PELI2;ISG15;HIF1A;PSMB8
negative regulation of extrinsic apoptotic signaling pathway in absence of ligand (GO:2001240)	2021-01-23	0.063569	0.128315	0	0	16.1696	44.5575	IFI6
negative regulation of G protein-coupled receptor signaling pathway (GO:0045744)	2021-01-23	0.063569	0.128315	0	0	16.1696	44.5575	CCL5
negative regulation of GTPase activity (GO:0034260)	2021-01-23	0.063569	0.128315	0	0	16.1696	44.5575	LRRK2
negative regulation of signal transduction in absence of ligand (GO:1901099)	2021-01-23	0.063569	0.128315	0	0	16.1696	44.5575	IFI6
regulation of mononuclear cell migration (GO:0071675)	2021-01-23	0.063569	0.128315	0	0	16.1696	44.5575	CCL5
regulation of neural precursor cell proliferation (GO:2000177)	2021-01-23	0.063569	0.128315	0	0	16.1696	44.5575	LRRK2
regulation of peptidase activity (GO:0052547)	2021-01-23	0.063569	0.128315	0	0	16.1696	44.5575	PSMB8
regulation of protein export from nucleus (GO:0046825)	2021-01-23	0.063569	0.128315	0	0	16.1696	44.5575	SP100
ERK1 and ERK2 cascade (GO:0070371)	2021-01-23	0.063569	0.128315	0	0	16.1696	44.5575	ZFP36L1
regulation of supramolecular fiber organization (GO:1902903)	2021-01-23	0.063569	0.128315	0	0	16.1696	44.5575	HSPA8
positive regulation of natural killer cell mediated immunity (GO:0002717)	2021-01-23	0.063569	0.128315	0	0	16.1696	44.5575	HLA-F
cellular response to oxygen-containing compound (GO:1901701)	3/323	0.0645298	0.129987	0	0	3.40677	9.33669	CARD16;TLR2;ZFP36L1
negative regulation of neuron differentiation (GO:0045665)	2021-01-24	0.0662409	0.130749	0	0	15.4658	41.9813	B2M
negative regulation of NIK/NF-kappaB signaling (GO:1901223)	2021-01-24	0.0662409	0.130749	0	0	15.4658	41.9813	NMI
cellular response to catecholamine stimulus (GO:0071870)	2021-01-24	0.0662409	0.130749	0	0	15.4658	41.9813	LRRK2
negative regulation of synaptic transmission (GO:0050805)	2021-01-24	0.0662409	0.130749	0	0	15.4658	41.9813	LRRK2
neuromuscular junction development (GO:0007528)	2021-01-24	0.0662409	0.130749	0	0	15.4658	41.9813	LRRK2
regulation of keratinocyte proliferation (GO:0010837)	2021-01-24	0.0662409	0.130749	0	0	15.4658	41.9813	ZFP36L1
positive regulation of carbohydrate metabolic process (GO:0045913)	2021-01-24	0.0662409	0.130749	0	0	15.4658	41.9813	HIF1A
regulation of vascular endothelial growth factor receptor signaling pathway (GO:0030947)	2021-01-24	0.0662409	0.130749	0	0	15.4658	41.9813	HIF1A
positive regulation of phospholipase activity (GO:0010518)	2021-01-24	0.0662409	0.130749	0	0	15.4658	41.9813	CCL5
positive regulation of transcription from RNA polymerase II promoter in response to stress (GO:0036003)	2021-01-24	0.0662409	0.130749	0	0	15.4658	41.9813	HIF1A
regulation of cytokine production (GO:0001817)	2/150	0.0682386	0.133326	0	0	4.86364	13.0576	IFIH1;ISG15
negative regulation of cell junction assembly (GO:1901889)	2021-01-25	0.0689053	0.133326	0	0	14.8207	39.6457	TLR2
regulation of epidermal cell differentiation (GO:0045604)	2021-01-25	0.0689053	0.133326	0	0	14.8207	39.6457	ZFP36L1
regulation of heterotypic cell-cell adhesion (GO:0034114)	2021-01-25	0.0689053	0.133326	0	0	14.8207	39.6457	IL1RN
regulation of interferon-alpha production (GO:0032647)	2021-01-25	0.0689053	0.133326	0	0	14.8207	39.6457	IFIH1
chemical synaptic transmission, postsynaptic (GO:0099565)	2021-01-25	0.0689053	0.133326	0	0	14.8207	39.6457	LRRK2
regulation of mitochondrial fission (GO:0090140)	2021-01-25	0.0689053	0.133326	0	0	14.8207	39.6457	LRRK2
regulation of protein processing (GO:0070613)	2021-01-25	0.0689053	0.133326	0	0	14.8207	39.6457	LRRK2
positive regulation of T cell migration (GO:2000406)	2021-01-25	0.0689053	0.133326	0	0	14.8207	39.6457	CCL5
positive regulation of vascular endothelial growth factor production (GO:0010575)	2021-01-25	0.0689053	0.133326	0	0	14.8207	39.6457	HIF1A
negative regulation of cell development (GO:0010721)	2021-01-26	0.0715623	0.135005	0	0	14.2271	37.5196	B2M
regulation of biomineral tissue development (GO:0070167)	2021-01-26	0.0715623	0.135005	0	0	14.2271	37.5196	NBR1
negative regulation of interleukin-1 beta production (GO:0032691)	2021-01-26	0.0715623	0.135005	0	0	14.2271	37.5196	CARD16
negative regulation of macroautophagy (GO:0016242)	2021-01-26	0.0715623	0.135005	0	0	14.2271	37.5196	LRRK2
negative regulation of protein transport (GO:0051224)	2021-01-26	0.0715623	0.135005	0	0	14.2271	37.5196	RSAD2
chaperone cofactor-dependent protein refolding (GO:0051085)	2021-01-26	0.0715623	0.135005	0	0	14.2271	37.5196	HSPA8
regulation of monocyte chemotaxis (GO:0090025)	2021-01-26	0.0715623	0.135005	0	0	14.2271	37.5196	CCL5
endothelial cell development (GO:0001885)	2021-01-26	0.0715623	0.135005	0	0	14.2271	37.5196	ICAM1
glial cell development (GO:0021782)	2021-01-26	0.0715623	0.135005	0	0	14.2271	37.5196	TLR2
histone lysine demethylation (GO:0070076)	2021-01-26	0.0715623	0.135005	0	0	14.2271	37.5196	JMJD1C
positive regulation of T cell mediated cytotoxicity (GO:0001916)	2021-01-26	0.0715623	0.135005	0	0	14.2271	37.5196	HLA-F
positive regulation of viral transcription (GO:0050434)	2021-01-26	0.0715623	0.135005	0	0	14.2271	37.5196	RSF1
mononuclear cell differentiation (GO:1903131)	2021-01-26	0.0715623	0.135005	0	0	14.2271	37.5196	RELB
positive regulation of NF-kappaB transcription factor activity (GO:0051092)	2/155	0.0722338	0.13601	0	0	4.70351	12.3601	CARD16;TLR2
negative regulation of endothelial cell apoptotic process (GO:2000352)	2021-01-27	0.0742118	0.137621	0	0	13.6793	35.5775	ICAM1
cytoplasmic pattern recognition receptor signaling pathway (GO:0002753)	2021-01-27	0.0742118	0.137621	0	0	13.6793	35.5775	IFIH1
positive regulation of cellular component movement (GO:0051272)	2021-01-27	0.0742118	0.137621	0	0	13.6793	35.5775	ETS1
regulation of toll-like receptor signaling pathway (GO:0034121)	2021-01-27	0.0742118	0.137621	0	0	13.6793	35.5775	TLR2
regulation of vascular endothelial growth factor production (GO:0010574)	2021-01-27	0.0742118	0.137621	0	0	13.6793	35.5775	HIF1A
positive regulation of gene silencing by miRNA (GO:2000637)	2021-01-27	0.0742118	0.137621	0	0	13.6793	35.5775	TNRC6B
modulation of excitatory postsynaptic potential (GO:0098815)	2021-01-27	0.0742118	0.137621	0	0	13.6793	35.5775	LRRK2
protein export from nucleus (GO:0006611)	2021-01-27	0.0742118	0.137621	0	0	13.6793	35.5775	XPO6
cellular response to growth factor stimulus (GO:0071363)	2/158	0.0746668	0.137685	0	0	4.61235	11.9678	CCL5;ZFP36L1
cellular response to starvation (GO:0009267)	2/158	0.0746668	0.137685	0	0	4.61235	11.9678	HSPA8;LRRK2
T cell receptor signaling pathway (GO:0050852)	2/158	0.0746668	0.137685	0	0	4.61235	11.9678	CD3G;PSMB8
post-translational protein modification (GO:0043687)	3/345	0.0753705	0.138591	0	0	3.18405	8.23184	SOCS3;HIF1A;PSMB8
regulation of B cell activation (GO:0050864)	2021-01-28	0.0768538	0.138591	0	0	13.172	33.7973	ZFP36L1
regulation of calcium-mediated signaling (GO:0050848)	2021-01-28	0.0768538	0.138591	0	0	13.172	33.7973	LRRK2
negative regulation of oxidative stress-induced cell death (GO:1903202)	2021-01-28	0.0768538	0.138591	0	0	13.172	33.7973	LRRK2
cellular response to epidermal growth factor stimulus (GO:0071364)	2021-01-28	0.0768538	0.138591	0	0	13.172	33.7973	ZFP36L1
regulation of extrinsic apoptotic signaling pathway in absence of ligand (GO:2001239)	2021-01-28	0.0768538	0.138591	0	0	13.172	33.7973	IFI6
cellular response to interleukin-6 (GO:0071354)	2021-01-28	0.0768538	0.138591	0	0	13.172	33.7973	SOCS3
regulation of postsynapse organization (GO:0099175)	2021-01-28	0.0768538	0.138591	0	0	13.172	33.7973	LRRK2
regulation of protein transport (GO:0051223)	2021-01-28	0.0768538	0.138591	0	0	13.172	33.7973	HSPA8
response to interferon-beta (GO:0035456)	2021-01-28	0.0768538	0.138591	0	0	13.172	33.7973	BST2
positive regulation of monooxygenase activity (GO:0032770)	2021-01-28	0.0768538	0.138591	0	0	13.172	33.7973	HIF1A
T cell activation involved in immune response (GO:0002286)	2021-01-28	0.0768538	0.138591	0	0	13.172	33.7973	ICAM1
establishment of endothelial barrier (GO:0061028)	2021-01-29	0.0794885	0.142037	0	0	12.7009	32.1605	ICAM1
regulation of T cell mediated cytotoxicity (GO:0001914)	2021-01-29	0.0794885	0.142037	0	0	12.7009	32.1605	HLA-F
positive regulation of leukocyte migration (GO:0002687)	2021-01-29	0.0794885	0.142037	0	0	12.7009	32.1605	ICAM1
transition metal ion homeostasis (GO:0055076)	2021-01-29	0.0794885	0.142037	0	0	12.7009	32.1605	B2M
MyD88-dependent toll-like receptor signaling pathway (GO:0002755)	2021-01-29	0.0794885	0.142037	0	0	12.7009	32.1605	TLR2
regulation of MAPK cascade (GO:0043408)	2/166	0.0812816	0.144884	0	0	4.38559	11.0071	PELI2;NBR1
negative regulation of interleukin-1 production (GO:0032692)	2021-01-30	0.0821157	0.144884	0	0	12.2623	30.6512	CARD16
negative regulation of Notch signaling pathway (GO:0045746)	2021-01-30	0.0821157	0.144884	0	0	12.2623	30.6512	YTHDF2
CENP-A containing chromatin organization (GO:0061641)	2021-01-30	0.0821157	0.144884	0	0	12.2623	30.6512	RSF1
CENP-A containing nucleosome assembly (GO:0034080)	2021-01-30	0.0821157	0.144884	0	0	12.2623	30.6512	RSF1
regulation of natural killer cell mediated cytotoxicity (GO:0042269)	2021-01-30	0.0821157	0.144884	0	0	12.2623	30.6512	HLA-F
positive regulation of phosphate metabolic process (GO:0045937)	2021-01-30	0.0821157	0.144884	0	0	12.2623	30.6512	CCL5
DNA-templated transcription, initiation (GO:0006352)	2/168	0.0829631	0.146116	0	0	4.33231	10.7847	MAML2;RSF1
'de novo' posttranslational protein folding (GO:0051084)	2021-01-31	0.0847356	0.147386	0	0	11.853	29.2557	HSPA8
regulation of cellular senescence (GO:2000772)	2021-01-31	0.0847356	0.147386	0	0	11.853	29.2557	B2M
negative regulation of osteoblast differentiation (GO:0045668)	2021-01-31	0.0847356	0.147386	0	0	11.853	29.2557	NBR1
cellular response to cAMP (GO:0071320)	2021-01-31	0.0847356	0.147386	0	0	11.853	29.2557	ZFP36L1
peptide cross-linking (GO:0018149)	2021-01-31	0.0847356	0.147386	0	0	11.853	29.2557	CD3G
positive regulation of leukocyte cell-cell adhesion (GO:1903039)	2021-01-31	0.0847356	0.147386	0	0	11.853	29.2557	ETS1
positive regulation of mononuclear cell migration (GO:0071677)	2021-01-31	0.0847356	0.147386	0	0	11.853	29.2557	CCL5
positive regulation of ERK1 and ERK2 cascade (GO:0070374)	2/172	0.0863582	0.149283	0	0	4.22952	10.3592	CCL5;ICAM1
regulation of cellular biosynthetic process (GO:0031326)	1/32	0.0873482	0.149283	0	0	11.47	27.9623	CCL5
regulation of dendritic spine morphogenesis (GO:0061001)	1/32	0.0873482	0.149283	0	0	11.47	27.9623	LRRK2
chromatin remodeling at centromere (GO:0031055)	1/32	0.0873482	0.149283	0	0	11.47	27.9623	RSF1
gene silencing by miRNA (GO:0035195)	1/32	0.0873482	0.149283	0	0	11.47	27.9623	TNRC6B
response to amino acid (GO:0043200)	1/32	0.0873482	0.149283	0	0	11.47	27.9623	TMBIM6
positive regulation of interleukin-10 production (GO:0032733)	1/32	0.0873482	0.149283	0	0	11.47	27.9623	ISG15
RNA biosynthetic process (GO:0032774)	1/32	0.0873482	0.149283	0	0	11.47	27.9623	RSF1
positive regulation of receptor signaling pathway via STAT (GO:1904894)	1/32	0.0873482	0.149283	0	0	11.47	27.9623	CCL5
modulation by host of symbiont process (GO:0051851)	1/32	0.0873482	0.149283	0	0	11.47	27.9623	CCL5
defense response to bacterium (GO:0042742)	2/176	0.0897951	0.152145	0	0	4.13145	9.95773	ISG15;TLR2
apoptotic mitochondrial changes (GO:0008637)	1/33	0.0899534	0.152145	0	0	11.111	26.7606	IFI6
regulation of neurotransmitter secretion (GO:0046928)	1/33	0.0899534	0.152145	0	0	11.111	26.7606	LRRK2
positive regulation of ATP metabolic process (GO:1903580)	1/33	0.0899534	0.152145	0	0	11.111	26.7606	HIF1A
lytic vacuole organization (GO:0080171)	1/33	0.0899534	0.152145	0	0	11.111	26.7606	LRRK2
positive regulation of receptor signaling pathway via JAK-STAT (GO:0046427)	1/33	0.0899534	0.152145	0	0	11.111	26.7606	CCL5
negative regulation of immune response (GO:0050777)	2/178	0.0915288	0.154543	0	0	4.08409	9.76548	CD3G;NMI
negative regulation of extrinsic apoptotic signaling pathway via death domain receptors (GO:1902042)	1/34	0.0925513	0.154937	0	0	10.7738	25.6416	ICAM1
regulation of keratinocyte differentiation (GO:0045616)	1/34	0.0925513	0.154937	0	0	10.7738	25.6416	ZFP36L1
regulation of myoblast differentiation (GO:0045661)	1/34	0.0925513	0.154937	0	0	10.7738	25.6416	ZFP36L1
phosphatidylinositol 3-kinase signaling (GO:0014065)	1/34	0.0925513	0.154937	0	0	10.7738	25.6416	ZFP36L1
positive regulation of interleukin-12 production (GO:0032735)	1/34	0.0925513	0.154937	0	0	10.7738	25.6416	TLR2
positive regulation of cellular biosynthetic process (GO:0031328)	2/180	0.0932723	0.155878	0	0	4.03779	9.57858	CCL5;HIF1A
negative regulation of cell population proliferation (GO:0008285)	3/379	0.0935962	0.156153	0	0	2.89111	6.84835	NMI;ETS1;B2M
negative regulation of programmed cell death (GO:0043069)	3/381	0.0947211	0.156339	0	0	2.87551	6.77707	BCL2A1;IFI6;TMBIM6
negative regulation of cytokine production (GO:0001818)	2/182	0.0950257	0.156339	0	0	3.99253	9.39684	IFIH1;ISG15
negative regulation of epithelial cell migration (GO:0010633)	1/35	0.0951419	0.156339	0	0	10.4564	24.5975	SP100
regulation of autophagosome assembly (GO:2000785)	1/35	0.0951419	0.156339	0	0	10.4564	24.5975	LRRK2
negative regulation of neurogenesis (GO:0050768)	1/35	0.0951419	0.156339	0	0	10.4564	24.5975	B2M
negative regulation of organelle assembly (GO:1902116)	1/35	0.0951419	0.156339	0	0	10.4564	24.5975	LRRK2
cellular response to amyloid-beta (GO:1904646)	1/35	0.0951419	0.156339	0	0	10.4564	24.5975	ICAM1
regulation of postsynaptic membrane potential (GO:0060078)	1/35	0.0951419	0.156339	0	0	10.4564	24.5975	LRRK2
regulation of regulated secretory pathway (GO:1903305)	1/35	0.0951419	0.156339	0	0	10.4564	24.5975	LRRK2
antigen receptor-mediated signaling pathway (GO:0050851)	2/185	0.0976737	0.158199	0	0	3.92648	9.13347	CD3G;PSMB8
axonal transport (GO:0098930)	1/36	0.0977253	0.158199	0	0	10.1571	23.6214	HIF1A
regulation of mRNA processing (GO:0050684)	1/36	0.0977253	0.158199	0	0	10.1571	23.6214	ZFP36L1
regulation of ossification (GO:0030278)	1/36	0.0977253	0.158199	0	0	10.1571	23.6214	NBR1
positive regulation of bone mineralization (GO:0030501)	1/36	0.0977253	0.158199	0	0	10.1571	23.6214	ISG15
retina homeostasis (GO:0001895)	1/36	0.0977253	0.158199	0	0	10.1571	23.6214	B2M
positive regulation of myeloid leukocyte differentiation (GO:0002763)	1/36	0.0977253	0.158199	0	0	10.1571	23.6214	ZFP36L1
macrophage activation (GO:0042116)	1/36	0.0977253	0.158199	0	0	10.1571	23.6214	NMI
Wnt signaling pathway, calcium modulating pathway (GO:0007223)	1/36	0.0977253	0.158199	0	0	10.1571	23.6214	TNRC6B
negative regulation of epithelial cell apoptotic process (GO:1904036)	1/37	0.100301	0.160581	0	0	9.8745	22.7072	ICAM1
centromere complex assembly (GO:0034508)	1/37	0.100301	0.160581	0	0	9.8745	22.7072	RSF1
regulation of intracellular pH (GO:0051453)	1/37	0.100301	0.160581	0	0	9.8745	22.7072	LRRK2
positive regulation of calcium ion transport (GO:0051928)	1/37	0.100301	0.160581	0	0	9.8745	22.7072	CCL5
regulation of transport (GO:0051049)	1/37	0.100301	0.160581	0	0	9.8745	22.7072	LRRK2
positive regulation of signaling receptor activity (GO:2000273)	1/37	0.100301	0.160581	0	0	9.8745	22.7072	HIF1A
regulation of mitotic cell cycle phase transition (GO:1901990)	2/188	0.100343	0.160581	0	0	3.86256	8.88066	PSMB8;ZFP36L1
positive regulation of cellular process (GO:0048522)	4/625	0.102332	0.163024	0	0	2.34825	5.35291	CCL5;ETS1;TLR2;ZFP36L1
negative regulation of endothelial cell migration (GO:0010596)	1/38	0.10287	0.163024	0	0	9.60714	21.8494	SP100
regulation of apoptotic signaling pathway (GO:2001233)	1/38	0.10287	0.163024	0	0	9.60714	21.8494	TMBIM6
response to cAMP (GO:0051591)	1/38	0.10287	0.163024	0	0	9.60714	21.8494	ZFP36L1
histone exchange (GO:0043486)	1/38	0.10287	0.163024	0	0	9.60714	21.8494	RSF1
lysosome organization (GO:0007040)	1/38	0.10287	0.163024	0	0	9.60714	21.8494	LRRK2
negative regulation of cell differentiation (GO:0045596)	2/191	0.103032	0.163024	0	0	3.80067	8.63784	YTHDF2;NBR1
regulation of cellular component biogenesis (GO:0044087)	1/39	0.105432	0.164173	0	0	9.35385	21.0433	HSPA8
negative regulation of protein secretion (GO:0050709)	1/39	0.105432	0.164173	0	0	9.35385	21.0433	RSAD2
negative regulation of secretion by cell (GO:1903531)	1/39	0.105432	0.164173	0	0	9.35385	21.0433	RSAD2
regulation of intracellular transport (GO:0032386)	1/39	0.105432	0.164173	0	0	9.35385	21.0433	LRRK2
regulation of nitric-oxide synthase activity (GO:0050999)	1/39	0.105432	0.164173	0	0	9.35385	21.0433	HIF1A
DNA replication-independent nucleosome assembly (GO:0006336)	1/39	0.105432	0.164173	0	0	9.35385	21.0433	RSF1
regulation of protein targeting to mitochondrion (GO:1903214)	1/39	0.105432	0.164173	0	0	9.35385	21.0433	LRRK2
regulation of receptor-mediated endocytosis (GO:0048259)	1/39	0.105432	0.164173	0	0	9.35385	21.0433	B2M
regulation of T cell differentiation (GO:0045580)	1/39	0.105432	0.164173	0	0	9.35385	21.0433	PRDM1
response to peptide (GO:1901652)	1/39	0.105432	0.164173	0	0	9.35385	21.0433	STAT6
positive regulation of ossification (GO:0045778)	1/40	0.107986	0.167618	0	0	9.11355	20.2845	ISG15
lymphocyte migration (GO:0072676)	1/40	0.107986	0.167618	0	0	9.11355	20.2845	CCL5
regulation of signal transduction (GO:0009966)	2/198	0.109385	0.169428	0	0	3.66364	8.1072	SP100;LRRK2
regulation of cell migration (GO:0030334)	3/408	0.110447	0.169428	0	0	2.68011	5.90488	BST2;CCL5;PLXNC1
negative regulation of cell-cell adhesion (GO:0022408)	1/41	0.110534	0.169428	0	0	8.88527	19.5692	IL1RN
regulation of cell development (GO:0060284)	1/41	0.110534	0.169428	0	0	8.88527	19.5692	YTHDF2
regulation of mitochondrial membrane potential (GO:0051881)	1/41	0.110534	0.169428	0	0	8.88527	19.5692	LRRK2
positive regulation of biomineral tissue development (GO:0070169)	1/41	0.110534	0.169428	0	0	8.88527	19.5692	ISG15
regulation of viral transcription (GO:0046782)	1/41	0.110534	0.169428	0	0	8.88527	19.5692	RSF1
T cell differentiation (GO:0030217)	1/41	0.110534	0.169428	0	0	8.88527	19.5692	ZFP36L1
protein modification by small protein conjugation (GO:0032446)	3/409	0.111048	0.16995	0	0	2.67337	5.87552	IFIH1;ISG15;HIF1A
regulation of nervous system development (GO:0051960)	1/42	0.113074	0.171446	0	0	8.66812	18.894	YTHDF2
phosphatidylinositol phosphate biosynthetic process (GO:0046854)	1/42	0.113074	0.171446	0	0	8.66812	18.894	SOCS3
heterophilic cell-cell adhesion via plasma membrane cell adhesion molecules (GO:0007157)	1/42	0.113074	0.171446	0	0	8.66812	18.894	ICAM1
histone H3 acetylation (GO:0043966)	1/42	0.113074	0.171446	0	0	8.66812	18.894	TADA3
translesion synthesis (GO:0019985)	1/42	0.113074	0.171446	0	0	8.66812	18.894	ISG15
monocyte chemotaxis (GO:0002548)	1/42	0.113074	0.171446	0	0	8.66812	18.894	CCL5
regulation of carbohydrate catabolic process (GO:0043470)	1/43	0.115607	0.172882	0	0	8.46131	18.2558	HIF1A
regulation of cytokine production involved in inflammatory response (GO:1900015)	1/43	0.115607	0.172882	0	0	8.46131	18.2558	HIF1A
cellular glucose homeostasis (GO:0001678)	1/43	0.115607	0.172882	0	0	8.46131	18.2558	HIF1A
negative regulation of proteolysis (GO:0045861)	1/43	0.115607	0.172882	0	0	8.46131	18.2558	LRRK2
DNA synthesis involved in DNA repair (GO:0000731)	1/43	0.115607	0.172882	0	0	8.46131	18.2558	ISG15
regulation of purine nucleotide metabolic process (GO:1900542)	1/43	0.115607	0.172882	0	0	8.46131	18.2558	HIF1A
positive regulation of axonogenesis (GO:0050772)	1/43	0.115607	0.172882	0	0	8.46131	18.2558	PLXNC1
positive regulation of leukocyte mediated cytotoxicity (GO:0001912)	1/43	0.115607	0.172882	0	0	8.46131	18.2558	HLA-F
signal release from synapse (GO:0099643)	1/43	0.115607	0.172882	0	0	8.46131	18.2558	HSPA8
regulation of endothelial cell apoptotic process (GO:2000351)	1/44	0.118133	0.174268	0	0	8.26412	17.6517	ICAM1
neurotransmitter secretion (GO:0007269)	1/44	0.118133	0.174268	0	0	8.26412	17.6517	HSPA8
positive regulation of biosynthetic process (GO:0009891)	1/44	0.118133	0.174268	0	0	8.26412	17.6517	CCL5
response to amyloid-beta (GO:1904645)	1/44	0.118133	0.174268	0	0	8.26412	17.6517	ICAM1
intracellular steroid hormone receptor signaling pathway (GO:0030518)	1/44	0.118133	0.174268	0	0	8.26412	17.6517	TADA3
lymphocyte chemotaxis (GO:0048247)	1/44	0.118133	0.174268	0	0	8.26412	17.6517	CCL5
positive regulation of receptor-mediated endocytosis (GO:0048260)	1/44	0.118133	0.174268	0	0	8.26412	17.6517	B2M
mitotic spindle assembly (GO:0090307)	1/44	0.118133	0.174268	0	0	8.26412	17.6517	STAG2
mRNA catabolic process (GO:0006402)	1/44	0.118133	0.174268	0	0	8.26412	17.6517	YTHDF2
positive regulation of Notch signaling pathway (GO:0045747)	1/45	0.120652	0.177717	0	0	8.07589	17.0793	MAML2
regulation of synaptic transmission, glutamatergic (GO:0051966)	1/46	0.123164	0.180334	0	0	7.89603	16.5362	LRRK2
interleukin-12-mediated signaling pathway (GO:0035722)	1/46	0.123164	0.180334	0	0	7.89603	16.5362	LMNB1
positive regulation of smooth muscle cell proliferation (GO:0048661)	1/46	0.123164	0.180334	0	0	7.89603	16.5362	CCL5
postreplication repair (GO:0006301)	1/46	0.123164	0.180334	0	0	7.89603	16.5362	ISG15
regulation of nucleic acid-templated transcription (GO:1903506)	3/430	0.123961	0.181231	0	0	2.53916	5.30123	IRF2;JMJD1C;HIF1A
positive regulation of protein modification process (GO:0031401)	2/214	0.124279	0.181425	0	0	3.38439	7.05722	LRRK2;PELI2
epithelial to mesenchymal transition (GO:0001837)	1/47	0.125668	0.182099	0	0	7.72399	16.0204	HIF1A
regulation of synapse assembly (GO:0051963)	1/47	0.125668	0.182099	0	0	7.72399	16.0204	TLR2
positive regulation of cell-cell adhesion (GO:0022409)	1/47	0.125668	0.182099	0	0	7.72399	16.0204	CCL5
regulation of T cell activation (GO:0050863)	1/47	0.125668	0.182099	0	0	7.72399	16.0204	CCL5
telomere organization (GO:0032200)	1/47	0.125668	0.182099	0	0	7.72399	16.0204	SP100
negative regulation of mitotic cell cycle (GO:0045930)	1/48	0.128166	0.184086	0	0	7.55927	15.53	ZFP36L1
cellular response to interleukin-12 (GO:0071349)	1/48	0.128166	0.184086	0	0	7.55927	15.53	LMNB1
regulation of interleukin-10 production (GO:0032653)	1/48	0.128166	0.184086	0	0	7.55927	15.53	ISG15
regulation of mitochondrion organization (GO:0010821)	1/48	0.128166	0.184086	0	0	7.55927	15.53	LRRK2
positive regulation of endocytosis (GO:0045807)	1/48	0.128166	0.184086	0	0	7.55927	15.53	B2M
histone H4 acetylation (GO:0043967)	1/48	0.128166	0.184086	0	0	7.55927	15.53	TADA3
negative regulation of transcription by RNA polymerase II (GO:0000122)	4/684	0.130334	0.1863	0	0	2.13796	4.35643	SP100;IRF2;PRDM1;PHF21A
regulation of cellular localization (GO:0060341)	1/49	0.130657	0.1863	0	0	7.40141	15.0632	LRRK2
regulation of smooth muscle cell proliferation (GO:0048660)	1/49	0.130657	0.1863	0	0	7.40141	15.0632	CCL5
regulation of stress-activated MAPK cascade (GO:0032872)	1/49	0.130657	0.1863	0	0	7.40141	15.0632	NBR1
RNA catabolic process (GO:0006401)	1/49	0.130657	0.1863	0	0	7.40141	15.0632	YTHDF2
regulation of generation of precursor metabolites and energy (GO:0043467)	1/50	0.133141	0.189291	0	0	7.25	14.6185	HIF1A
positive regulation of ion transport (GO:0043270)	1/50	0.133141	0.189291	0	0	7.25	14.6185	CCL5
regulation of axonogenesis (GO:0050770)	1/51	0.135617	0.190602	0	0	7.10464	14.1945	PLXNC1
regulation of cellular amine metabolic process (GO:0033238)	1/51	0.135617	0.190602	0	0	7.10464	14.1945	PSMB8
regulation of epithelial cell migration (GO:0010632)	1/51	0.135617	0.190602	0	0	7.10464	14.1945	HIF1A
negative regulation of protein ubiquitination (GO:0031397)	1/51	0.135617	0.190602	0	0	7.10464	14.1945	ISG15
regulation of interleukin-12 production (GO:0032655)	1/51	0.135617	0.190602	0	0	7.10464	14.1945	TLR2
positive regulation of fat cell differentiation (GO:0045600)	1/51	0.135617	0.190602	0	0	7.10464	14.1945	ZFP36L1
intrinsic apoptotic signaling pathway in response to DNA damage (GO:0008630)	1/51	0.135617	0.190602	0	0	7.10464	14.1945	BCL2A1
mesenchymal cell differentiation (GO:0048762)	1/51	0.135617	0.190602	0	0	7.10464	14.1945	HIF1A
plasma membrane bounded cell projection morphogenesis (GO:0120039)	1/52	0.138087	0.193519	0	0	6.96499	13.7898	LRRK2
protein homotetramerization (GO:0051289)	1/52	0.138087	0.193519	0	0	6.96499	13.7898	B2M
regulation of cellular amino acid metabolic process (GO:0006521)	1/54	0.143006	0.199557	0	0	6.70148	13.0335	PSMB8
regulation of megakaryocyte differentiation (GO:0045652)	1/54	0.143006	0.199557	0	0	6.70148	13.0335	TNRC6B
positive regulation of leukocyte chemotaxis (GO:0002690)	1/54	0.143006	0.199557	0	0	6.70148	13.0335	CCL5
protein sumoylation (GO:0016925)	1/55	0.145455	0.202112	0	0	6.57705	12.6798	IFIH1
negative regulation of protein modification by small protein conjugation or removal (GO:1903321)	1/55	0.145455	0.202112	0	0	6.57705	12.6798	ISG15
glycoprotein metabolic process (GO:0009100)	1/55	0.145455	0.202112	0	0	6.57705	12.6798	HIF1A
regulation of ERK1 and ERK2 cascade (GO:0070372)	2/238	0.147462	0.20406	0	0	3.03652	5.81246	CCL5;ICAM1
protein-containing complex disassembly (GO:0032984)	1/56	0.147897	0.20406	0	0	6.45714	12.3411	HSPA8
regulation of ATP metabolic process (GO:1903578)	1/56	0.147897	0.20406	0	0	6.45714	12.3411	HIF1A
chemokine-mediated signaling pathway (GO:0070098)	1/56	0.147897	0.20406	0	0	6.45714	12.3411	CCL5
telomere maintenance (GO:0000723)	1/56	0.147897	0.20406	0	0	6.45714	12.3411	SP100
regulation of cellular macromolecule biosynthetic process (GO:2000112)	3/468	0.148635	0.20479	0	0	2.32712	4.4361	IRF2;JMJD1C;HIF1A
negative regulation of cell cycle G2/M phase transition (GO:1902750)	1/57	0.150332	0.206549	0	0	6.34152	12.0166	PSMB8
positive regulation of interferon-gamma production (GO:0032729)	1/57	0.150332	0.206549	0	0	6.34152	12.0166	ISG15
membrane organization (GO:0061024)	2/242	0.15141	0.207739	0	0	2.9853	5.63554	HSPA8;CD3G
regulation of calcium ion transport (GO:0051924)	1/58	0.152761	0.208137	0	0	6.22995	11.7053	CCL5
negative regulation of hydrolase activity (GO:0051346)	1/58	0.152761	0.208137	0	0	6.22995	11.7053	LRRK2
regulation of phagocytosis (GO:0050764)	1/58	0.152761	0.208137	0	0	6.22995	11.7053	TLR2
fat cell differentiation (GO:0045444)	1/58	0.152761	0.208137	0	0	6.22995	11.7053	PSMB8
regulation of tumor necrosis factor-mediated signaling pathway (GO:0010803)	1/58	0.152761	0.208137	0	0	6.22995	11.7053	CARD16
negative regulation of autophagy (GO:0010507)	1/59	0.155182	0.210536	0	0	6.12223	11.4067	LRRK2
response to reactive oxygen species (GO:0000302)	1/59	0.155182	0.210536	0	0	6.12223	11.4067	HIF1A
selective autophagy (GO:0061912)	1/59	0.155182	0.210536	0	0	6.12223	11.4067	NBR1
positive regulation of DNA-binding transcription factor activity (GO:0051091)	2/246	0.15538	0.210536	0	0	2.93577	5.46605	CARD16;TLR2
cellular protein catabolic process (GO:0044257)	1/60	0.157597	0.212367	0	0	6.01816	11.1198	GZMA
cellular response to chemokine (GO:1990869)	1/60	0.157597	0.212367	0	0	6.01816	11.1198	CCL5
Notch signaling pathway (GO:0007219)	1/60	0.157597	0.212367	0	0	6.01816	11.1198	MAML2
peptidyl-threonine phosphorylation (GO:0018107)	1/60	0.157597	0.212367	0	0	6.01816	11.1198	LRRK2
regulation of DNA-templated transcription, initiation (GO:2000142)	1/61	0.160005	0.214433	0	0	5.91756	10.8442	TNRC6B
pattern recognition receptor signaling pathway (GO:0002221)	1/61	0.160005	0.214433	0	0	5.91756	10.8442	TLR2
positive regulation of interleukin-8 production (GO:0032757)	1/61	0.160005	0.214433	0	0	5.91756	10.8442	TLR2
iron ion homeostasis (GO:0055072)	1/61	0.160005	0.214433	0	0	5.91756	10.8442	B2M
RNA splicing, via transesterification reactions with bulged adenosine as nucleophile (GO:0000377)	2/251	0.160371	0.21463	0	0	2.87609	5.264	HSPA8;HNRNPA3
regulation of apoptotic process (GO:0042981)	4/742	0.160654	0.214716	0	0	1.964	3.59118	BCL2A1;GZMA;IFI6;TMBIM6
regulation of canonical Wnt signaling pathway (GO:0060828)	2/253	0.162376	0.216469	0	0	2.85288	5.18608	LRRK2;PSMB8
stress-activated MAPK cascade (GO:0051403)	1/62	0.162407	0.216469	0	0	5.82026	10.5792	ZFP36L1
amyloid fibril formation (GO:1990000)	1/63	0.164801	0.219362	0	0	5.72609	10.3242	B2M
regulation of cellular ketone metabolic process (GO:0010565)	1/64	0.167189	0.220744	0	0	5.63492	10.0788	PSMB8
regulation of extrinsic apoptotic signaling pathway (GO:2001236)	1/64	0.167189	0.220744	0	0	5.63492	10.0788	SP100
regulation of transcription initiation from RNA polymerase II promoter (GO:0060260)	1/64	0.167189	0.220744	0	0	5.63492	10.0788	TNRC6B
lipid homeostasis (GO:0055088)	1/64	0.167189	0.220744	0	0	5.63492	10.0788	USF2
pre-replicative complex assembly (GO:0036388)	1/64	0.167189	0.220744	0	0	5.63492	10.0788	PSMB8
protein catabolic process (GO:0030163)	1/64	0.167189	0.220744	0	0	5.63492	10.0788	HSPA8
protein phosphorylation (GO:0006468)	3/496	0.167767	0.221209	0	0	2.1918	3.91275	BRD2;LRRK2;TLR2
regulation of cellular catabolic process (GO:0031329)	1/65	0.16957	0.222689	0	0	5.5466	9.84237	LRRK2
chemical homeostasis (GO:0048878)	1/65	0.16957	0.222689	0	0	5.5466	9.84237	USF2
regulation of RNA metabolic process (GO:0051252)	1/65	0.16957	0.222689	0	0	5.5466	9.84237	YTHDF2
cellular component assembly (GO:0022607)	2/261	0.170441	0.223533	0	0	2.76364	4.88988	YTHDF2;CD3G
negative regulation of G2/M transition of mitotic cell cycle (GO:0010972)	1/66	0.171945	0.224604	0	0	5.46099	9.61452	PSMB8
positive regulation of cell death (GO:0010942)	1/66	0.171945	0.224604	0	0	5.46099	9.61452	LRRK2
positive regulation of T cell proliferation (GO:0042102)	1/66	0.171945	0.224604	0	0	5.46099	9.61452	CCL5
regulation of cell population proliferation (GO:0042127)	4/764	0.172797	0.225418	0	0	1.90497	3.34442	STAT6;NMI;ETS1;ZFP36L1
regulation of epidermal growth factor receptor signaling pathway (GO:0042058)	1/67	0.174312	0.226791	0	0	5.37798	9.39482	IFI6
peptidyl-threonine modification (GO:0018210)	1/67	0.174312	0.226791	0	0	5.37798	9.39482	LRRK2
regulation of protein phosphorylation (GO:0001932)	2/266	0.175517	0.228056	0	0	2.71061	4.71651	LRRK2;PELI2
protein-containing complex assembly (GO:0065003)	2/267	0.176535	0.22865	0	0	2.70024	4.68285	LRRK2;CD3G
canonical Wnt signaling pathway (GO:0060070)	1/68	0.176674	0.22865	0	0	5.29744	9.18286	LRRK2
regulation of myeloid cell differentiation (GO:0045637)	1/68	0.176674	0.22865	0	0	5.29744	9.18286	TNRC6B
positive regulation of cell migration (GO:0030335)	2/269	0.178574	0.230806	0	0	2.67974	4.61652	CCL5;HIF1A
positive regulation of MAP kinase activity (GO:0043406)	1/69	0.179028	0.231087	0	0	5.21928	8.97826	LRRK2
neutrophil chemotaxis (GO:0030593)	1/70	0.181376	0.233454	0	0	5.14337	8.78069	CCL5
defense response to Gram-positive bacterium (GO:0050830)	1/70	0.181376	0.233454	0	0	5.14337	8.78069	TLR2
mRNA splicing, via spliceosome (GO:0000398)	2/274	0.183689	0.233454	0	0	2.62981	4.45624	HSPA8;HNRNPA3
protein tetramerization (GO:0051262)	1/71	0.183717	0.233454	0	0	5.06964	8.58979	B2M
negative regulation of neuron apoptotic process (GO:0043524)	1/71	0.183717	0.233454	0	0	5.06964	8.58979	HIF1A
regulation of endopeptidase activity (GO:0052548)	1/71	0.183717	0.233454	0	0	5.06964	8.58979	PSMB8
regulation of glycolytic process (GO:0006110)	1/71	0.183717	0.233454	0	0	5.06964	8.58979	HIF1A
nucleic acid metabolic process (GO:0090304)	1/71	0.183717	0.233454	0	0	5.06964	8.58979	HNRNPA3
phosphatidylinositol-mediated signaling (GO:0048015)	1/71	0.183717	0.233454	0	0	5.06964	8.58979	ZFP36L1
Fc-gamma receptor signaling pathway involved in phagocytosis (GO:0038096)	1/71	0.183717	0.233454	0	0	5.06964	8.58979	CD3G
histone acetylation (GO:0016573)	1/71	0.183717	0.233454	0	0	5.06964	8.58979	TADA3
response to metal ion (GO:0010038)	1/71	0.183717	0.233454	0	0	5.06964	8.58979	HIF1A
negative regulation of epithelial cell proliferation (GO:0050680)	1/72	0.186052	0.234296	0	0	4.99799	8.40527	B2M
cell morphogenesis involved in differentiation (GO:0000904)	1/72	0.186052	0.234296	0	0	4.99799	8.40527	YTHDF2
negative regulation of supramolecular fiber organization (GO:1902904)	1/72	0.186052	0.234296	0	0	4.99799	8.40527	HSPA8
extrinsic apoptotic signaling pathway (GO:0097191)	1/72	0.186052	0.234296	0	0	4.99799	8.40527	BCL2A1
Fc-gamma receptor signaling pathway (GO:0038094)	1/72	0.186052	0.234296	0	0	4.99799	8.40527	CD3G
positive regulation of neurogenesis (GO:0050769)	1/72	0.186052	0.234296	0	0	4.99799	8.40527	PLXNC1
positive regulation of protein secretion (GO:0050714)	1/72	0.186052	0.234296	0	0	4.99799	8.40527	TLR2
negative regulation of cell adhesion (GO:0007162)	1/73	0.18838	0.235415	0	0	4.92832	8.22682	PLXNC1
regulation of actin filament-based process (GO:0032970)	1/73	0.18838	0.235415	0	0	4.92832	8.22682	BST2
regulation of hydrolase activity (GO:0051336)	1/73	0.18838	0.235415	0	0	4.92832	8.22682	PLXNC1
neurotransmitter transport (GO:0006836)	1/73	0.18838	0.235415	0	0	4.92832	8.22682	HSPA8
endoplasmic reticulum organization (GO:0007029)	1/73	0.18838	0.235415	0	0	4.92832	8.22682	LRRK2
granulocyte chemotaxis (GO:0071621)	1/73	0.18838	0.235415	0	0	4.92832	8.22682	CCL5
regulation of cytokine-mediated signaling pathway (GO:0001959)	1/74	0.190702	0.236808	0	0	4.86057	8.05418	SOCS3
DNA damage response, signal transduction by p53 class mediator (GO:0030330)	1/74	0.190702	0.236808	0	0	4.86057	8.05418	SP100
regulation of peptide hormone secretion (GO:0090276)	1/74	0.190702	0.236808	0	0	4.86057	8.05418	CCL5
Fc receptor mediated stimulatory signaling pathway (GO:0002431)	1/74	0.190702	0.236808	0	0	4.86057	8.05418	CD3G
mitotic nuclear division (GO:0140014)	1/74	0.190702	0.236808	0	0	4.86057	8.05418	STAG2
positive regulation of lymphocyte proliferation (GO:0050671)	1/75	0.193017	0.238776	0	0	4.79464	7.88709	CCL5
integrin-mediated signaling pathway (GO:0007229)	1/75	0.193017	0.238776	0	0	4.79464	7.88709	ISG15
positive regulation of T cell activation (GO:0050870)	1/75	0.193017	0.238776	0	0	4.79464	7.88709	CCL5
cellular response to hormone stimulus (GO:0032870)	1/76	0.195325	0.240419	0	0	4.73048	7.72529	ZFP36L1
regulation of RNA splicing (GO:0043484)	1/76	0.195325	0.240419	0	0	4.73048	7.72529	TMBIM6
regulation of T cell proliferation (GO:0042129)	1/76	0.195325	0.240419	0	0	4.73048	7.72529	CCL5
RNA transport (GO:0050658)	1/76	0.195325	0.240419	0	0	4.73048	7.72529	ZFP36L1
positive regulation of programmed cell death (GO:0043068)	2/286	0.196052	0.241011	0	0	2.51716	4.1014	LRRK2;GZMA
purine ribonucleotide metabolic process (GO:0009150)	1/77	0.197627	0.241135	0	0	4.668	7.56856	LRRK2
cellular response to UV (GO:0034644)	1/77	0.197627	0.241135	0	0	4.668	7.56856	CARD16
neutrophil migration (GO:1990266)	1/77	0.197627	0.241135	0	0	4.668	7.56856	CCL5
positive regulation of endothelial cell proliferation (GO:0001938)	1/77	0.197627	0.241135	0	0	4.668	7.56856	HIF1A
positive regulation of phosphatidylinositol 3-kinase signaling (GO:0014068)	1/77	0.197627	0.241135	0	0	4.668	7.56856	CCL5
positive regulation of protein modification by small protein conjugation or removal (GO:1903322)	1/77	0.197627	0.241135	0	0	4.668	7.56856	LRRK2
negative regulation of apoptotic signaling pathway (GO:2001234)	1/78	0.199923	0.243633	0	0	4.60714	7.41669	TMBIM6
regulation of cellular response to heat (GO:1900034)	1/79	0.202212	0.244901	0	0	4.54785	7.26946	HSPA8
regulation of ion transport (GO:0043269)	1/79	0.202212	0.244901	0	0	4.54785	7.26946	B2M
regulation of neuron differentiation (GO:0045664)	1/79	0.202212	0.244901	0	0	4.54785	7.26946	LRRK2
positive regulation of proteasomal ubiquitin-dependent protein catabolic process (GO:0032436)	1/79	0.202212	0.244901	0	0	4.54785	7.26946	LRRK2
positive regulation of ubiquitin-dependent protein catabolic process (GO:2000060)	1/79	0.202212	0.244901	0	0	4.54785	7.26946	LRRK2
negative regulation of cellular component organization (GO:0051129)	1/80	0.204495	0.246752	0	0	4.49005	7.12667	HSPA8
regulation of fat cell differentiation (GO:0045598)	1/80	0.204495	0.246752	0	0	4.49005	7.12667	ZFP36L1
positive regulation of cell adhesion (GO:0045785)	1/80	0.204495	0.246752	0	0	4.49005	7.12667	CCL5
negative regulation of protein modification process (GO:0031400)	1/81	0.206771	0.248886	0	0	4.43371	6.98816	LRRK2
regulation of interleukin-8 production (GO:0032677)	1/81	0.206771	0.248886	0	0	4.43371	6.98816	TLR2
regulation of G protein-coupled receptor signaling pathway (GO:0008277)	1/82	0.209041	0.251003	0	0	4.37875	6.85373	CCL5
positive regulation of protein ubiquitination (GO:0031398)	1/82	0.209041	0.251003	0	0	4.37875	6.85373	LRRK2
mRNA processing (GO:0006397)	2/300	0.210607	0.252574	0	0	2.39719	3.73425	HSPA8;HNRNPA3
regulation of interleukin-1 beta production (GO:0032651)	1/83	0.211304	0.252792	0	0	4.32513	6.72322	CARD16
regulation of osteoblast differentiation (GO:0045667)	1/83	0.211304	0.252792	0	0	4.32513	6.72322	NBR1
anaphase-promoting complex-dependent catabolic process (GO:0031145)	1/84	0.213562	0.253944	0	0	4.27281	6.59649	PSMB8
nuclear export (GO:0051168)	1/84	0.213562	0.253944	0	0	4.27281	6.59649	XPO6
response to insulin (GO:0032868)	1/84	0.213562	0.253944	0	0	4.27281	6.59649	ZFP36L1
spindle assembly (GO:0051225)	1/84	0.213562	0.253944	0	0	4.27281	6.59649	STAG2
lymphocyte differentiation (GO:0030098)	1/84	0.213562	0.253944	0	0	4.27281	6.59649	RELB
negative regulation of defense response (GO:0031348)	1/85	0.215812	0.256	0	0	4.22173	6.47337	NMI
Wnt signaling pathway, planar cell polarity pathway (GO:0060071)	1/85	0.215812	0.256	0	0	4.22173	6.47337	PSMB8
negative regulation of phosphorylation (GO:0042326)	1/86	0.218057	0.257417	0	0	4.17185	6.35372	LRRK2
regulation of interferon-gamma production (GO:0032649)	1/86	0.218057	0.257417	0	0	4.17185	6.35372	ISG15
glucose homeostasis (GO:0042593)	1/86	0.218057	0.257417	0	0	4.17185	6.35372	HIF1A
positive regulation of proteasomal protein catabolic process (GO:1901800)	1/86	0.218057	0.257417	0	0	4.17185	6.35372	LRRK2
regulation of establishment of planar polarity (GO:0090175)	1/88	0.222527	0.262063	0	0	4.07553	6.12434	PSMB8
metal ion transport (GO:0030001)	1/88	0.222527	0.262063	0	0	4.07553	6.12434	CCL5
SCF-dependent proteasomal ubiquitin-dependent protein catabolic process (GO:0031146)	1/89	0.224752	0.263735	0	0	4.02902	6.01434	PSMB8
second-messenger-mediated signaling (GO:0019932)	1/89	0.224752	0.263735	0	0	4.02902	6.01434	LRRK2
post-Golgi vesicle-mediated transport (GO:0006892)	1/89	0.224752	0.263735	0	0	4.02902	6.01434	HSPA8
protein polyubiquitination (GO:0000209)	2/314	0.225274	0.264031	0	0	2.288	3.41012	PELI2;PSMB8
negative regulation of translation (GO:0017148)	1/90	0.226972	0.265071	0	0	3.98355	5.90732	YTHDF2
positive regulation of autophagy (GO:0010508)	1/90	0.226972	0.265071	0	0	3.98355	5.90732	LRRK2
SRP-dependent cotranslational protein targeting to membrane (GO:0006614)	1/90	0.226972	0.265071	0	0	3.98355	5.90732	RPL19
regulation of actin cytoskeleton organization (GO:0032956)	1/91	0.229185	0.267337	0	0	3.93909	5.80317	BST2
regulation of endothelial cell proliferation (GO:0001936)	1/92	0.231392	0.268952	0	0	3.8956	5.70178	HIF1A
T cell activation (GO:0042110)	1/92	0.231392	0.268952	0	0	3.8956	5.70178	CD3G
Wnt signaling pathway (GO:0016055)	1/92	0.231392	0.268952	0	0	3.8956	5.70178	LRRK2
cytoplasmic translation (GO:0002181)	1/93	0.233592	0.271188	0	0	3.85307	5.60304	RPL19
cotranslational protein targeting to membrane (GO:0006613)	1/94	0.235787	0.27309	0	0	3.81144	5.50688	RPL19
hemopoiesis (GO:0030097)	1/94	0.235787	0.27309	0	0	3.81144	5.50688	YTHDF2
regulation of cell cycle phase transition (GO:1901987)	1/95	0.237975	0.274975	0	0	3.77071	5.41319	PSMB8
mRNA metabolic process (GO:0016071)	1/95	0.237975	0.274975	0	0	3.77071	5.41319	YTHDF2
regulation of vesicle-mediated transport (GO:0060627)	1/96	0.240157	0.27717	0	0	3.73083	5.32188	LRRK2
calcium ion homeostasis (GO:0055074)	1/97	0.242333	0.278697	0	0	3.69178	5.23288	CCL5
regulation of MAP kinase activity (GO:0043405)	1/97	0.242333	0.278697	0	0	3.69178	5.23288	LRRK2
positive regulation of cold-induced thermogenesis (GO:0120162)	1/97	0.242333	0.278697	0	0	3.69178	5.23288	STAT6
mRNA-containing ribonucleoprotein complex export from nucleus (GO:0071427)	1/99	0.246667	0.283349	0	0	3.61607	5.06148	UPF2
cellular response to chemical stress (GO:0062197)	1/101	0.250976	0.287962	0	0	3.54339	4.89838	LRRK2
calcium-mediated signaling (GO:0019722)	1/102	0.253122	0.289746	0	0	3.50813	4.81977	LRRK2
regulation of proteasomal ubiquitin-dependent protein catabolic process (GO:0032434)	1/102	0.253122	0.289746	0	0	3.50813	4.81977	LRRK2
protein targeting to ER (GO:0045047)	1/103	0.255261	0.290838	0	0	3.47356	4.74304	RPL19
antigen processing and presentation of exogenous peptide antigen (GO:0002478)	1/103	0.255261	0.290838	0	0	3.47356	4.74304	HLA-F
cellular response to organonitrogen compound (GO:0071417)	1/103	0.255261	0.290838	0	0	3.47356	4.74304	ZFP36L1
chromatin remodeling (GO:0006338)	1/103	0.255261	0.290838	0	0	3.47356	4.74304	RSF1
cellular metal ion homeostasis (GO:0006875)	1/104	0.257395	0.292589	0	0	3.43967	4.66813	CCL5
regulation of insulin secretion (GO:0050796)	1/104	0.257395	0.292589	0	0	3.43967	4.66813	CCL5
positive regulation of cellular metabolic process (GO:0031325)	1/105	0.259522	0.294666	0	0	3.40642	4.59497	CCL5
regulation of cell cycle process (GO:0010564)	1/106	0.261644	0.295026	0	0	3.37381	4.52351	YTHDF2
cellular response to peptide hormone stimulus (GO:0071375)	1/106	0.261644	0.295026	0	0	3.37381	4.52351	ZFP36L1
peptidyl-lysine modification (GO:0018205)	1/106	0.261644	0.295026	0	0	3.37381	4.52351	IFIH1
regulation of phosphatidylinositol 3-kinase signaling (GO:0014066)	1/106	0.261644	0.295026	0	0	3.37381	4.52351	CCL5
RNA export from nucleus (GO:0006405)	1/106	0.261644	0.295026	0	0	3.37381	4.52351	UPF2
positive regulation of protein serine/threonine kinase activity (GO:0071902)	1/106	0.261644	0.295026	0	0	3.37381	4.52351	LRRK2
mRNA export from nucleus (GO:0006406)	1/107	0.263759	0.29707	0	0	3.34181	4.4537	UPF2
modulation of chemical synaptic transmission (GO:0050804)	1/109	0.267972	0.301469	0	0	3.2796	4.31881	LRRK2
gene expression (GO:0010467)	2/356	0.269648	0.303007	0	0	2.01222	2.6373	UPF2;RPL19
cellular divalent inorganic cation homeostasis (GO:0072503)	1/111	0.272162	0.305132	0	0	3.21964	4.18991	CCL5
Fc-epsilon receptor signaling pathway (GO:0038095)	1/111	0.272162	0.305132	0	0	3.21964	4.18991	PSMB8
protein-containing complex subunit organization (GO:0043933)	1/112	0.274248	0.306072	0	0	3.19048	4.12759	CD3G
regulation of cytoskeleton organization (GO:0051493)	1/112	0.274248	0.306072	0	0	3.19048	4.12759	BST2
regulation of macroautophagy (GO:0016241)	1/112	0.274248	0.306072	0	0	3.19048	4.12759	LRRK2
Fc receptor signaling pathway (GO:0038093)	1/112	0.274248	0.306072	0	0	3.19048	4.12759	PSMB8
positive regulation of metabolic process (GO:0009893)	1/113	0.276328	0.308043	0	0	3.16183	4.06664	STAT6
negative regulation of cell motility (GO:2000146)	1/114	0.278402	0.309651	0	0	3.13369	4.00702	BST2
cellular response to transforming growth factor beta stimulus (GO:0071560)	1/114	0.278402	0.309651	0	0	3.13369	4.00702	ZFP36L1
calcium ion transport (GO:0006816)	1/115	0.28047	0.311598	0	0	3.10605	3.94868	CCL5
regulation of protein-containing complex assembly (GO:0043254)	1/116	0.282533	0.313181	0	0	3.07888	3.89158	HSPA8
tumor necrosis factor-mediated signaling pathway (GO:0033209)	1/116	0.282533	0.313181	0	0	3.07888	3.89158	PSMB8
positive regulation of cell projection organization (GO:0031346)	1/117	0.28459	0.315104	0	0	3.05219	3.8357	PLXNC1
positive regulation of protein phosphorylation (GO:0001934)	2/371	0.285535	0.315795	0	0	1.92895	2.41772	LRRK2;PELI2
regulation of cellular response to stress (GO:0080135)	1/118	0.286641	0.316304	0	0	3.02595	3.781	HSPA8
positive regulation of protein-containing complex assembly (GO:0031334)	1/118	0.286641	0.316304	0	0	3.02595	3.781	ISG15
macroautophagy (GO:0016236)	1/120	0.290725	0.320451	0	0	2.97479	3.67499	NBR1
protein homooligomerization (GO:0051260)	1/121	0.292759	0.32233	0	0	2.94985	3.62362	B2M
positive regulation of epithelial cell proliferation (GO:0050679)	1/123	0.296809	0.326423	0	0	2.9012	3.52399	HIF1A
negative regulation of cell growth (GO:0030308)	1/126	0.302841	0.331571	0	0	2.83114	3.38193	BST2
negative regulation of growth (GO:0045926)	1/126	0.302841	0.331571	0	0	2.83114	3.38193	BST2
phosphatidylinositol biosynthetic process (GO:0006661)	1/126	0.302841	0.331571	0	0	2.83114	3.38193	SOCS3
synapse organization (GO:0050808)	1/126	0.302841	0.331571	0	0	2.83114	3.38193	LRRK2
cellular response to insulin stimulus (GO:0032869)	1/129	0.308823	0.336991	0	0	2.76437	3.2481	ZFP36L1
DNA-dependent DNA replication (GO:0006261)	1/129	0.308823	0.336991	0	0	2.76437	3.2481	PSMB8
positive regulation of macromolecule biosynthetic process (GO:0010557)	1/129	0.308823	0.336991	0	0	2.76437	3.2481	TLR2
regulation of primary metabolic process (GO:0080090)	1/130	0.310805	0.338402	0	0	2.7428	3.20521	PSMB8
Golgi organization (GO:0007030)	1/130	0.310805	0.338402	0	0	2.7428	3.20521	LRRK2
phosphorylation (GO:0016310)	2/400	0.316157	0.343697	0	0	1.78575	2.05632	BRD2;LRRK2
regulation of cell motility (GO:2000145)	1/133	0.31672	0.343697	0	0	2.68006	3.08136	PLXNC1
RNA metabolic process (GO:0016070)	1/133	0.31672	0.343697	0	0	2.68006	3.08136	HNRNPA3
negative regulation of inflammatory response to antigenic stimulus (GO:0002862)	1/136	0.322584	0.348903	0	0	2.62011	2.96436	CD3G
cellular calcium ion homeostasis (GO:0006874)	1/136	0.322584	0.348903	0	0	2.62011	2.96436	CCL5
organic substance transport (GO:0071702)	1/136	0.322584	0.348903	0	0	2.62011	2.96436	CD3G
regulation of inflammatory response to antigenic stimulus (GO:0002861)	1/137	0.324528	0.350619	0	0	2.60071	2.92679	CD3G
regulation of cellular component organization (GO:0051128)	1/139	0.3284	0.354022	0	0	2.56276	2.85369	HSPA8
protein dephosphorylation (GO:0006470)	1/139	0.3284	0.354022	0	0	2.56276	2.85369	DAPP1
neuron projection morphogenesis (GO:0048812)	1/140	0.330327	0.355319	0	0	2.54419	2.81813	LRRK2
transcription initiation from RNA polymerase II promoter (GO:0006367)	1/140	0.330327	0.355319	0	0	2.54419	2.81813	MAML2
chromatin organization (GO:0006325)	1/142	0.334166	0.359054	0	0	2.50785	2.7489	RSF1
negative regulation of DNA-binding transcription factor activity (GO:0043433)	1/143	0.336077	0.360318	0	0	2.49007	2.71521	SP100
nitrogen compound transport (GO:0071705)	1/143	0.336077	0.360318	0	0	2.49007	2.71521	CD3G
organelle organization (GO:0006996)	2/420	0.337128	0.36105	0	0	1.69856	1.84684	YTHDF2;LRRK2
negative regulation of cell migration (GO:0030336)	1/144	0.337983	0.361571	0	0	2.47253	2.6821	BST2
regulation of G2/M transition of mitotic cell cycle (GO:0010389)	1/149	0.347431	0.370871	0	0	2.38839	2.52498	PSMB8
positive regulation of hydrolase activity (GO:0051345)	1/149	0.347431	0.370871	0	0	2.38839	2.52498	CCL5
negative regulation of protein phosphorylation (GO:0001933)	1/152	0.353037	0.376445	0	0	2.34059	2.43698	LRRK2
regulation of intracellular signal transduction (GO:1902531)	2/437	0.354814	0.377605	0	0	1.63076	1.68973	LRRK2;PRDM1
dephosphorylation (GO:0016311)	1/153	0.354895	0.377605	0	0	2.32507	2.40862	DAPP1
positive regulation of protein kinase activity (GO:0045860)	1/154	0.356748	0.379165	0	0	2.30976	2.38073	CCL5
regulation of cell differentiation (GO:0045595)	1/156	0.360437	0.381846	0	0	2.27972	2.32631	ZFP36L1
peptidyl-serine phosphorylation (GO:0018105)	1/156	0.360437	0.381846	0	0	2.27972	2.32631	LRRK2
regulation of signal transduction by p53 class mediator (GO:1901796)	1/156	0.360437	0.381846	0	0	2.27972	2.32631	PRDM1
mitotic spindle organization (GO:0007052)	1/157	0.362274	0.383378	0	0	2.265	2.29977	STAG2
response to lipopolysaccharide (GO:0032496)	1/159	0.365933	0.386416	0	0	2.2361	2.24796	CARD16
protein autophosphorylation (GO:0046777)	1/159	0.365933	0.386416	0	0	2.2361	2.24796	LRRK2
peptide biosynthetic process (GO:0043043)	1/162	0.371382	0.391328	0	0	2.1941	2.17331	RPL19
rRNA metabolic process (GO:0016072)	1/162	0.371382	0.391328	0	0	2.1941	2.17331	RPL19
negative regulation of canonical Wnt signaling pathway (GO:0090090)	1/165	0.376786	0.39617	0	0	2.15364	2.10212	PSMB8
regulation of neuron projection development (GO:0010975)	1/165	0.376786	0.39617	0	0	2.15364	2.10212	LRRK2
negative regulation of nucleic acid-templated transcription (GO:1903507)	2/464	0.382572	0.401823	0	0	1.53333	1.47329	HSPA8;RSF1
peptidyl-serine modification (GO:0018209)	1/169	0.383919	0.402807	0	0	2.10193	2.01223	LRRK2
cell-cell adhesion via plasma-membrane adhesion molecules (GO:0098742)	1/170	0.38569	0.404233	0	0	2.08939	1.99061	ICAM1
neuron projection development (GO:0031175)	1/171	0.387456	0.40565	0	0	2.077	1.96931	LRRK2
rRNA processing (GO:0006364)	1/173	0.390972	0.408895	0	0	2.05264	1.92767	RPL19
positive regulation of cell population proliferation (GO:0008284)	2/474	0.392732	0.410299	0	0	1.50008	1.40201	BST2;CCL5
mitochondrion organization (GO:0007005)	1/175	0.394469	0.411675	0	0	2.02884	1.88725	LRRK2
regulation of mitotic cell cycle (GO:0007346)	1/178	0.399677	0.416667	0	0	1.99415	1.82883	PSMB8
negative regulation of Wnt signaling pathway (GO:0030178)	1/191	0.421742	0.439203	0	0	1.85648	1.60282	PSMB8
ribosome biogenesis (GO:0042254)	1/192	0.423406	0.440468	0	0	1.84667	1.58707	RPL19
regulation of programmed cell death (GO:0043067)	1/194	0.42672	0.443445	0	0	1.82735	1.55622	LRRK2
negative regulation of intracellular signal transduction (GO:1902532)	1/198	0.433291	0.449798	0	0	1.78988	1.49696	NMI
endomembrane system organization (GO:0010256)	1/199	0.434923	0.451014	0	0	1.78075	1.48263	LRRK2
modification-dependent protein catabolic process (GO:0019941)	1/201	0.438171	0.453424	0	0	1.76277	1.45454	ISG15
ncRNA processing (GO:0034470)	1/201	0.438171	0.453424	0	0	1.76277	1.45454	RPL19
generation of neurons (GO:0048699)	1/202	0.439789	0.454618	0	0	1.75391	1.44077	YTHDF2
axon guidance (GO:0007411)	1/203	0.441402	0.455805	0	0	1.74514	1.42717	PLXNC1
proteasomal protein catabolic process (GO:0010498)	1/205	0.444614	0.45864	0	0	1.72785	1.40051	PSMB8
negative regulation of inflammatory response (GO:0050728)	1/212	0.455714	0.469103	0	0	1.66994	1.31239	CD3G
phosphate-containing compound metabolic process (GO:0006796)	1/212	0.455714	0.469103	0	0	1.66994	1.31239	LRRK2
positive regulation of GTPase activity (GO:0043547)	1/214	0.458845	0.471337	0	0	1.65409	1.28861	CCL5
translation (GO:0006412)	1/214	0.458845	0.471337	0	0	1.65409	1.28861	RPL19
extracellular structure organization (GO:0043062)	1/216	0.461959	0.474039	0	0	1.63854	1.26541	ICAM1
regulation of cell growth (GO:0001558)	1/217	0.463509	0.474637	0	0	1.63087	1.25402	BST2
external encapsulating structure organization (GO:0045229)	1/217	0.463509	0.474637	0	0	1.63087	1.25402	ICAM1
negative regulation of cellular macromolecule biosynthetic process (GO:2000113)	2/547	0.464499	0.475155	0	0	1.29428	0.992446	HSPA8;RSF1
cellular response to lipid (GO:0071396)	1/219	0.466596	0.476803	0	0	1.61574	1.23167	CARD16
positive regulation of cell motility (GO:2000147)	1/221	0.469666	0.478942	0	0	1.60089	1.20985	CCL5
transcription, DNA-templated (GO:0006351)	1/221	0.469666	0.478942	0	0	1.60089	1.20985	RSF1
regulation of autophagy (GO:0010506)	1/231	0.484756	0.493817	0	0	1.53051	1.10826	LRRK2
positive regulation of cell differentiation (GO:0045597)	1/258	0.523424	0.532654	0	0	1.36784	0.885493	ZFP36L1
DNA metabolic process (GO:0006259)	1/277	0.54891	0.558011	0	0	1.27245	0.763242	SP100
proteolysis (GO:0006508)	1/287	0.561782	0.570505	0	0	1.22734	0.707733	GZMA
extracellular matrix organization (GO:0030198)	1/300	0.577976	0.586344	0	0	1.1732	0.643173	ICAM1
chemical synaptic transmission (GO:0007268)	1/306	0.585251	0.59311	0	0	1.14977	0.615947	HSPA8
positive regulation of apoptotic process (GO:0043065)	1/310	0.590032	0.597339	0	0	1.13465	0.598618	GZMA
cellular macromolecule biosynthetic process (GO:0034645)	1/314	0.594759	0.601503	0	0	1.11992	0.581911	RPL19
transcription by RNA polymerase II (GO:0006366)	1/320	0.601749	0.607946	0	0	1.09852	0.557956	MAML2
proteasome-mediated ubiquitin-dependent protein catabolic process (GO:0043161)	1/321	0.602902	0.608485	0	0	1.09503	0.554087	PSMB8
cellular protein localization (GO:0034613)	1/329	0.612013	0.617045	0	0	1.06789	0.524336	LRRK2
intracellular protein transport (GO:0006886)	1/336	0.619816	0.62427	0	0	1.0452	0.499955	XPO6
positive regulation of multicellular organismal process (GO:0051240)	1/345	0.629622	0.633496	0	0	1.01739	0.470681	STAT6
cellular response to DNA damage stimulus (GO:0006974)	1/350	0.634962	0.638215	0	0	1.00256	0.455353	BCL2A1
supramolecular fiber organization (GO:0097435)	1/351	0.636021	0.638625	0	0	0.999643	0.452363	B2M
ubiquitin-dependent protein catabolic process (GO:0006511)	1/354	0.639179	0.64114	0	0	0.990996	0.44354	PSMB8
protein transport (GO:0015031)	1/369	0.654573	0.65591	0	0	0.949874	0.402531	CD3G
cellular protein metabolic process (GO:0044267)	1/417	0.699622	0.700336	0	0	0.838213	0.299422	RPL19
organelle assembly (GO:0070925)	1/425	0.706547	0.706547	0	0	0.82206	0.285556	YTHDF2

## Sheet: Fig2e - E2F4 (808g)
SCENIC-predicted targetome for E2F4 (808g)
AAK1
ABHD2
ABI1
ABTB1
ACAP1
ACAP2
ACBD3
ACIN1
ACTN1
ACTN4
ADAM10
ADAR
ADD3
ADIPOR1
AGFG1
AHCTF1
AIP
AKIRIN1
AMD1
AMPD3
ANKRD12
ANKRD13A
ANPEP
ANTXR2
ANXA11
ANXA7
AOAH
AP1S2
AP2S1
AP3B1
APLP2
ARAP1
ARCN1
ARF1
ARF4
ARF6
ARFGEF1
ARHGAP25
ARHGAP30
ARHGAP9
ARHGDIA
ARID3A
ARID4A
ARID5B
ARPC1B
ARRB2
ASNSD1
ATF2
ATF6
ATM
ATP11A
ATP11B
ATP13A3
ATP6V0E1
ATP6V1A
ATP6V1C1
ATP6V1E1
ATP8B4
ATXN1
ATXN7L3
ATXN7L3B
AURKAIP1
AZIN1
B3GNT2
BACH1
BAX
BAZ1A
BCAP31
BCL3
BCL6
BDP1
BID
BIN2
BIRC2
BLOC1S1
BRD2
BRD4
BRD7
BRI3
BZW1
C14orf119
C18orf32
C1orf122
C8orf59
C9orf78
CAB39
CACYBP
CALM2
CALM3
CAMKK2
CAPG
CAPZA1
CAPZA2
CAPZB
CARHSP1
CAST
CBX1
CBX6
CCDC28A
CCDC93
CCND3
CCNDBP1
CCNI
CCPG1
CCT5
CD164
CD2BP2
CD37
CD47
CD63
CD82
CDC123
CDC37
CDC40
CDC5L
CDK11B
CEBPE
CELF2
CEP350
CFDP1
CGGBP1
CHCHD2
CHCHD5
CHIC2
CHMP2A
CHMP2B
CHMP4B
CIB1
CLINT1
CLIP1
CLTC
CNBP
CNPY3
COMMD6
COPB2
COPE
CORO1A
COX4I1
COX5B
COX6B1
COX8A
CPEB4
CPNE1
CPSF2
CRIPT
CSDE1
CSF2RB
CSGALNACT1
CSK
CSNK1A1
CSNK2B
CSTA
CTDSP2
CTSH
CWC15
CWC22
CXCR4
CYB5R4
CYFIP2
DACH1
DAD1
DBNL
DCP2
DCTN3
DDT
DDX17
DDX18
DDX21
DDX42
DDX5
DDX6
DHX36
DHX9
DIAPH1
DICER1
DNAJA1
DNAJA2
DNAJB14
DNAJC1
DNAJC4
DNAJC5
DNAJC7
DOCK11
DOCK2
DPH3
DPM3
DPP8
DR1
DUT
DYNLRB1
DYSF
E2F3
E2F4
EAPP
ECE1
EDEM2
EEF1D
EGR1
EHBP1L1
EHD1
EIF1
EIF2S2
EIF2S3
EIF3D
EIF3K
EIF3M
EIF4E3
EIF4EBP2
EIF4G2
EIF4G3
EIF5
ELOVL5
EMILIN2
EMP3
ENO1
ENY2
EPB41
EPS15
ERH
ERICH1
ERLEC1
ETF1
EZR
FAM107B
FAM120A
FAM200B
FAM49B
FAM53C
FAM96A
FBXW11
FCER1G
FCHSD2
FERMT3
FGR
FHL3
FKBP2
FLI1
FLNA
FLOT2
FMNL1
FNDC3B
FOXP1
FRAT2
FRYL
FURIN
FXYD5
G3BP2
G6PD
GABARAPL2
GADD45B
GALNT7
GAPVD1
GCA
GCC2
GDI2
GGNBP2
GIT2
GNAI3
GNB1
GNB2
GOLGA2
GOLGA7
GOLGB1
GOLPH3
GRB2
GRK6
GRN
GSN
GSTO1
GTF2A2
GTF2F2
H2AFY
H3F3A
HADHA
HAT1
HCST
HEBP2
HECA
HIPK1
HIPK3
HIST1H1E
HMGB2
HNRNPA0
HNRNPAB
HNRNPC
HNRNPD
HNRNPH1
HNRNPU
HNRNPUL1
HP1BP3
HPCAL1
HRH2
HSBP1
HSP90AA1
HSPA5
HSPA8
HSPD1
ID2
IDI1
IER2
IFI16
IFNGR1
IGF2R
IKZF1
IL16
IL6R
IMPA2
ING2
INPP5D
IRF2
IRF2BP2
IRS2
ISCU
IVNS1ABP
JAK2
JAK3
JARID2
JDP2
JMJD6
JUN
KCNAB2
KDELR1
KDM2A
KDM5A
KIAA0040
KIDINS220
KIF1B
KIF5B
KLF3
KLF6
KLHL8
KPNA4
KRAS
KRCC1
LAPTM5
LASP1
LDHA
LGALS3
LILRA5
LIMK2
LIMS1
LIN7A
LLPH
LMAN2
LMNB1
LMO2
LMO4
LNPEP
LPGAT1
LRRFIP1
LRRFIP2
LRRK2
LTB4R
LTN1
LYST
MACF1
MAFG
MAN1A1
MAP2K3
MAP3K1
MAP4K4
MAPK1IP1L
MAPKAPK2
MAPRE1
MARK2
MARK3
MAT2B
MBD2
MBNL1
MDM2
MED30
MEF2A
MEGF9
MFF
MFSD10
MGAM
MGAT1
MGAT4A
MGRN1
MID1IP1
MIDN
MIER1
MKRN1
MLF2
MMADHC
MME
MMP25
MMP9
MPPE1
MRPL20
MRPL51
MRPL52
MRPS18C
MRPS21
MRPS34
MSL1
MSN
MSRA
MTF1
MTIF3
MTPN
MXI1
MYADM
MYCBP
MYCBP2
MYH9
NAA38
NAP1L4
NBEAL2
NCF4
NCK2
NCKAP1L
NCSTN
NDUFA1
NDUFB3
NDUFB7
NDUFS1
NDUFS2
NFE2
NFIL3
NFKB1
NINJ1
NIPBL
NOL7
NONO
NOP10
NPTN
NR3C1
NSD1
NSUN5
NUDT3
NUMB
NUP50
OCIAD1
ORAI1
OSBPL8
OST4
OSTF1
PACS1
PACSIN2
PAFAH1B1
PAG1
PAIP2
PAK1
PAPOLA
PARK7
PARP4
PBXIP1
PCBP2
PCF11
PDCD10
PDCD6IP
PDIA6
PDXK
PFDN5
PGGT1B
PGM2
PHC2
PHF20L1
PHF5A
PIK3CA
PIK3R1
PILRA
PIM3
PIP4K2A
PLAUR
PLBD1
PLEKHA3
PLEKHM1
PLSCR1
PLXNC1
POLR2A
POLR2F
POLR2J
POM121C
POMP
PPIP5K2
PPM1A
PPP1CA
PPP1R10
PPP2R3C
PPP2R5A
PPP2R5C
PPP4C
PRAM1
PRDX5
PRELID1
PREX1
PRKCD
PRKCSH
PRPF38A
PRPF38B
PRPF4B
PSAP
PSMA4
PSMB1
PSMB3
PSMB4
PSMC6
PSMD1
PSMD12
PSMD13
PSMD2
PSMD6
PSMD8
PSTPIP1
PSTPIP2
PTAFR
PTBP1
PTK2B
PTPN1
PTPN12
PTPN6
PTPRE
PTPRJ
PTTG1IP
PUM1
PXK
PXN
PYCARD
QKI
QPCT
QSOX1
RAB27A
RAB2A
RAB6A
RAB7A
RAB8B
RAC1
RAE1
RALB
RALGAPA2
RANBP2
RAP1A
RAP1B
RAP2B
RAP2C
RARA
RASA2
RASSF2
RASSF5
RB1
RBBP4
RBM22
RBM3
RBM39
RCOR1
RCSD1
REL
RER1
RERE
RGS14
RGS19
RHBDF2
RHEB
RIN3
RIOK3
RMI1
RMND5A
RNASET2
RNF10
RNF144B
RNF145
RNF24
RNF44
RNF7
RNPEPL1
ROCK1
ROMO1
RP2
RPL38
RPL41
RPS26
RPS27L
RPS6KA1
RPS6KA3
RRBP1
RSBN1L
RSL24D1
RTN4
RUNX1
S100A10
SAMSN1
SAR1A
SASH3
SBNO2
SCAMP2
SCAND1
SDF4
SDHC
SEC11A
SEC14L1
SEC61G
SEC63
SELPLG
2021-09-02
2021-09-07
SERF2
SERINC1
SERP1
SET
SETX
SF3B2
SF3B5
SFT2D1
SFXN1
SH3BGRL
SH3BP5
SH3KBP1
SIGLEC10
SIPA1
SIRPA
SKAP2
SLC12A6
SLC22A15
SLC25A11
SLC25A40
SLC25A5
SLC38A2
SLC40A1
SLC44A2
SLC6A6
SLC9A3R1
SLCO3A1
SMARCA2
SMARCA5
SMC1A
SMCHD1
SMCR8
SMNDC1
SNRNP200
SNRPB
SNRPB2
SNRPG
SNX10
SOCS3
SON
SORT1
SOS2
SPG21
SPPL2A
SPTAN1
SPTBN1
SPTLC2
SRP14
SRRM1
SRRM2
SRSF4
SRSF5
SSR2
SSR3
STAG2
STAT1
STAT3
STAT5A
STAT5B
STAT6
STEAP4
STK24
STK38
STK4
STRN
STT3B
STUB1
STXBP5
SUB1
SULT1A1
SUN2
SUPT6H
SVIL
SYF2
SYNE1
TACC1
TADA3
TAF10
TAOK3
TAPBP
TAX1BP1
TBCA
TBL1XR1
TBXAS1
TCF7L2
TDG
TES
TESC
TFEB
TGFB1
TGFBR1
TGOLN2
TIMM8B
TIMP1
TIMP2
TLE3
TLK1
TM2D1
TM9SF2
TMBIM6
TMCO1
TMED10
TMEM11
TMEM127
TMEM167A
TMEM167B
TMEM30A
TMEM33
TMEM50A
TMEM59
TMEM87A
TNFAIP8
TNFRSF1A
TNPO1
TNPO3
TNRC6B
TOB1
TOMM20
TOP2B
TOPBP1
TOR1A
TPD52L2
TPM3
TPM4
TPRG1L
TPST2
TRA2B
TRADD
TRAM1
TRAPPC10
TRIB1
TRIP12
TRMT112
TSPAN14
TSPAN2
TSTD1
TTC1
TUBA1B
TUBGCP2
TUFM
TXN
TXNDC17
TXNRD1
UBA1
UBA52
UBB
UBC
UBE2B
UBE2I
UBE2K
UBE2M
UBE4A
UBL5
UBLCP1
UBN1
UBR4
UBR5
UFC1
UGP2
UPF2
UQCR11
UQCRFS1
UQCRQ
USF2
USP16
USP3
USP34
USP7
USP8
USP9X
UTRN
UXT
VAPA
VASP
VCP
VPS4B
VTA1
WAC
WASF2
WBP4
WDR1
WIPF1
WIPF2
WNK1
XPO1
XPO6
XRCC5
XRN2
YME1L1
YPEL3
YPEL5
YTHDC1
YWHAZ
YY1
ZBTB7A
ZBTB7B
ZC3H13
ZC3H15
ZDHHC7
ZFAND5
ZFAND6
ZMAT2
ZNF148
ZNF217
ZNF281
ZNF292
ZNF622
ZNHIT1
ZRANB2
ZSWIM6
ZYX

## Sheet: Fig2e - E2F4 (808g) GO analysis
GO enrichment analysis of E2F4 targetome using GO Biological Process 2021
Term	Overlap	P-value	Adjusted P-value	Old P-value	Old Adjusted P-value	Odds Ratio	Combined Score	Genes
neutrophil degranulation (GO:0043312)	80/481	1.13352e-27	3.6058e-24	0	0	5.14949	319.497	ARHGAP9;SLC44A2;GDI2;PTPRJ;SRP14;PYCARD;LGALS3;HEBP2;PSMD6;MMP25;PSMD2;ANPEP;TIMP2;CPNE1;PSMD1;PGM2;CTSH;SIRPA;QSOX1;RAC1;OSTF1;GOLGA7;SPTAN1;HSP90AA1;DBNL;FCER1G;MME;RNASET2;PRKCD;PLAUR;ADAM10;ATP11B;ATP11A;KCNAB2;AMPD3;MMP9;RAP2C;FGR;RAP2B;BIN2;DNAJC5;CSNK2B;CD47;DOCK2;RAB7A;CD63;GRN;PSMD12;VCP;PDXK;ROCK1;CAB39;BRI3;PSMD13;PTAFR;UBR4;RAP1B;NCSTN;RAP1A;PSMB1;PSAP;NCKAP1L;RAB6A;HSPA8;ATP8B4;MGAM;…
neutrophil activation involved in immune response (GO:0002283)	80/485	2.01217e-27	3.6058e-24	0	0	5.09754	313.349	ARHGAP9;SLC44A2;GDI2;PTPRJ;SRP14;PYCARD;LGALS3;HEBP2;PSMD6;MMP25;PSMD2;ANPEP;TIMP2;CPNE1;PSMD1;PGM2;CTSH;SIRPA;QSOX1;RAC1;OSTF1;GOLGA7;SPTAN1;HSP90AA1;DBNL;FCER1G;MME;RNASET2;PRKCD;PLAUR;ADAM10;ATP11B;ATP11A;KCNAB2;AMPD3;MMP9;RAP2C;FGR;RAP2B;BIN2;DNAJC5;CSNK2B;CD47;DOCK2;RAB7A;CD63;GRN;PSMD12;VCP;PDXK;ROCK1;CAB39;BRI3;PSMD13;PTAFR;UBR4;RAP1B;NCSTN;RAP1A;PSMB1;PSAP;NCKAP1L;RAB6A;HSPA8;ATP8B4;MGAM;…
neutrophil mediated immunity (GO:0002446)	80/488	3.08125e-27	3.68107e-24	0	0	5.05925	308.839	ARHGAP9;SLC44A2;GDI2;PTPRJ;SRP14;PYCARD;LGALS3;HEBP2;PSMD6;MMP25;PSMD2;ANPEP;TIMP2;CPNE1;PSMD1;PGM2;CTSH;SIRPA;QSOX1;RAC1;OSTF1;GOLGA7;SPTAN1;HSP90AA1;DBNL;FCER1G;MME;RNASET2;PRKCD;PLAUR;ADAM10;ATP11B;ATP11A;KCNAB2;AMPD3;MMP9;RAP2C;FGR;RAP2B;BIN2;DNAJC5;CSNK2B;CD47;DOCK2;RAB7A;CD63;GRN;PSMD12;VCP;PDXK;ROCK1;CAB39;BRI3;PSMD13;PTAFR;UBR4;RAP1B;NCSTN;RAP1A;PSMB1;PSAP;NCKAP1L;RAB6A;HSPA8;ATP8B4;MGAM;…
RNA splicing, via transesterification reactions with bulged adenosine as nucleophile (GO:0000377)	46/251	4.80151e-18	4.30215e-15	0	0	5.5912	222.964	SF3B5;SF3B2;DDX5;DHX9;YTHDC1;WBP4;DDX42;HNRNPU;UBL5;PTBP1;ZMAT2;POLR2A;PCF11;TRA2B;PCBP2;CWC22;PAPOLA;POLR2F;SNRPB2;POLR2J;SMNDC1;HNRNPA0;SRRM2;HSPA8;PRPF38A;NONO;CPSF2;CDC5L;PRPF4B;CWC15;GTF2F2;CDC40;SRRM1;PHF5A;HNRNPUL1;HNRNPH1;SYF2;HNRNPD;SNRPG;CD2BP2;SRSF4;HNRNPC;SRSF5;SNRNP200;SNRPB;RBM22
mRNA splicing, via spliceosome (GO:0000398)	47/274	3.21817e-17	2.30679e-14	0	0	5.15989	195.947	SF3B5;SF3B2;DDX5;DHX9;YTHDC1;WBP4;DDX42;HNRNPU;UBL5;PTBP1;ZMAT2;POLR2A;PCF11;TRA2B;PCBP2;CWC22;PAPOLA;POLR2F;SNRPB2;POLR2J;SMNDC1;HNRNPA0;DDX17;SRRM2;HSPA8;PRPF38A;NONO;CPSF2;CDC5L;PRPF4B;CWC15;GTF2F2;CDC40;SRRM1;PHF5A;HNRNPUL1;HNRNPH1;SYF2;HNRNPD;SNRPG;CD2BP2;SRSF4;HNRNPC;SRSF5;SNRNP200;SNRPB;RBM22
mRNA processing (GO:0006397)	48/300	2.60085e-16	1.55357e-13	0	0	4.74687	170.344	SF3B5;SF3B2;DDX5;DHX9;YTHDC1;WBP4;DDX42;HNRNPU;UBL5;PTBP1;ZMAT2;POLR2A;PCF11;TRA2B;PCBP2;CWC22;PAPOLA;POLR2F;SNRPB2;POLR2J;SMNDC1;HNRNPA0;SRRM2;HSPA8;PRPF38A;NONO;CPSF2;CDC5L;PRPF4B;CWC15;GTF2F2;CDC40;SRRM1;PHF5A;SON;HNRNPUL1;HNRNPH1;SYF2;HNRNPD;SNRPG;CD2BP2;SRSF4;HNRNPC;SRSF5;AURKAIP1;SNRNP200;SNRPB;RBM22
cytokine-mediated signaling pathway (GO:0019221)	66/621	6.78226e-13	3.47252e-10	0	0	2.98692	83.6913	ARF1;TRADD;IRS2;PTPRJ;ADAR;TXNDC17;LMNB1;PSMD8;PYCARD;PSMD6;PSMD2;PSMD1;TIMP1;JAK2;JAK3;IL6R;HSP90AA1;FCER1G;GSTO1;IFNGR1;FBXW11;PRKCD;AIP;IL16;ACTN4;MMP9;YWHAZ;TNFRSF1A;PSMA4;PIK3CA;CSNK2B;IRF2;UBA52;BIRC2;PSMD12;PSMD13;PTAFR;CSF2RB;PIK3R1;ADIPOR1;RAP1B;SOCS3;PSMB4;UBB;PSMB3;INPP5D;PSMB1;UBC;PTK2B;STAT6;CSK;STAT5A;EGR1;STAT5B;HSPA8;TGFB1;STAT1;STAT3;MSN;NFKB1;PSMC6;BCL6;CAPZA1;PTPN6;GRB2;LIMS1
regulation of mRNA catabolic process (GO:0061013)	26/122	2.4402e-12	1.02112e-09	0	0	6.6136	176.841	PSMD12;SET;PSMD13;PSMD8;PSMD6;PSMB4;XPO1;UBB;PSMB3;PSMD2;DHX36;UBC;PSMB1;PSMD1;TNPO1;HSPA8;PRKCD;PUM1;YWHAZ;CARHSP1;PSMA4;PSMC6;MAPKAPK2;HNRNPD;UBA52;DCP2
cellular protein modification process (GO:0006464)	90/1025	2.56419e-12	1.02112e-09	0	0	2.44757	65.3242	ARF4;PRKCSH;LRRK2;PTPRJ;PARK7;PSMD8;GOLGA2;UBL5;PSMD6;SERP1;PSMD2;PSMD1;TLK1;PIM3;QSOX1;TIMP1;JAK2;JAK3;RAB2A;BRD2;PARP4;FBXW11;APLP2;PRKCD;ADAM10;PPP2R5A;PRPF4B;PPP2R5C;YWHAZ;PDIA6;TGFBR1;FGR;PPM1A;PSMA4;DAD1;CTDSP2;MAPKAPK2;RARA;B3GNT2;TRIB1;HCST;UBA52;PSMD12;CSTA;PXK;ROCK1;PSMD13;RNF7;STK4;CAMKK2;TGOLN2;SOCS3;PSMB4;PAK1;PSMB3;PSMB1;STK38;GRK6;PGGT1B;PTK2B;MGAT1;CSK;MARK3;MARK2;MAP4K4;PTPN1;MAP…
regulation of mRNA stability (GO:0043488)	28/146	5.3345e-12	1.91189e-09	0	0	5.80261	150.617	PSMD12;SET;ROCK1;PSMD13;HNRNPU;PSMD8;PSMD6;PSMB4;XPO1;UBB;PSMB3;PSMD2;DHX36;UBC;PSMB1;PSMD1;TNPO1;HSPA8;PRKCD;PUM1;YWHAZ;CARHSP1;PSMA4;PSMC6;MAPKAPK2;HNRNPD;UBA52;DCP2
gene expression (GO:0010467)	44/356	4.24473e-11	1.38301e-08	0	0	3.48503	83.2322	YTHDC1;CELF2;HNRNPU;ADAR;RRBP1;HSPD1;RBM3;ATXN1;POM121C;POLR2A;EIF4EBP2;POLR2F;RPL38;RAE1;POLR2J;AGFG1;DDX17;MEF2A;UPF2;RANBP2;RBM39;RPL41;TESC;CPSF2;MRPS21;CDC40;MRPS18C;SRRM1;RPS26;SETX;MRPL52;GOLPH3;TSPAN14;MRPL51;HNRNPUL1;HNRNPH1;NUP50;XRN2;BCL3;HNRNPD;SRSF4;STUB1;SRSF5;RSL24D1
RNA metabolic process (GO:0016070)	25/133	1.15413e-10	3.44701e-08	0	0	5.64188	129.1	DHX9;CELF2;HNRNPU;ADAR;RBM3;PTBP1;ATXN1;POLR2A;DHX36;PCBP2;PAPOLA;POLR2F;POLR2J;HNRNPA0;DDX17;RBM39;RNASET2;DICER1;GTF2F2;SETX;HNRNPUL1;HNRNPH1;XRN2;HNRNPD;HNRNPC
RNA processing (GO:0006396)	29/179	1.63541e-10	4.20586e-08	0	0	4.72587	106.493	SF3B2;CELF2;WBP4;HNRNPU;ADAR;RBM3;PTBP1;ATXN1;HNRNPA0;DDX17;IVNS1ABP;RBM39;MBNL1;NONO;PRPF4B;DICER1;SRRM1;SETX;SON;HNRNPUL1;HNRNPH1;XRN2;SNRPG;HNRNPD;SRSF4;SRSF5;HNRNPC;AURKAIP1;SNRPB
MAPK cascade (GO:0000165)	39/303	1.64291e-10	4.20586e-08	0	0	3.63613	81.9197	PSMD12;PSMD13;LRRK2;IRS2;CSF2RB;PIK3R1;CAMKK2;PSMD8;PSMD6;PAK1;PSMB4;UBB;PSMB3;PSMD2;PSMB1;UBC;PSMD1;CTSH;JAK2;GOLGA7;JAK3;SPTAN1;MARK3;SPTBN1;MAP4K4;MEF2A;TGFB1;FBXW11;NFKB1;SETX;PSMA4;PSMC6;TAOK3;PIK3CA;MAPKAPK2;RASA2;GRB2;KRAS;UBA52
membrane organization (GO:0061024)	33/242	9.54638e-10	2.28095e-07	0	0	3.8675	80.3269	SAR1A;SH3KBP1;VPS4B;CLTC;DYSF;ARRB2;TGOLN2;SLC9A3R1;SERP1;UBB;UBC;AP2S1;PACSIN2;EPS15;SPTBN1;AGFG1;HSPA8;SUN2;TOR1A;PDCD6IP;GCA;PLEKHA3;GAPVD1;IGF2R;VAPA;TMEM33;CHMP2B;MYADM;AAK1;CHMP2A;CHMP4B;GRB2;UBA52
negative regulation of programmed cell death (GO:0043069)	43/381	1.26188e-09	2.82662e-07	0	0	3.13541	64.2465	ARF4;TNFAIP8;ZFAND6;CIB1;PIK3R1;PARK7;HSPD1;RPS6KA3;PRDX5;UBB;PDCD10;ARHGDIA;RPS6KA1;UBC;CTSH;FLNA;PTK2B;NCKAP1L;PIM3;BID;MAP4K4;PRELID1;HSPA5;LAPTM5;PLAUR;ADAM10;MMP9;YWHAZ;HIPK3;NFKB1;SETX;DNAJA1;RNF144B;GOLPH3;SON;BCL3;TAX1BP1;YME1L1;NAA38;TMBIM6;UBA52;BIRC2;RAB7A
regulation of apoptotic process (GO:0042981)	66/742	1.53929e-09	3.24519e-07	0	0	2.43635	49.4384	ARF4;TNFAIP8;TRADD;ZFAND6;DDX42;CIB1;PARK7;PYCARD;PREX1;RPS6KA3;RASSF2;ARHGDIA;RPS6KA1;CTSH;PIM3;JAK2;JAK3;HSP90AA1;ACTN1;PLAUR;ADAM10;ACTN4;MMP9;YWHAZ;RNF144B;TAX1BP1;YME1L1;TMBIM6;NAA38;ATF6;UBA52;SOS2;BIRC2;VCP;PIK3R1;STK4;RTN4;HSPD1;NCSTN;PRDX5;UBB;PDCD10;UBC;FLNA;PTK2B;NCKAP1L;ZNF622;BID;ZBTB7A;MAP4K4;JUN;PRELID1;GADD45B;HSPA5;STAT1;HIPK3;NFKB1;SETX;DNAJA1;GOLPH3;SON;BCL6;BCL3;BAX;PTPN6;ATM
cellular response to cytokine stimulus (GO:0071345)	49/482	3.09298e-09	5.90247e-07	0	0	2.79689	54.8027	TRADD;ZFAND6;HNRNPU;PTPRJ;CIB1;PYCARD;SIRPA;TIMP1;JAK2;JAK3;IL6R;HSP90AA1;MME;IFNGR1;IL16;MMP9;YWHAZ;TNFRSF1A;PIK3CA;CD47;UBA52;SELPLG;DHX9;PTAFR;CXCR4;CSF2RB;PIK3R1;SOCS3;SBNO2;IFI16;UBB;INPP5D;UBC;STAT6;CSK;STAT5A;EGR1;STAT5B;HSPA8;TGFB1;STAT1;STAT3;PTPN12;NFKB1;BCL6;WNK1;PTPN6;GRB2;UBE2K
Fc-epsilon receptor signaling pathway (GO:0038095)	21/111	3.1291e-09	5.90247e-07	0	0	5.66345	110.905	PSMD12;JUN;FCER1G;MAP3K1;FBXW11;PSMD13;PIK3R1;NFKB1;PSMD8;PSMD6;PAK1;PSMB4;PSMA4;PSMC6;PIK3CA;PSMB3;PSMD2;PSMB1;PSMD1;GRB2;RAC1
Fc receptor signaling pathway (GO:0038093)	21/112	3.70701e-09	6.64296e-07	0	0	5.60092	108.731	PSMD12;JUN;FCER1G;MAP3K1;FBXW11;PSMD13;PIK3R1;NFKB1;PSMD8;PSMD6;PAK1;PSMB4;PSMA4;PSMC6;PIK3CA;PSMB3;PSMD2;PSMB1;PSMD1;GRB2;RAC1
regulation of RNA splicing (GO:0043484)	17/76	7.0176e-09	1.16603e-06	0	0	6.96953	130.852	RBM39;MBNL1;YTHDC1;PIK3R1;QKI;JMJD6;RPS26;SETX;PTBP1;SON;POLR2A;HNRNPH1;TRA2B;CWC22;TMBIM6;SLC38A2;RBM22
tumor necrosis factor-mediated signaling pathway (GO:0033209)	21/116	7.15754e-09	1.16603e-06	0	0	5.36397	100.602	PSMD12;PSMD13;STAT1;TRADD;ACTN4;TXNDC17;TNFRSF1A;PSMD8;PYCARD;PSMD6;PSMB4;PSMA4;PSMC6;PSMB3;PSMD2;PSMB1;PSMD1;PTK2B;JAK2;BIRC2;LIMS1
positive regulation of canonical Wnt signaling pathway (GO:0090263)	22/130	1.15396e-08	1.79818e-06	0	0	4.94591	90.3987	USP8;PSMD12;VCP;TGFB1;UBE2B;PSMD13;LRRK2;USP34;NFKB1;PSMD8;PPM1A;PSMD6;PSMB4;PSMA4;PSMC6;TBL1XR1;WNK1;PSMB3;PSMD2;UBR5;PSMB1;PSMD1
microvillus organization (GO:0032528)	2021-08-14	1.65873e-08	2.38618e-06	0	0	31.9767	572.85	RAP1B;RAP2C;SLC9A3R1;RAP1A;RAP2B;FXYD5;EZR;MAP4K4
phosphorylation (GO:0016310)	42/400	1.66447e-08	2.38618e-06	0	0	2.88456	51.6659	PXK;ROCK1;LRRK2;STK4;CAMKK2;PAK1;STK38;GRK6;TLK1;PTK2B;PIM3;CSK;JAK2;JAK3;MARK3;MARK2;MAP4K4;BRD2;MAP3K1;TGFB1;CSNK1A1;LIMK2;PRKCD;STAT3;ADAM10;PRPF4B;HIPK1;YWHAZ;CDK11B;HIPK3;TGFBR1;FGR;TAOK3;STK24;PIK3CA;WNK1;MAPKAPK2;RARA;AAK1;ATM;TRIB1;HCST
negative regulation of transcription, DNA-templated (GO:0045892)	75/948	1.92596e-08	2.65486e-06	0	0	2.14706	38.1431	RB1;HMGB2;HNRNPU;ARID4A;IKZF1;ENO1;NR3C1;BACH1;YY1;UXT;NIPBL;DACH1;LRRFIP1;JARID2;MEF2A;KDM2A;FBXW11;HSBP1;ZNF281;ARID5B;DICER1;FOXP1;RUNX1;PPM1A;TBL1XR1;IRF2;RARA;EZR;UBA52;PFDN5;CGGBP1;JDP2;DDX5;SET;PBXIP1;SBNO2;PRDX5;ATXN1;IFI16;NFIL3;UBB;NSD1;MIER1;MXI1;UBC;FLNA;ZBTB7B;ZNF148;BRD7;ZBTB7A;HSPA8;TCF7L2;JUN;DR1;PHC2;CBX6;UBE2I;TGFB1;STAT1;USP9X;XRCC5;CNBP;NONO;MBD2;STAT3;IRF2BP2;SMARCA2;NFKB1;BC…
Fc-gamma receptor signaling pathway (GO:0038094)	16/72	2.14908e-08	2.85271e-06	0	0	6.90332	121.883	CYFIP2;HSP90AA1;FCER1G;WIPF1;ARPC1B;WIPF2;PRKCD;PIK3R1;FGR;PAK1;PIK3CA;ABI1;NCKAP1L;GRB2;RAC1;WASF2
negative regulation of apoptotic process (GO:0043066)	47/485	2.91222e-08	3.72764e-06	0	0	2.64444	45.8856	RB1;ARF4;GRN;TNFAIP8;SET;ZFAND6;CIB1;PARK7;PIK3R1;HSPD1;RPS6KA3;PRDX5;UBB;PDCD10;ARHGDIA;RPS6KA1;UBC;FLNA;CTSH;PTK2B;NCKAP1L;PIM3;BID;MAP4K4;PRELID1;HSPA5;PRKCD;PLAUR;ADAM10;MMP9;YWHAZ;HIPK3;NFKB1;SETX;DNAJA1;RNF144B;GOLPH3;SON;PIK3CA;BCL3;TAX1BP1;YME1L1;TMBIM6;NAA38;UBA52;BIRC2;CPEB4
growth hormone receptor signaling pathway (GO:0060396)	2021-09-20	3.08482e-08	3.81242e-06	0	0	19.6415	339.683	STAT5A;PTPN1;STAT5B;PXN;STAT3;STAT6;PIK3R1;JAK2;JAK3
Fc receptor mediated stimulatory signaling pathway (GO:0002431)	16/74	3.25602e-08	3.88986e-06	0	0	6.66458	114.898	CYFIP2;HSP90AA1;FCER1G;WIPF1;ARPC1B;WIPF2;PRKCD;PIK3R1;FGR;PAK1;PIK3CA;ABI1;NCKAP1L;GRB2;RAC1;WASF2
microvillus assembly (GO:0030033)	2021-08-15	3.42836e-08	3.96362e-06	0	0	27.4071	471.09	RAP1B;RAP2C;SLC9A3R1;RAP1A;RAP2B;FXYD5;EZR;MAP4K4
positive regulation of Wnt signaling pathway (GO:0030177)	23/153	5.38671e-08	6.03312e-06	0	0	4.29619	71.9042	USP8;MACF1;PSMD12;VCP;TGFB1;UBE2B;PSMD13;LRRK2;USP34;NFKB1;PSMD8;PPM1A;PSMD6;PSMB4;PSMA4;PSMC6;TBL1XR1;WNK1;PSMB3;PSMD2;UBR5;PSMB1;PSMD1
Fc-gamma receptor signaling pathway involved in phagocytosis (GO:0038096)	15/71	1.21203e-07	1.31633e-05	0	0	6.4637	102.94	CYFIP2;HSP90AA1;WIPF1;ARPC1B;WIPF2;PRKCD;PIK3R1;FGR;PAK1;PIK3CA;ABI1;NCKAP1L;GRB2;RAC1;WASF2
protein deubiquitination (GO:0016579)	31/267	1.36742e-07	1.44142e-05	0	0	3.20461	50.6494	ENY2;PSMD12;VCP;USP16;PSMD13;USP34;ARRB2;TOMM20;PSMD8;YY1;PSMD6;PSMB4;UBB;PSMB3;PSMD2;PSMB1;UBC;PSMD1;ATXN7L3;USP8;USP7;USP9X;USP3;TAF10;TGFBR1;PSMA4;PSMC6;TADA3;MDM2;UBA52;BIRC2
protein phosphorylation (GO:0006468)	46/496	1.50426e-07	1.54037e-05	0	0	2.51424	39.4981	PXK;ROCK1;CAB39;LRRK2;STK4;CAMKK2;RPS6KA3;PAK1;STK38;RPS6KA1;GRK6;TLK1;PTK2B;PIM3;CSK;JAK2;JAK3;MARK3;MARK2;MAP4K4;BRD2;MAP3K1;TGFB1;CSNK1A1;LIMK2;PRKCD;ADAM10;PRPF4B;HIPK1;YWHAZ;CDK11B;HIPK3;TGFBR1;FGR;TAOK3;STK24;WNK1;ABI1;MAPKAPK2;CSNK2B;RARA;AAK1;PTPN6;ATM;TRIB1;HCST
interleukin-1-mediated signaling pathway (GO:0070498)	17/94	1.95558e-07	1.93429e-05	0	0	5.33527	82.416	EGR1;PSMD12;FBXW11;PSMD13;NFKB1;PSMD8;PSMD6;PSMB4;PSMA4;PSMC6;UBB;PSMB3;PSMD2;PSMB1;UBC;PSMD1;UBA52
pre-replicative complex assembly (GO:0036388)	14/64	2.01543e-07	1.93429e-05	0	0	6.75033	104.072	PSMD12;PSMD13;PSMD8;PSMD6;PSMB4;PSMA4;PSMC6;UBB;PSMB3;PSMD2;PSMB1;UBC;PSMD1;UBA52
regulation of gene expression (GO:0010468)	79/1079	2.09435e-07	1.93429e-05	0	0	1.97142	30.3182	RB1;ATF2;HP1BP3;PARK7;NR3C1;BACH1;YY1;PTBP1;ING2;CPNE1;CTSH;ANXA7;SIRPA;FLOT2;MBNL1;IFNGR1;ZNF281;TESC;TFEB;ADAM10;DICER1;TGFBR1;FOXP1;TAPBP;RUNX1;MLF2;PLSCR1;HNRNPH1;IRF2;MYADM;SMCR8;EZR;PFDN5;CGGBP1;MYCBP;ROCK1;YTHDC1;ATXN7L3B;TOB1;SBNO2;ATXN1;IFI16;NFIL3;POLR2A;PDCD10;TDG;TRA2B;NSD1;DHX36;PCBP2;UBR5;ZBTB7B;ZNF148;SLC38A2;EGR1;GSN;TGFB1;SORT1;CNBP;NONO;STAT3;RAB27A;MSN;PUM1;HNRNPAB;SMARCA2;CDK1…
NIK/NF-kappaB signaling (GO:0038061)	15/74	2.15881e-07	1.93429e-05	0	0	6.13408	94.1491	PSMD12;FBXW11;PSMD13;DICER1;PSMD8;PSMD6;PSMB4;PSMA4;PSMC6;PSMB3;PSMD2;PSMB1;REL;PSMD1;BIRC2
regulation of cytokine-mediated signaling pathway (GO:0001959)	15/74	2.15881e-07	1.93429e-05	0	0	6.13408	94.1491	PTPN1;IFNGR1;STAT1;TRADD;SPPL2A;HIPK1;RUNX1;TNFRSF1A;PYCARD;SOCS3;CDC37;TAX1BP1;PTPN6;JAK2;BIRC2
regulation of DNA binding (GO:0051101)	12/47	2.47185e-07	2.16076e-05	0	0	8.2514	125.53	JUN;TGFB1;IFI16;BCL3;CSNK2B;HMGB2;CPNE1;PLAUR;TXN;JAK2;ZBTB7A;MMP9
regulation of transcription from RNA polymerase II promoter in response to hypoxia (GO:0061418)	15/75	2.59887e-07	2.17864e-05	0	0	6.03153	91.4561	PSMD12;PSMD13;BACH1;PSMD8;PSMD6;PSMB4;PSMA4;PSMC6;UBB;PSMB3;PSMD2;PSMB1;UBC;PSMD1;UBA52
positive regulation of protein kinase activity (GO:0045860)	22/154	2.61388e-07	2.17864e-05	0	0	4.04156	61.259	MAP2K3;EGR1;PTPN1;HSP90AA1;RALB;CAB39;XRCC5;PRKCD;CIB1;STK4;LILRA5;PAK1;RASSF2;RAP1A;TAOK3;PDCD10;PTK2B;CALM3;IL6R;CALM2;MARK2;MAP4K4
endosome transport via multivesicular body sorting pathway (GO:0032509)	2021-09-25	3.12692e-07	2.54701e-05	0	0	13.5	202.204	VCP;SORT1;TMEM50A;VPS4B;VTA1;CHMP2B;CHMP2A;CHMP4B;LYST
vascular endothelial growth factor receptor signaling pathway (GO:0048010)	14/67	3.68298e-07	2.93329e-05	0	0	6.36724	94.3266	CYFIP2;HSP90AA1;ROCK1;NCF4;PXN;PIK3R1;PIK3CA;MAPKAPK2;ABI1;NCK2;PTK2B;NCKAP1L;RAC1;WASF2
T cell receptor signaling pathway (GO:0050852)	22/158	4.11384e-07	3.20522e-05	0	0	3.92187	57.6661	PSMD12;FBXW11;PSMD13;PTPRJ;PIK3R1;NFKB1;PRAM1;PSMD8;PSMD6;PAK1;PSMB4;PSMA4;PSMC6;PIK3CA;WNK1;PSMB3;PSMD2;INPP5D;PSMB1;PSMD1;CSK;PAG1
antigen processing and presentation of exogenous peptide antigen via MHC class I (GO:0042590)	15/78	4.44755e-07	3.351e-05	0	0	5.74341	84.0016	PSMD12;FCER1G;PSMD13;NCF4;LNPEP;TAPBP;PSMD8;PSMD6;PSMB4;PSMA4;PSMC6;PSMB3;PSMD2;PSMB1;PSMD1
regulation of canonical Wnt signaling pathway (GO:0060828)	29/253	4.5235e-07	3.351e-05	0	0	3.15235	46.052	PSMD12;VCP;PSMD13;LRRK2;USP34;STK4;PSMD8;SLC9A3R1;PSMD6;PSMB4;PSMB3;PSMD2;PSMB1;UBR5;PSMD1;TLE3;USP8;TCF7L2;TGFB1;UBE2B;CSNK1A1;NFKB1;PPP1CA;PPM1A;PSMA4;PSMC6;WNK1;TBL1XR1;PFDN5
growth hormone receptor signaling pathway via JAK-STAT (GO:0060397)	2021-07-14	4.58145e-07	3.351e-05	0	0	23.9513	349.595	STAT5A;PTPN1;STAT5B;STAT3;STAT6;JAK2;JAK3
antigen receptor-mediated signaling pathway (GO:0050851)	24/185	4.698e-07	3.36752e-05	0	0	3.61852	52.7253	PSMD12;FBXW11;PSMD13;PTPRJ;PIK3R1;NFKB1;PRAM1;PSMD8;PSMD6;PAK1;PSMB4;PSMA4;PSMC6;PIK3CA;WNK1;PSMB3;PSMD2;INPP5D;PSMB1;PSMD1;NCKAP1L;CSK;PAG1;SPG21
post-Golgi vesicle-mediated transport (GO:0006892)	16/89	4.85086e-07	3.40892e-05	0	0	5.29099	76.9254	HSPA8;ARF1;SORT1;CLTC;PUM1;CLINT1;SCAMP2;RP2;BLOC1S1;GOLGB1;AP1S2;CHMP2A;ACBD3;CCDC93;GOLGA7;EPS15
regulation of mRNA splicing, via spliceosome (GO:0048024)	16/90	5.68141e-07	3.9158e-05	0	0	5.21922	75.0571	DDX17;RBM39;MBNL1;DDX5;YTHDC1;CELF2;HNRNPU;QKI;JMJD6;RBM3;PTBP1;SON;TRA2B;CWC22;SRSF4;ZBTB7A
positive regulation of transcription, DNA-templated (GO:0045893)	83/1183	5.96915e-07	4.03649e-05	0	0	1.88293	26.9852	KDM5A;ATF2;ARF4;RNF10;HMGB2;HNRNPU;PARK7;NR3C1;YY1;RPS6KA3;ING2;CHCHD2;RPS6KA1;NCK2;ATXN7L3;IER2;MEF2A;DDX17;MAP2K3;FBXW11;ZNF281;TESC;LMO2;TFEB;TGFBR1;TNFRSF1A;JMJD6;RUNX1;PPM1A;PLSCR1;TBL1XR1;MTF1;IRF2;RARA;WAC;ATF6;UBA52;ENY2;USP16;DHX9;CEBPE;PIK3R1;CAMKK2;SBNO2;MED30;IFI16;NFIL3;UBB;NSD1;DHX36;UBC;STAT6;E2F3;E2F4;BRD7;BRD4;EGR1;STAT5B;NFE2;TCF7L2;JUN;DR1;AKIRIN1;TGFB1;STAT1;CNBP;STAT3;SMARCA5…
regulation of cellular amine metabolic process (GO:0033238)	12/51	6.47261e-07	4.2959e-05	0	0	7.40356	105.504	PSMD8;PSMD6;PSMD12;PSMB4;PSMA4;PSMC6;PSMD13;PSMB3;PSMD2;PSMB1;PSMD1;AZIN1
protein modification by small protein removal (GO:0070646)	30/276	8.97597e-07	5.84907e-05	0	0	2.96978	41.3498	PSMD12;VCP;USP16;PSMD13;USP34;ARRB2;TOMM20;PSMD8;YY1;PSMD6;PSMB4;UBB;PSMB3;PSMD2;PSMB1;UBC;PSMD1;USP8;USP7;TOR1A;USP9X;USP3;TAF10;TGFBR1;PSMA4;PSMC6;TADA3;MDM2;UBA52;BIRC2
proteasome-mediated ubiquitin-dependent protein catabolic process (GO:0043161)	33/321	9.20244e-07	5.88956e-05	0	0	2.79495	38.8459	RB1;PSMD12;VCP;PSMD13;LTN1;ARRB2;PSMD8;PSMD6;PSMB4;RMND5A;UBB;PSMB3;PSMD2;PCBP2;PSMB1;UBC;PSMD1;MAN1A1;HSPA5;UBE2B;FBXW11;UBE4A;DNAJB14;PPP2R5C;PSMA4;PSMC6;TBL1XR1;MDM2;STUB1;STT3B;UBA52;UBE2K;BIRC2
positive regulation of intracellular signal transduction (GO:1902533)	47/546	9.51915e-07	5.98537e-05	0	0	2.31362	32.0778	ROCK1;SLC44A2;TRADD;DDX21;IRS2;PTPRJ;PARK7;PIK3R1;TXN;RTN4;LILRA5;SLC9A3R1;DHX36;MIER1;CPNE1;FLNA;ZNF622;RAC1;JAK2;BID;BRD4;BCAP31;OSBPL8;TCF7L2;HSP90AA1;TGFB1;LAPTM5;ACTN4;PUM1;TGFBR1;TNFRSF1A;FGR;PPM1A;GOLPH3;PIK3CA;VAPA;RHEB;EEF1D;REL;BAX;STRN;SMCR8;PTPN6;GRB2;HCST;BIRC2;LIMS1
regulation of mRNA processing (GO:0050684)	10/36	1.07082e-06	6.61692e-05	0	0	9.23752	126.989	RBM39;SON;DHX9;YTHDC1;CWC22;PAPOLA;SUPT6H;CDK11B;QKI;JMJD6
cellular response to tumor necrosis factor (GO:0071356)	24/194	1.12355e-06	6.82507e-05	0	0	3.42533	46.9237	PSMD12;DHX9;STAT1;PSMD13;ZFAND6;TRADD;CIB1;ACTN4;TXNDC17;TNFRSF1A;PSMD8;PYCARD;PSMD6;PSMB4;PSMA4;PSMC6;PSMB3;PSMD2;PSMB1;PSMD1;PTK2B;JAK2;BIRC2;LIMS1
anaphase-promoting complex-dependent catabolic process (GO:0031145)	15/84	1.20362e-06	7.18963e-05	0	0	5.24234	71.454	RB1;PSMD12;PSMD13;PSMD8;PSMD6;PSMB4;PSMA4;PSMC6;UBB;PSMB3;PSMD2;PSMB1;UBC;PSMD1;UBA52
regulation of cellular amino acid metabolic process (GO:0006521)	12/54	1.25104e-06	7.35039e-05	0	0	6.87365	93.4235	PSMD8;PSMD6;PSMD12;PSMB4;PSMA4;PSMC6;PSMD13;PSMB3;PSMD2;PSMB1;PSMD1;AZIN1
transmembrane receptor protein tyrosine kinase signaling pathway (GO:0007169)	38/404	1.29327e-06	7.47595e-05	0	0	2.53846	34.4173	CYFIP2;ATP6V1A;ROCK1;RGS14;ARPC1B;NCF4;PXN;IRS2;PTPRJ;PIK3R1;PTBP1;NCSTN;PAK1;POLR2A;AP2S1;NCK2;POLR2F;PTK2B;NCKAP1L;RAC1;JAK2;ATP6V1E1;POLR2J;WASF2;ATP6V1C1;HSP90AA1;ATP6V0E1;SORT1;STAT3;GTF2F2;MMP9;SETX;FGR;PIK3CA;HNRNPH1;ABI1;MAPKAPK2;GRB2
protein-containing complex assembly (GO:0065003)	29/267	1.38122e-06	7.8576e-05	0	0	2.96473	40.0017	CDC123;TMED10;WIPF1;DHX9;TUBGCP2;LRRK2;TRADD;CAPG;LIN7A;GOLGA2;SLC9A3R1;PTK2B;NCKAP1L;TLE3;TCF7L2;DBNL;CSNK1A1;TRAPPC10;ADAM10;DNAJB14;TAPBP;TNFRSF1A;BIN2;CAPZA1;CSNK2B;CAPZA2;MDM2;SKAP2;FERMT3
Wnt signaling pathway, planar cell polarity pathway (GO:0060071)	15/85	1.40766e-06	7.88289e-05	0	0	5.16718	69.6204	PSMD12;PSMD13;CLTC;ARRB2;PSMD8;PSMD6;PSMB4;PSMA4;PSMC6;PSMB3;PSMD2;PSMB1;AP2S1;PSMD1;RAC1
regulation of hematopoietic progenitor cell differentiation (GO:1901532)	14/75	1.56364e-06	8.62169e-05	0	0	5.52988	73.9261	PSMD12;PSMD13;LMO2;RUNX1;PSMD8;PSMD6;PSMB4;PSMA4;PSMC6;PSMB3;PSMD2;DHX36;PSMB1;PSMD1
regulation of transcription from RNA polymerase II promoter in response to stress (GO:0043618)	15/87	1.9112e-06	0.000103784	0	0	5.02312	66.1433	PSMD12;PSMD13;BACH1;PSMD8;PSMD6;PSMB4;PSMA4;PSMC6;UBB;PSMB3;PSMD2;PSMB1;UBC;PSMD1;UBA52
negative regulation of transcription by RNA polymerase II (GO:0000122)	54/684	2.15979e-06	0.000115533	0	0	2.11012	27.5275	RB1;HNRNPU;ENO1;NR3C1;BACH1;YY1;UXT;NIPBL;DACH1;LRRFIP1;MEF2A;HSBP1;ZNF281;ARID5B;DICER1;FOXP1;RUNX1;PPM1A;TBL1XR1;IRF2;RARA;EZR;UBA52;CGGBP1;JDP2;DDX5;ATXN1;IFI16;NFIL3;UBB;NSD1;MIER1;UBC;MXI1;ZBTB7B;ZNF148;ZBTB7A;TCF7L2;JUN;DR1;CBX6;UBE2I;STAT1;USP9X;CNBP;MBD2;STAT3;IRF2BP2;SMARCA2;NFKB1;BCL6;ID2;MDM2;ZNF217
regulation of establishment of planar polarity (GO:0090175)	15/88	2.21901e-06	0.000116955	0	0	4.95405	64.494	PSMD12;PSMD13;CLTC;ARRB2;PSMD8;PSMD6;PSMB4;PSMA4;PSMC6;PSMB3;PSMD2;PSMB1;AP2S1;PSMD1;RAC1
negative regulation of nucleic acid-templated transcription (GO:1903507)	41/464	2.45776e-06	0.000127661	0	0	2.37186	30.6356	RB1;SET;HMGB2;ARID4A;PBXIP1;ENO1;IKZF1;NR3C1;NIPBL;SBNO2;DACH1;ATXN1;IFI16;NFIL3;ZNF148;JARID2;BRD7;ZBTB7A;HSPA8;TCF7L2;JUN;PHC2;TGFB1;UBE2I;XRCC5;FBXW11;ZNF281;NONO;MBD2;ARID5B;SMARCA2;FOXP1;BCL6;ID2;BCL3;RARA;MDM2;ZNF217;PFDN5;RCOR1;LIMS1
non-canonical Wnt signaling pathway (GO:0035567)	18/124	2.49684e-06	0.000127838	0	0	4.10256	52.925	TCF7L2;PSMD12;PSMD13;CLTC;ARRB2;PSMD8;PSMD6;PSMB4;PSMA4;PSMC6;PSMB3;PSMD2;GNB1;PSMB1;AP2S1;PSMD1;RAC1;TNRC6B
positive regulation of gene expression (GO:0010628)	42/482	2.64819e-06	0.000133678	0	0	2.33677	30.0079	ATF2;DDX5;ROCK1;RPS27L;DDX21;PARK7;PIK3R1;RBM3;IFI16;POLR2A;PDCD10;UBR5;DHX36;POLR2F;CTSH;ZBTB7B;SLC38A2;EGR1;GSN;TGFB1;IFNGR1;NSUN5;TESC;STAT3;SMARCA5;RAB27A;MSN;TGFBR1;SETX;FGR;PLSCR1;ID2;BCL3;TADA3;HNRNPD;ATM;KRAS;EZR;EIF3D;LIMS1;TNRC6B;RBM22
positive regulation of cell-substrate junction organization (GO:0150117)	2021-08-24	2.83303e-06	0.000141022	0	0	11.985	153.098	ROCK1;PTPRJ;PIK3R1;RAC1;ARF6;LIMS1;MAP4K4;S100A10
proteasomal protein catabolic process (GO:0010498)	24/205	3.01413e-06	0.000147981	0	0	3.2153	40.8735	PSMD12;VCP;UBE2B;FBXW11;PSMD13;ARRB2;PPP2R5C;PSMD8;ERLEC1;PSMD6;PSMB4;PSMA4;PSMC6;RMND5A;PSMB3;TBL1XR1;PSMD2;PCBP2;PSMB1;MDM2;PSMD1;STUB1;UBE2K;BIRC2
regulation of stem cell differentiation (GO:2000736)	15/91	3.42632e-06	0.000165945	0	0	4.75775	59.8716	PSMD12;PSMD13;LMO2;HNRNPU;RUNX1;PSMD8;PSMD6;PSMB4;PSMA4;PSMC6;PSMB3;PSMD2;PSMB1;OCIAD1;PSMD1
cellular response to lectin (GO:1990858)	17/115	3.66508e-06	0.000172838	0	0	4.18739	52.4121	PSMD12;FCER1G;FBXW11;PSMD13;PRKCD;NFKB1;PSMD8;PSMD6;PAK1;PSMB4;PSMA4;PSMC6;PSMB3;PSMD2;PSMB1;PSMD1;KRAS
stimulatory C-type lectin receptor signaling pathway (GO:0002223)	17/115	3.66508e-06	0.000172838	0	0	4.18739	52.4121	PSMD12;FCER1G;FBXW11;PSMD13;PRKCD;NFKB1;PSMD8;PSMD6;PAK1;PSMB4;PSMA4;PSMC6;PSMB3;PSMD2;PSMB1;PSMD1;KRAS
actin polymerization or depolymerization (GO:0008154)	11/50	3.85694e-06	0.000177193	0	0	6.77808	84.4931	PREX1;SVIL;DIAPH1;PSTPIP1;GSN;WDR1;PSTPIP2;ABI1;CAPG;RAC1;JAK2
negative regulation of macromolecule metabolic process (GO:0010605)	23/194	3.89152e-06	0.000177193	0	0	3.25908	40.5975	RB1;TGFB1;ZNF281;ADAM10;DICER1;PARK7;NFKB1;RUNX1;FOXP1;YY1;PDCD10;SUB1;ID2;CPNE1;REL;MYADM;ANXA7;FLOT2;RIN3;SMCR8;ZNF148;ANKRD13A;TNRC6B
aerobic electron transport chain (GO:0019646)	13/70	3.90576e-06	0.000177193	0	0	5.48946	68.3606	COX8A;NDUFB7;COX4I1;NDUFB3;NDUFA1;SDHC;UQCR11;COX5B;COX6B1;UQCRQ;UQCRFS1;NDUFS2;NDUFS1
cellular response to interleukin-1 (GO:0071347)	20/155	4.54107e-06	0.000198908	0	0	3.58282	44.0771	EGR1;PSMD12;FBXW11;PSMD13;NFKB1;PSMD8;PYCARD;PSMD6;PSMB4;PSMA4;PSMC6;UBB;PSMB3;PSMD2;UBC;PSMB1;PSMD1;SIRPA;CD47;UBA52
mitochondrial ATP synthesis coupled electron transport (GO:0042775)	13/71	4.6064e-06	0.000198908	0	0	5.39453	66.2884	COX8A;NDUFB7;COX4I1;NDUFB3;NDUFA1;SDHC;UQCR11;COX5B;COX6B1;UQCRQ;UQCRFS1;NDUFS2;NDUFS1
nucleic acid metabolic process (GO:0090304)	13/71	4.6064e-06	0.000198908	0	0	5.39453	66.2884	HNRNPU;GTF2F2;PTBP1;POLR2A;HNRNPH1;XRN2;PCBP2;HNRNPD;POLR2F;TOPBP1;HNRNPC;POLR2J;HNRNPA0
regulation of hematopoietic stem cell differentiation (GO:1902036)	13/71	4.6064e-06	0.000198908	0	0	5.39453	66.2884	PSMD12;PSMD13;LMO2;RUNX1;PSMD8;PSMD6;PSMB4;PSMA4;PSMC6;PSMB3;PSMD2;PSMB1;PSMD1
positive regulation of nucleic acid-templated transcription (GO:1903508)	43/511	4.92237e-06	0.000209163	0	0	2.24885	27.4848	KDM5A;RNF10;ENY2;USP16;HMGB2;CAMKK2;ING2;MED30;NFIL3;NSD1;RPS6KA1;BRD7;ATXN7L3;BRD4;MAP2K3;NFE2;EGR1;JUN;TGFB1;STAT1;FBXW11;ZNF281;TESC;CNBP;STAT3;TFEB;HNRNPAB;SMARCA2;FLI1;NFKB1;TGFBR1;JMJD6;RUNX1;PPM1A;KLF6;PHF5A;TBL1XR1;ID2;BCL3;TADA3;HNRNPD;RARA;WAC
regulation of primary metabolic process (GO:0080090)	18/130	4.96061e-06	0.000209163	0	0	3.88156	47.4092	IDI1;PSMD12;PSMD13;IRS2;ADIPOR1;AZIN1;PSMD8;PSMD6;PSMB4;PSMA4;PSMC6;TBL1XR1;PSMB3;PSMD2;ID2;PSAP;PSMB1;PSMD1
negative regulation of cellular macromolecule biosynthetic process (GO:2000113)	45/547	5.36275e-06	0.000223489	0	0	2.1958	26.6484	RB1;DDX6;SET;HMGB2;ARID4A;PBXIP1;ENO1;IKZF1;NR3C1;TOB1;NIPBL;SBNO2;DACH1;ATXN1;IFI16;NFIL3;DHX36;ZNF148;JARID2;BRD7;PAIP2;ZBTB7A;HSPA8;TCF7L2;JUN;PHC2;TGFB1;UBE2I;XRCC5;FBXW11;ZNF281;NONO;MBD2;ARID5B;SMARCA2;FOXP1;BCL6;ID2;BCL3;RARA;MDM2;ZNF217;PFDN5;RCOR1;LIMS1
cellular response to hypoxia (GO:0071456)	18/131	5.53752e-06	0.000226816	0	0	3.847	46.564	PSMD12;PSMD13;HP1BP3;BACH1;PSMD8;PSMD6;PSMB4;PSMA4;PSMC6;UBB;PSMB3;PSMD2;UBC;PSMB1;MDM2;PSMD1;STUB1;UBA52
actin filament capping (GO:0051693)	2021-07-19	5.63243e-06	0.000226816	0	0	13.968	168.83	SVIL;GSN;CAPZB;CAPZA1;CAPZA2;CAPG;ADD3
barbed-end actin filament capping (GO:0051016)	2021-07-19	5.63243e-06	0.000226816	0	0	13.968	168.83	SVIL;GSN;CAPZB;CAPZA1;CAPZA2;CAPG;ADD3
innate immune response activating cell surface receptor signaling pathway (GO:0002220)	17/119	5.88962e-06	0.000233783	0	0	4.02233	48.4382	PSMD12;FCER1G;FBXW11;PSMD13;PRKCD;NFKB1;PSMD8;PSMD6;PAK1;PSMB4;PSMA4;PSMC6;PSMB3;PSMD2;PSMB1;PSMD1;KRAS
mRNA metabolic process (GO:0016071)	15/95	5.93589e-06	0.000233783	0	0	4.51892	54.3829	DDX5;SF3B2;NONO;HIPK3;PTBP1;SON;PCF11;PCBP2;SNRPG;SRSF4;SRSF5;AURKAIP1;DCP2;SNRPB;HNRNPA0
antigen processing and presentation of exogenous peptide antigen via MHC class I, TAP-dependent (GO:0002479)	13/73	6.34858e-06	0.000247319	0	0	5.21417	62.3994	PSMD12;PSMD13;NCF4;TAPBP;PSMD8;PSMD6;PSMB4;PSMA4;PSMC6;PSMB3;PSMD2;PSMB1;PSMD1
negative regulation of gene expression (GO:0010629)	31/322	7.59374e-06	0.000292645	0	0	2.59139	30.5478	RB1;DDX6;PARK7;TOB1;YY1;PTBP1;RBBP4;PDCD10;DHX36;CPNE1;NPTN;ANXA7;FLOT2;ZNF148;JARID2;PAIP2;TGFB1;ZNF281;ADAM10;DICER1;NFKB1;RUNX1;FOXP1;RPS26;ID2;REL;MYADM;SMCR8;TMBIM6;DCP2;TNRC6B
ubiquitin-dependent protein catabolic process (GO:0006511)	33/354	7.72023e-06	0.000294354	0	0	2.50324	29.4673	PSMD12;VCP;PSMD13;VPS4B;UBR4;ARRB2;RNF7;PSMD8;PSMD6;PSMB4;RMND5A;PSMB3;PSMD2;PCBP2;PSMB1;PSMD1;UBE2I;UBE2B;USP9X;FBXW11;UBE4A;PPP2R5C;RNF144B;PSMA4;PSMC6;TBL1XR1;KLHL8;MDM2;TRIP12;UBA1;STUB1;UBE2K;BIRC2
positive regulation of protein phosphorylation (GO:0001934)	34/371	8.14106e-06	0.000307132	0	0	2.45773	28.8012	RALB;CAB39;LRRK2;PTPRJ;CIB1;TXN;PARK7;STK4;CAMKK2;PAK1;CCND3;RASSF2;RAP1A;PDCD10;NPTN;PTK2B;RAC1;JAK2;IL6R;MAP2K3;HSP90AA1;TGFB1;XRCC5;LIMK2;PLAUR;MMP9;TGFBR1;RAP2C;SLCO3A1;CSNK2B;CALM3;KRAS;CALM2;UBE2K
regulation of cellular ketone metabolic process (GO:0010565)	12/64	8.26726e-06	0.000308644	0	0	5.5489	64.9399	PSMD8;PSMD6;PSMD12;PSMB4;PSMA4;PSMC6;PSMD13;PSMB3;PSMD2;PSMB1;PSMD1;AZIN1
ribonucleoprotein complex assembly (GO:0022618)	18/136	9.43103e-06	0.000348462	0	0	3.68303	42.6182	HSP90AA1;DHX9;YTHDC1;XRCC5;CELF2;RPS27L;DICER1;EIF2S2;SETX;MRPL20;EIF2S3;EIF5;SNRPG;RPL38;SRSF5;SNRNP200;RSL24D1;SNRPB
cellular response to interleukin-6 (GO:0071354)	2021-08-28	1.03697e-05	0.000379233	0	0	9.586	110.015	SOCS3;SBNO2;SELPLG;STAT1;STAT3;JAK2;IL6R;NFKB1
regulation of translation (GO:0006417)	21/178	1.09404e-05	0.000396066	0	0	3.23518	36.9556	DDX6;MTPN;DHX9;NSUN5;LTN1;RPS27L;TOB1;EIF1;RBM3;RPS6KA3;EIF5;CSDE1;RPS6KA1;DHX36;BCL3;HNRNPD;ETF1;PAIP2;EIF4G3;EIF3D;EIF4G2
cellular response to interleukin-9 (GO:0071355)	2021-05-09	1.16959e-05	0.000410963	0	0	29.8692	339.203	STAT5A;STAT5B;STAT1;STAT3;JAK3
interleukin-9-mediated signaling pathway (GO:0038113)	2021-05-09	1.16959e-05	0.000410963	0	0	29.8692	339.203	STAT5A;STAT5B;STAT1;STAT3;JAK3
regulation of tumor necrosis factor superfamily cytokine production (GO:1903555)	2021-05-09	1.16959e-05	0.000410963	0	0	29.8692	339.203	MAPKAPK2;SIRPA;CD47;PARK7;FOXP1
positive regulation of cellular protein metabolic process (GO:0032270)	15/102	1.44309e-05	0.000502141	0	0	4.1538	46.2988	CYFIP2;HSP90AA1;TGFB1;FBXW11;NSUN5;MSN;RPS27L;PTTG1IP;RBM3;BCL3;HNRNPD;STUB1;AURKAIP1;EZR;EIF3D
negative regulation of cell cycle G2/M phase transition (GO:1902750)	11/57	1.47214e-05	0.000507323	0	0	5.74453	63.9148	PSMD8;PSMD6;PSMD12;PSMB4;PSMA4;PSMC6;PSMD13;PSMB3;PSMD2;PSMB1;PSMD1
cellular protein-containing complex assembly (GO:0034622)	20/168	1.54002e-05	0.00052566	0	0	3.26588	36.1896	AHCTF1;HSP90AA1;TGFB1;DHX9;PSMD13;MID1IP1;PXN;CLTC;POMP;DNAJB14;TBCA;RTN4;HSPD1;CSNK2B;CHMP2A;NCK2;AP2S1;CHMP4B;RPL38;EPS15
protein localization to organelle (GO:0033365)	18/142	1.72282e-05	0.00058251	0	0	3.50372	38.4321	GABARAPL2;TRAM1;TOR1A;TMEM30A;DHX9;LRRK2;GCC2;SNX10;EHD1;DNAJA1;SERP1;VAPA;SEC61G;PACSIN2;MDM2;RAB6A;ZBTB7A;ARF6
DNA-dependent DNA replication (GO:0006261)	17/129	1.75577e-05	0.000588101	0	0	3.66128	40.0911	PSMD12;PSMD13;DDX21;BAZ1A;PSMD8;PSMD6;PSMB4;PSMA4;PSMC6;UBB;PSMB3;PSMD2;UBC;PSMB1;PSMD1;TOPBP1;UBA52
cellular response to interleukin-12 (GO:0071349)	10/48	1.77576e-05	0.00058929	0	0	6.31645	69.0937	RAP1B;ARF1;GSTO1;CAPZA1;AIP;SIRPA;MSN;CD47;JAK2;LMNB1
positive regulation of protein polymerization (GO:0032273)	12/69	1.84411e-05	0.000606358	0	0	5.06083	55.1677	PYCARD;VASP;HSP90AA1;CLIP1;PAK1;FCHSD2;NCK2;PTK2B;NCKAP1L;RAC1;MAPRE1;ARF6
protein-DNA complex assembly (GO:0065004)	18/143	1.89793e-05	0.00061838	0	0	3.4755	37.7862	BRD2;PSMD12;PSMD13;SMARCA5;HMGB2;NAP1L4;PSMD8;PSMD6;PSMB4;PSMA4;PSMC6;UBB;PSMB3;PSMD2;UBC;PSMB1;PSMD1;UBA52
positive regulation of protein modification process (GO:0031401)	23/214	1.98035e-05	0.000639422	0	0	2.91475	31.5657	HSP90AA1;TGFB1;RALB;LRRK2;LIMK2;PRKCD;PLAUR;PPP2R5A;CIB1;TXN;STK4;MMP9;CAMKK2;GOLGA2;PTBP1;PAK1;CCND3;SLCO3A1;NPTN;CALM3;KRAS;RAC1;CALM2
positive regulation of transcription by RNA polymerase II (GO:0045944)	63/908	2.04314e-05	0.000653805	0	0	1.83608	19.8268	ATF2;ARF4;RNF10;HMGB2;HNRNPU;PARK7;NR3C1;YY1;RPS6KA3;CHCHD2;RPS6KA1;NCK2;IER2;MEF2A;DDX17;LMO2;TFEB;TNFRSF1A;JMJD6;RUNX1;PLSCR1;TBL1XR1;SUB1;MTF1;IRF2;RARA;EAPP;ATF6;UBA52;USP16;DHX9;CEBPE;PIK3R1;SUPT6H;SBNO2;MED30;IFI16;UBB;DHX36;UBC;STAT6;E2F3;E2F4;BRD4;EGR1;STAT5B;TCF7L2;JUN;DR1;AKIRIN1;TGFB1;STAT1;CNBP;STAT3;SMARCA5;CDC5L;SMARCA2;USF2;NFKB1;SETX;KLF6;REL;ATM
protein polymerization (GO:0051258)	11/59	2.07463e-05	0.000658006	0	0	5.5046	59.3569	PREX1;DIAPH1;PSTPIP1;GSN;PSTPIP2;MID1IP1;CHMP2A;CHMP4B;RAC1;JAK2;UBE2K
response to unfolded protein (GO:0006986)	10/49	2.15105e-05	0.000676261	0	0	6.15417	66.1386	DNAJA1;HSPA8;PTPN1;HSP90AA1;HSPA5;DNAJC4;BAX;TMBIM6;STT3B;HSPD1
regulation of cellular component size (GO:0032535)	2021-08-31	2.36342e-05	0.000736565	0	0	8.33435	88.7843	MTPN;SLC9A3R1;HP1BP3;MSN;RIN3;RAC1;EZR;PPP1CA
regulation of actin filament polymerization (GO:0030833)	12/73	3.31756e-05	0.00102501	0	0	4.72798	48.763	PYCARD;ARFGEF1;VASP;MTPN;DBNL;FCHSD2;PRKCD;NCK2;MYADM;PTK2B;NCKAP1L;ARF6
proteolysis involved in cellular protein catabolic process (GO:0051603)	12/74	3.81605e-05	0.00116895	0	0	4.65148	47.3228	VCP;PDCD6IP;UBB;USP9X;VPS4B;UBC;MDM2;CTSH;CHMP4B;YME1L1;STUB1;UBA52
RNA splicing (GO:0008380)	14/98	3.85431e-05	0.00117066	0	0	4.01092	40.7659	IVNS1ABP;MBNL1;SF3B2;NONO;WBP4;PRPF4B;SRRM1;PTBP1;TRA2B;SNRPG;SRSF4;HNRNPC;SMNDC1;SNRPB
protein stabilization (GO:0050821)	20/179	3.89214e-05	0.00117222	0	0	3.03818	30.8496	USP7;HSP90AA1;GRN;UBE2B;USP9X;TESC;PRKCD;PARK7;PIK3R1;STK4;RTN4;HSPD1;RASSF2;PDCD10;CDC37;AAK1;FLOT2;FLNA;GOLGA7;CCT5
regulation of cell population proliferation (GO:0042127)	54/764	4.9165e-05	0.0014684	0	0	1.86429	18.4943	TES;HP1BP3;HMGB2;IRS2;PTPRJ;CIB1;NCK2;CTSH;TIMP1;JAK2;IL6R;TESC;ADAM10;PPP2R5C;TGFBR1;RUNX1;CSNK2B;RARA;CD47;SLC25A5;EAPP;BIRC2;CDC123;TOB1;SLC9A3R1;PAK1;RBBP4;PDCD10;TMEM127;PTK2B;STAT6;ROMO1;BRD7;STAT5A;CD164;STAT5B;TCF7L2;JUN;TGFB1;STAT1;XRCC5;CNBP;STAT3;SMARCA2;BCL6;CCPG1;ID2;ABI1;DNAJA2;MDM2;STRN;PTPN6;KRAS;LIMS1
negative regulation of binding (GO:0051100)	13/88	5.06012e-05	0.0014988	0	0	4.16807	41.2286	JUN;RALB;ROCK1;LRRK2;PRKCD;PARK7;PPP1CA;GOLGA2;IFI16;CPNE1;BAX;TMBIM6;JAK2
protein localization to cell periphery (GO:1990778)	17/140	5.10664e-05	0.00150018	0	0	3.33193	32.9274	ROCK1;TESC;LIN7A;PRAM1;TNFRSF1A;EHD1;SLC9A3R1;TSPAN14;RAP1A;PACS1;MYADM;FLOT2;FLNA;EZR;SPTBN1;S100A10;RAB8B
positive regulation of cell-matrix adhesion (GO:0001954)	9/44	5.44462e-05	0.00157624	0	0	6.16531	60.5329	ROCK1;PTK2B;CIB1;PTPRJ;RAC1;UTRN;MAP4K4;S100A10;LIMS1
negative regulation of intracellular signal transduction (GO:1902532)	21/198	5.4535e-05	0.00157624	0	0	2.8666	28.1405	MAP2K3;UBE2B;RIOK3;STAT1;MGRN1;PLAUR;PTPRJ;CIB1;ARRB2;PPP2R5C;ADIPOR1;ARHGAP25;MMP9;PYCARD;SLC9A3R1;PPM1A;TMEM127;CPNE1;MYADM;MDM2;MARK3
positive regulation of type I interferon production (GO:0032481)	12/77	5.72057e-05	0.0016402	0	0	4.4361	43.3357	HSP90AA1;IFI16;DHX9;RIOK3;STAT1;XRCC5;DHX36;POLR2F;STAT6;LRRFIP1;NFKB1;HSPD1
endomembrane system organization (GO:0010256)	21/199	5.87027e-05	0.00166977	0	0	2.85035	27.771	RAB2A;ARFGEF1;USP8;SUN2;ATP8B4;TMED10;TOR1A;CSNK1A1;LRRK2;DYSF;SNX10;SYNE1;GOLGA2;SLC9A3R1;GOLPH3;SERP1;VAPA;GOLGB1;LMAN2;CHMP2B;SPTBN1
regulation of mitotic spindle organization (GO:0060236)	8/35	6.11024e-05	0.00168438	0	0	7.09815	68.873	PDCD6IP;VPS4B;CLTC;CHMP2B;CHMP2A;HNRNPU;CHMP4B;RAE1
Ras protein signal transduction (GO:0007265)	17/142	6.11884e-05	0.00168438	0	0	3.27827	31.8043	RB1;USP8;JUN;DBNL;RALB;ROCK1;PARK7;RAP1B;RAP2C;RAP1A;RAP2B;ARHGDIA;GNB1;G3BP2;GRB2;KRAS;RAC1
peptidyl-serine phosphorylation (GO:0018105)	18/156	6.13322e-05	0.00168438	0	0	3.14595	30.5133	CAB39;ROCK1;CSNK1A1;LRRK2;PRKCD;STK4;HIPK1;TGFBR1;HIPK3;RPS6KA3;WNK1;RPS6KA1;MAPKAPK2;STK38;TLK1;ATM;MARK3;MARK2
cellular component assembly (GO:0022607)	25/261	6.13404e-05	0.00168438	0	0	2.56456	24.8739	WIPF1;TUBGCP2;CAPG;LIN7A;RTN4;SLC9A3R1;RBBP4;PDCD10;FLNA;PTK2B;NCKAP1L;QSOX1;RAC1;SPTBN1;VASP;GSN;TGFB1;YWHAZ;TAPBP;CAPZA1;CAPZA2;MDM2;EZR;SKAP2;LIMS1
negative regulation of G2/M transition of mitotic cell cycle (GO:0010972)	11/66	6.15662e-05	0.00168438	0	0	4.80226	46.5598	PSMD8;PSMD6;PSMD12;PSMB4;PSMA4;PSMC6;PSMD13;PSMB3;PSMD2;PSMB1;PSMD1
endoplasmic reticulum to Golgi vesicle-mediated transport (GO:0006888)	20/185	6.22465e-05	0.00169009	0	0	2.92678	28.3441	RAB2A;BCAP31;COPB2;ARF4;TMED10;SAR1A;KDELR1;DCTN3;ARCN1;GOLGA2;CAPZB;VAPA;GOLGB1;LMAN2;CAPZA1;CAPZA2;MPPE1;SPTAN1;SPTBN1;COPE
positive regulation of binding (GO:0051099)	13/90	6.431e-05	0.00173299	0	0	4.05938	39.1803	TCF7L2;RALB;DHX9;EPB41;LRRK2;HMGB2;PLAUR;TXN;STK4;MMP9;DPH3;RARA;MARK3
positive regulation of RNA metabolic process (GO:0051254)	9/45	6.56415e-05	0.00175567	0	0	5.99374	57.7275	SETX;TRMT112;DDX5;TGFB1;POLR2A;PIK3R1;SLC38A2;NFKB1;RBM22
positive regulation of endoplasmic reticulum unfolded protein response (GO:1900103)	2021-05-12	6.64148e-05	0.00176319	0	0	17.0655	164.163	PTPN1;TMEM33;BAX;PIK3R1;ATF6
regulation of gene silencing by miRNA (GO:0060964)	11/67	7.10061e-05	0.00187122	0	0	4.71626	45.0532	RANBP2;TGFB1;POLR2A;POM121C;DHX9;NUP50;STAT3;POLR2F;PUM1;POLR2J;RAE1
positive regulation of supramolecular fiber organization (GO:1902905)	13/91	7.22979e-05	0.00188613	0	0	4.00713	38.2068	RB1;VASP;WDR1;PYCARD;CLIP1;PAK1;FCHSD2;NCK2;PTK2B;NCKAP1L;RAC1;MAPRE1;ARF6
histone deubiquitination (GO:0016578)	2021-06-19	7.36768e-05	0.00188613	0	0	11.0372	105.028	ENY2;USP7;USP16;TAF10;USP3;ATXN7L3
positive regulation of focal adhesion assembly (GO:0051894)	2021-06-19	7.36768e-05	0.00188613	0	0	11.0372	105.028	ROCK1;PTPRJ;RAC1;LIMS1;MAP4K4;S100A10
regulation of mitotic spindle assembly (GO:1901673)	2021-06-19	7.36768e-05	0.00188613	0	0	11.0372	105.028	PDCD6IP;VPS4B;CHMP2B;CHMP2A;HNRNPU;CHMP4B
positive regulation of gene silencing by miRNA (GO:2000637)	2021-07-27	7.48035e-05	0.00190139	0	0	8.37728	79.5896	DDX6;DDX5;TGFB1;DHX9;STAT3;PUM1;TNRC6B
regulation of mitotic cell cycle phase transition (GO:1901990)	20/188	7.80261e-05	0.00196933	0	0	2.87406	27.1842	PSMD12;HSP90AA1;PSMD13;DCTN3;PSMD8;PSMD6;PSMB4;PSMA4;PSMC6;UBB;PSMB3;PSMD2;ID2;UBC;PSMB1;PSMD1;PTPN6;MAPRE1;UBA52;PAFAH1B1
negative regulation of mitotic cell cycle phase transition (GO:1901991)	13/92	8.11318e-05	0.0020334	0	0	3.9562	37.2651	RB1;PSMD12;PSMD13;PSMD8;PSMD6;PSMB4;PSMA4;PSMC6;PSMB3;PSMD2;PSMB1;PSMD1;BRD7
regulation of protein phosphorylation (GO:0001932)	25/266	8.3393e-05	0.00204695	0	0	2.51069	23.5803	RALB;LRRK2;CIB1;PARK7;STK4;CAMKK2;SLC9A3R1;PAK1;CCND3;NSD1;NPTN;SIRPA;RAC1;BRD4;HSP90AA1;TGFB1;LIMK2;PLAUR;PPP2R5A;PPP2R5C;MMP9;FGR;SLCO3A1;MYADM;KRAS
endosome to lysosome transport via multivesicular body sorting pathway (GO:0032510)	2021-04-07	8.39336e-05	0.00204695	0	0	31.8226	298.67	VCP;VPS4B;CHMP2B;LYST
gland morphogenesis (GO:0022612)	2021-04-07	8.39336e-05	0.00204695	0	0	31.8226	298.67	SLC9A3R1;TGFB1;MSN;EZR
regulation of protein localization to plasma membrane (GO:1903076)	12/80	8.39569e-05	0.00204695	0	0	4.23973	39.7907	LGALS3;TMEM59;TGFB1;KIF5B;CLTC;NUMB;PPP2R5A;CIB1;ZDHHC7;PIK3R1;SPTBN1;ARF6
protein localization to nucleus (GO:0034504)	14/106	9.27122e-05	0.00223476	0	0	3.66061	33.9924	TOR1A;PPP1R10;STAT3;HNRNPU;PTTG1IP;POM121C;NUP50;BCL3;FAM53C;MDM2;E2F3;TNPO1;ZBTB7A;TNPO3
cellular response to DNA damage stimulus (GO:0006974)	30/350	9.37956e-05	0.00223476	0	0	2.2741	21.0909	ATF2;VCP;USP16;CIB1;PARK7;BACH1;YY1;NIPBL;PAK1;UBR5;TOPBP1;BID;PARP4;UBE2B;XRCC5;USP3;CBX1;SMC1A;FOXP1;SETX;TAOK3;BCL6;MAPKAPK2;BCL3;WAC;BAX;ATM;GRB2;TRIP12;UBA1
regulation of T cell activation (GO:0050863)	9/47	9.39013e-05	0.00223476	0	0	5.67769	52.6507	PYCARD;LGALS3;PRELID1;LAPTM5;SIRPA;CD47;JAK3;PAG1;HSPD1
positive regulation of macromolecule metabolic process (GO:0010604)	32/384	9.44664e-05	0.00223476	0	0	2.20712	20.454	ATF2;CD63;MTPN;ROCK1;ECE1;PARK7;ARRB2;PDCD10;DHX36;UBR5;CTSH;ZBTB7B;SLC38A2;EGR1;PTPN1;GSN;TGFB1;IFNGR1;TESC;STAT3;LAPTM5;RAB27A;MSN;TGFBR1;PLSCR1;ID2;TADA3;ATM;KRAS;EZR;LIMS1;TNRC6B
positive regulation of cell motility (GO:2000147)	22/221	9.47777e-05	0.00223476	0	0	2.67141	24.7479	SUN2;GRN;TGFB1;HSPA5;TRADD;STAT3;ADAM10;CIB1;ACTN4;MMP9;TGFBR1;FGR;PAK1;PDCD10;MYADM;NUMB;CTSH;PTK2B;ATM;MAPRE1;FERMT3;MAP4K4
regulation of protein transport (GO:0051223)	2021-07-28	9.62815e-05	0.00225118	0	0	7.97794	73.7819	DNAJA1;HSPA8;PTPN1;DNAJC1;RHBDF2;STXBP5;GAPVD1
regulation of inflammatory response (GO:0050727)	21/206	9.67305e-05	0.00225118	0	0	2.74149	25.3412	RB1;GRN;DHX9;TRADD;PRKCD;IL16;AOAH;PARK7;MMP9;LILRA5;FOXP1;TNFRSF1A;SBNO2;BCL6;DDT;NINJ1;SIRPA;CD47;JAK2;BIRC2;BRD4
regulation of phagocytosis (GO:0050764)	10/58	9.83693e-05	0.00225997	0	0	4.99791	46.1146	PYCARD;FGR;PLSCR1;FCER1G;LMAN2;DYSF;SIRPA;RAB27A;CD47;DOCK2
regulation of tumor necrosis factor-mediated signaling pathway (GO:0010803)	10/58	9.83693e-05	0.00225997	0	0	4.99791	46.1146	PYCARD;TRADD;SPPL2A;CPNE1;TAX1BP1;LAPTM5;HIPK1;UBE2K;BIRC2;TNFRSF1A
positive regulation of cell migration (GO:0030335)	25/269	9.98023e-05	0.00227829	0	0	2.47943	22.8413	GRN;TRADD;CIB1;RTN4;NIPBL;PAK1;PDCD10;CTSH;PTK2B;NCKAP1L;MAP4K4;SUN2;TGFB1;HSPA5;STAT3;ADAM10;ACTN4;MMP9;TGFBR1;FGR;MYADM;NUMB;ATM;MAPRE1;FERMT3
regulation of programmed necrotic cell death (GO:0062098)	2021-06-20	0.000101668	0.0023062	0	0	10.2483	94.2208	HSP90AA1;PDCD6IP;CDC37;FLOT2;STUB1;BIRC2
cellular response to interleukin-15 (GO:0071350)	2021-05-13	0.000104337	0.00233715	0	0	14.9315	136.89	STAT5A;STAT5B;STAT3;GRB2;JAK3
interleukin-15-mediated signaling pathway (GO:0035723)	2021-05-13	0.000104337	0.00233715	0	0	14.9315	136.89	STAT5A;STAT5B;STAT3;GRB2;JAK3
regulation of mitotic cell cycle (GO:0007346)	19/178	0.000111664	0.00247618	0	0	2.88262	26.2318	RB1;PSMD12;TGFB1;PSMD13;HNRNPU;CDK11B;PSMD8;SLC9A3R1;PSMD6;PSMB4;PSMA4;PSMC6;PSMB3;PSMD2;PSMB1;MDM2;PSMD1;PIM3;HECA
regulation of G2/M transition of mitotic cell cycle (GO:0010389)	17/149	0.000111925	0.00247618	0	0	3.10328	28.2327	PSMD12;HSP90AA1;PSMD13;VPS4B;DCTN3;PSMD8;PSMD6;PSMB4;PSMA4;PSMC6;PSMB3;PSMD2;PSMB1;PSMD1;MAPRE1;PAFAH1B1;BRD4
actin filament polymerization (GO:0030041)	2021-07-29	0.000122521	0.00266951	0	0	7.61491	68.5893	PREX1;DIAPH1;PSTPIP1;GSN;PSTPIP2;RAC1;JAK2
establishment of endothelial barrier (GO:0061028)	2021-07-29	0.000122521	0.00266951	0	0	7.61491	68.5893	RAP1B;RAP2C;RAP1A;RAP2B;MYADM;MSN;EZR
protein localization to plasma membrane (GO:0072659)	16/136	0.000122899	0.00266951	0	0	3.21077	28.9103	ROCK1;TESC;PRAM1;TNFRSF1A;EHD1;SLC9A3R1;TSPAN14;RAP1A;PACS1;MYADM;FLOT2;FLNA;EZR;SPTBN1;S100A10;RAB8B
regulation of cell migration (GO:0030334)	33/408	0.000130227	0.00281165	0	0	2.13664	19.1149	MACF1;GRN;ROCK1;TRADD;PTPRJ;CIB1;PAK1;DACH1;PDCD10;FLNA;CTSH;PTK2B;PLXNC1;RAC1;MAP4K4;SUN2;TGFB1;HSPA5;LMO4;STAT3;ADAM10;ACTN4;MMP9;TGFBR1;RAP2C;FGR;RAP2B;STK24;NUMB;MYADM;ATM;MAPRE1;FERMT3
negative regulation of protein localization to plasma membrane (GO:1903077)	2021-06-21	0.000137492	0.00295074	0	0	9.56459	85.0478	TMEM59;TGFB1;CLTC;NUMB;PPP2R5A;CSK
regulation of protein kinase activity (GO:0045859)	14/110	0.000138857	0.00296228	0	0	3.50735	31.1525	RB1;MAP2K3;XRCC5;PARK7;CAMKK2;FGR;RAP2C;SLC9A3R1;RASSF2;RAP1A;RAP2B;PTK2B;SMCR8;TRIB1
regulation of tumor necrosis factor production (GO:0032680)	15/124	0.000145025	0.00307557	0	0	3.3116	29.2699	DHX9;IFNGR1;STAT3;PTPRJ;DICER1;FOXP1;LILRA5;PYCARD;DDT;MAPKAPK2;RARA;SIRPA;PTPN6;CD47;JAK2
regulation of response to interferon-gamma (GO:0060330)	2021-05-14	0.000156913	0.0033081	0	0	13.2718	116.258	SOCS3;IFNGR1;STAT1;CDC37;JAK2
cellular response to oxidative stress (GO:0034599)	15/125	0.000158769	0.00332766	0	0	3.28133	28.7052	G6PD;JUN;LRRK2;TXNRD1;NCF4;PRKCD;PXN;PARK7;MMP9;CAMKK2;SETX;MSRA;CHCHD2;PRDX5;ROMO1
protein localization to microtubule (GO:0035372)	2021-04-08	0.00016249	0.00336627	0	0	23.8657	208.225	DIAPH1;CRIPT;HNRNPU;MAPRE1
regulation of nitric oxide metabolic process (GO:0080164)	2021-04-08	0.00016249	0.00336627	0	0	23.8657	208.225	SIRPA;CD47;RAC1;JAK2
peptidyl-serine modification (GO:0018209)	18/169	0.000172308	0.00354915	0	0	2.87315	24.8994	CAB39;ROCK1;CSNK1A1;LRRK2;PRKCD;STK4;HIPK1;TGFBR1;HIPK3;RPS6KA3;WNK1;RPS6KA1;MAPKAPK2;STK38;TLK1;ATM;MARK3;MARK2
multivesicular body organization (GO:0036257)	2021-07-31	0.000192383	0.00389549	0	0	6.97961	59.7177	PDCD6IP;VPS4B;VTA1;CHMP2B;CHMP2A;RAB27A;CHMP4B
positive regulation of RNA splicing (GO:0033120)	2021-07-31	0.000192383	0.00389549	0	0	6.97961	59.7177	RBM3;SETX;POLR2A;TRA2B;PIK3R1;SLC38A2;RBM22
receptor signaling pathway via JAK-STAT (GO:0007259)	2021-07-31	0.000192383	0.00389549	0	0	6.97961	59.7177	STAT5A;STAT5B;STAT1;STAT3;STAT6;JAK2;JAK3
cellular protein metabolic process (GO:0044267)	33/417	0.000195277	0.00390958	0	0	2.08556	17.813	PRKCSH;FURIN;CSF2RB;RRBP1;TGOLN2;UBL5;NCSTN;SERP1;STK38;EIF4EBP2;CTSH;RPL38;QSOX1;TIMP1;SEC11A;RPL41;PARP4;UBE2I;APLP2;MRPS21;ADAM10;PDIA6;MRPS18C;MRPL52;RPS26;MSRA;MRPL51;MGAT4A;QPCT;YME1L1;UBA52;RSL24D1;UBE2M
protein polyubiquitination (GO:0000209)	27/314	0.000196	0.00390958	0	0	2.27723	19.4416	PSMD12;PSMD13;PSMD8;PSMD6;PSMB4;RMND5A;UBB;PSMB3;PSMD2;PSMB1;UBC;UBR5;PSMD1;UBE2B;FBXW11;UBE4A;LNPEP;RNF144B;PSMA4;PSMC6;MKRN1;MDM2;TRIP12;STUB1;UBA52;UBE2K;BIRC2
regulation of cell differentiation (GO:0045595)	17/156	0.000196352	0.00390958	0	0	2.94592	25.1452	DDX17;DDX5;TGFB1;ROCK1;SUPT6H;TGFBR1;RUNX1;LGALS3;RPS6KA3;SLC6A6;PTBP1;BCL6;ID2;RPS6KA1;OCIAD1;FLOT2;BIRC2
regulation of mitochondrial membrane potential (GO:0051881)	8/41	0.000200208	0.00393409	0	0	5.80576	49.4427	HEBP2;VCP;PRELID1;UBB;LRRK2;BAX;NDUFS1;PARK7
amyloid fibril formation (GO:1990000)	10/63	0.000200876	0.00393409	0	0	4.52523	38.5225	NCSTN;TSPAN14;GSN;UBB;USP9X;UBC;MDM2;ADAM10;FURIN;UBA52
cellular response to reactive oxygen species (GO:0034614)	10/63	0.000200876	0.00393409	0	0	4.52523	38.5225	SETX;PRDX5;JUN;PRKCD;PXN;SIRPA;ROMO1;PARK7;MMP9;CAMKK2
regulation of intracellular signal transduction (GO:1902531)	34/437	0.000216222	0.00421164	0	0	2.04803	17.2838	ARHGAP9;LRRK2;ZFAND6;STK4;PYCARD;PREX1;ING2;PAK1;RASSF2;RBBP4;TMEM127;ARHGDIA;CPNE1;PIP4K2A;RAC1;TOPBP1;BRD7;MAP4K4;USP7;RMI1;TAF10;ARAP1;PPP2R5C;HIPK1;ARHGAP25;ARHGAP30;TAOK3;BCL3;CSNK2B;MDM2;ATM;EZR;SOS2;BIRC2
myoblast differentiation (GO:0045445)	2021-05-15	0.000227562	0.00438523	0	0	11.944	100.187	DDX17;RB1;TCF7L2;DDX5;MBNL1
protein import into nucleus (GO:0006606)	11/76	0.000227581	0.00438523	0	0	4.06133	34.0664	RANBP2;POM121C;PPP1R10;NUP50;STAT3;FAM53C;KPNA4;E2F3;PTTG1IP;TNPO1;TNPO3
SCF-dependent proteasomal ubiquitin-dependent protein catabolic process (GO:0031146)	12/89	0.00023747	0.00447879	0	0	3.74241	31.2322	PSMD8;PSMD6;PSMD12;PSMB4;PSMA4;PSMC6;FBXW11;PSMD13;PSMB3;PSMD2;PSMB1;PSMD1
cellular response to topologically incorrect protein (GO:0035967)	7/32	0.000237738	0.00447879	0	0	6.70007	55.9077	HSPA8;PTPN1;HSPA5;BAX;DNAJB14;STUB1;TMBIM6
ERBB2 signaling pathway (GO:0038128)	7/32	0.000237738	0.00447879	0	0	6.70007	55.9077	HSP90AA1;PIK3CA;CDC37;GRB2;STUB1;PIK3R1;PTPN12
establishment or maintenance of epithelial cell apical/basal polarity (GO:0045197)	7/32	0.000237738	0.00447879	0	0	6.70007	55.9077	SLC9A3R1;PDCD6IP;WDR1;MSN;LIN7A;EZR;MARK2
regulation of necroptotic process (GO:0060544)	2021-06-23	0.000238686	0.00447879	0	0	8.43846	70.3798	HSP90AA1;PDCD6IP;CDC37;FLOT2;STUB1;BIRC2
regulation of protein-containing complex assembly (GO:0043254)	14/116	0.000244861	0.00456765	0	0	3.3	27.4389	RB1;HSPA8;VCP;HSP90AA1;TGFB1;RALB;GSN;SAR1A;HSPA5;RIOK3;PARK7;LGALS3;BAX;BID
positive regulation of phagocytosis (GO:0050766)	9/53	0.00024597	0.00456765	0	0	4.90192	40.7365	PYCARD;FCER1G;LMAN2;SIRPA;RAB27A;PTPRJ;NCKAP1L;CD47;DOCK2
import into nucleus (GO:0051170)	11/77	0.000255978	0.00472899	0	0	3.99958	33.0782	POM121C;PPP1R10;NUP50;STAT3;FAM53C;SNRPG;E2F3;PTTG1IP;TNPO1;TNPO3;SNRPB
positive regulation of cellular process (GO:0048522)	44/625	0.000264118	0.00485436	0	0	1.84482	15.1996	RNF10;MTPN;CDC123;GRN;IRS2;PTPRJ;CIB1;LILRA5;PYCARD;RPS6KA3;PAK1;PDCD10;LMAN2;RPS6KA1;DHX36;CTSH;SIRPA;PTK2B;ROMO1;TIMP1;RAC1;IL6R;FCER1G;TGFB1;CNBP;PRKCD;RAB27A;ADAM10;DICER1;ACTN4;TGFBR1;SLC6A6;CCPG1;DNAJA2;RARA;MDM2;PTPN6;ATM;KRAS;CD47;SLC25A5;DOCK2;EAPP;EIF4G2
maintenance of apical/basal cell polarity (GO:0035090)	2021-04-09	0.000283127	0.00515089	0	0	19.0915	155.971	SLC9A3R1;PDCD6IP;WDR1;LIN7A
maintenance of epithelial cell apical/basal polarity (GO:0045199)	2021-04-09	0.000283127	0.00515089	0	0	19.0915	155.971	SLC9A3R1;PDCD6IP;WDR1;LIN7A
regulation of alternative mRNA splicing, via spliceosome (GO:0000381)	9/54	0.000284726	0.00515382	0	0	4.79274	39.1279	DDX17;PTBP1;MBNL1;DDX5;YTHDC1;CELF2;TRA2B;HNRNPU;ZBTB7A
regulation of protein kinase B signaling (GO:0051896)	20/207	0.000288497	0.00519585	0	0	2.57947	21.0248	OSBPL8;TCF7L2;HSP90AA1;TGFB1;PTPRJ;CIB1;IRS2;PIK3R1;TXN;PARK7;ARRB2;PPP2R5C;RTN4;TGFBR1;SLC9A3R1;PIK3CA;CPNE1;GRB2;STRN;RAC1
regulation of protein binding (GO:0043393)	14/118	0.000293015	0.00525082	0	0	3.23619	26.3274	TCF7L2;RALB;ROCK1;EPB41;LRRK2;PRKCD;PARK7;STK4;PPP1CA;GOLGA2;BAX;TMBIM6;MARK3;MARK2
ERBB signaling pathway (GO:0038127)	10/66	0.000297375	0.00530244	0	0	4.28213	34.7731	HSP90AA1;TGFB1;PIK3CA;CDC37;NCK2;PTK2B;GRB2;STUB1;PIK3R1;PTPN12
protein localization to endoplasmic reticulum (GO:0070972)	2021-05-16	0.000320031	0.00565021	0	0	10.8576	87.3719	BCAP31;GABARAPL2;HSPA5;VAPA;LRRK2
regulation of establishment of cell polarity (GO:2000114)	2021-05-16	0.000320031	0.00565021	0	0	10.8576	87.3719	ARFGEF1;RAP1B;GSN;ROCK1;PTK2B
regulation of programmed cell death (GO:0043067)	19/194	0.00034148	0.00599934	0	0	2.61686	20.8884	PRELID1;VCP;HSP90AA1;STAT1;ACTN1;LRRK2;DDX42;ACTN4;RTN4;BCL6;BCL3;BAX;ATM;PTPN6;JAK2;BID;ZBTB7A;JAK3;BIRC2
small GTPase mediated signal transduction (GO:0007264)	13/106	0.000344508	0.00602301	0	0	3.35818	26.7761	RB1;USP8;JUN;RALB;RGS19;PARK7;ARHGAP30;RHEB;GNB1;G3BP2;GRB2;KRAS;RAC1
positive regulation of DNA binding (GO:0043388)	7/34	0.000354182	0.00616209	0	0	6.20313	49.2882	RB1;TGFB1;HMGB2;PLAUR;PARK7;TXN;MMP9
protein localization to membrane (GO:0072657)	19/195	0.000364379	0.00630886	0	0	2.60186	20.5997	ROCK1;TESC;LIN7A;PRAM1;TNFRSF1A;EHD1;TM9SF2;SLC9A3R1;TSPAN14;RAP1A;PACS1;MYADM;FLNA;FLOT2;EZR;BID;SPTBN1;S100A10;RAB8B
mRNA export from nucleus (GO:0006406)	13/107	0.00037794	0.00651219	0	0	3.32228	26.1821	UPF2;RANBP2;ENY2;YTHDC1;CPSF2;CDC40;SRRM1;POM121C;NUP50;SRSF4;SRSF5;RAE1;AGFG1
response to cytokine (GO:0034097)	16/150	0.000381716	0.00653238	0	0	2.87321	22.6146	MME;STAT1;STAT3;ADAM10;CXCR4;ADAR;PTPN12;PLSCR1;MAPKAPK2;REL;TIMP2;PTPN6;TIMP1;JAK2;IL6R;JAK3
negative regulation of canonical Wnt signaling pathway (GO:0090090)	17/165	0.000382756	0.00653238	0	0	2.76547	21.759	TLE3;TCF7L2;PSMD12;PSMD13;CSNK1A1;STK4;PSMD8;SLC9A3R1;PSMD6;PSMB4;PSMA4;PSMC6;PSMB3;PSMD2;PSMB1;PSMD1;PFDN5
positive regulation of release of cytochrome c from mitochondria (GO:0090200)	2021-06-25	0.000390809	0.00657587	0	0	7.54942	59.2425	PYCARD;PLAUR;BAX;MFF;BID;MMP9
receptor signaling pathway via STAT (GO:0097696)	2021-06-25	0.000390809	0.00657587	0	0	7.54942	59.2425	STAT5A;STAT5B;STAT1;STAT3;STAT6;JAK2
regulation of spindle assembly (GO:0090169)	2021-06-25	0.000390809	0.00657587	0	0	7.54942	59.2425	PDCD6IP;VPS4B;CHMP2B;CHMP2A;HNRNPU;CHMP4B
protein ubiquitination (GO:0016567)	38/525	0.000400199	0.0067024	0	0	1.89549	14.8295	RNF10;PSMD12;VCP;MGRN1;PSMD13;MYCBP2;ARRB2;RNF7;PSMD8;PSMD6;PSMB4;RMND5A;UBB;PSMB3;PSMD2;PSMB1;UBR5;UBC;PSMD1;USP7;UBE2B;USP9X;FBXW11;UBE4A;LNPEP;RNF144B;PSMA4;PSMC6;KLHL8;MKRN1;MDM2;WAC;STUB1;TRIP12;UBA1;UBA52;UBE2K;BIRC2
midbody abscission (GO:0061952)	2021-05-17	0.00043837	0.00730752	0	0	9.95226	76.9553	PDCD6IP;VPS4B;CHMP2B;CHMP2A;CHMP4B
negative regulation of protein phosphorylation (GO:0001933)	16/152	0.000442871	0.00732107	0	0	2.83066	21.859	RB1;TGFB1;LRRK2;PRKCD;CIB1;PARK7;SAMSN1;RASSF2;MYADM;NCK2;SIRPA;CALM3;SMCR8;PTPN6;TRIB1;CALM2
regulation of protein ubiquitination (GO:0031396)	13/109	0.000453132	0.00732107	0	0	3.25273	25.0438	IVNS1ABP;HSP90AA1;LRRK2;MYCBP2;LAPTM5;PARK7;PTTG1IP;ARRB2;TGFBR1;DNAJA1;UBB;STUB1;BIRC2
ESCRT complex disassembly (GO:1904896)	2021-04-10	0.000456804	0.00732107	0	0	15.9088	122.359	VPS4B;VTA1;CHMP2B;CHMP2A
ESCRT III complex disassembly (GO:1904903)	2021-04-10	0.000456804	0.00732107	0	0	15.9088	122.359	VPS4B;VTA1;CHMP2B;CHMP2A
modulation by symbiont of host process (GO:0044003)	2021-04-10	0.000456804	0.00732107	0	0	15.9088	122.359	UBB;UBC;ENO1;UBA52
negative regulation of interferon-beta production (GO:0032688)	2021-04-10	0.000456804	0.00732107	0	0	15.9088	122.359	PYCARD;YY1;REL;SIRPA
Rap protein signal transduction (GO:0032486)	2021-04-10	0.000456804	0.00732107	0	0	15.9088	122.359	RAP1B;RAP2C;RAP1A;RAP2B
interleukin-12-mediated signaling pathway (GO:0035722)	8/46	0.000457567	0.00732107	0	0	5.04053	38.7596	RAP1B;ARF1;GSTO1;CAPZA1;AIP;MSN;JAK2;LMNB1
positive regulation of nucleocytoplasmic transport (GO:0046824)	8/46	0.000457567	0.00732107	0	0	5.04053	38.7596	TCF7L2;TGFB1;DHX9;UBR5;PRKCD;FLNA;PIK3R1;RBM22
organelle organization (GO:0006996)	32/420	0.000471779	0.00751492	0	0	1.99851	15.3066	TMED10;SAR1A;SH3KBP1;LRRK2;VPS4B;PARK7;SYNE1;GOLGA2;SLC9A3R1;CHCHD2;CAPZB;LMAN2;PACSIN2;EPS15;RAB2A;ARFGEF1;ATP8B4;TOR1A;PDCD6IP;CSNK1A1;SORT1;DIAPH1;GOLPH3;VAPA;TMEM11;GOLGB1;CHMP2B;CHMP2A;YME1L1;CHMP4B;SIPA1;RAB7A
protein transport (GO:0015031)	29/369	0.000521092	0.0082637	0	0	2.06414	15.604	ATP6V1A;MACF1;ARF4;COPB2;ARF1;TMED10;SAR1A;TMEM167A;CLTC;GCC2;TLK1;ATP6V1E1;RAB6A;GOLGA7;ATP6V1C1;SPTBN1;RAB8B;ATP6V0E1;LAPTM5;AP3B1;SCAMP2;ARCN1;EHD1;GOLPH3;CHMP2B;CHMP2A;MYH9;ARF6;RAB7A
intracellular protein transport (GO:0006886)	27/336	0.000570652	0.00900976	0	0	2.11264	15.7787	ARF4;COPB2;ARF1;TMED10;SAR1A;PPP1R10;CLTC;PTTG1IP;XPO1;POM121C;XPO6;FAM53C;TLK1;E2F3;RAB6A;TNPO1;TNPO3;TGFB1;STAT3;LAPTM5;AP3B1;ARCN1;EHD1;CDC37;NUP50;ARF6;RAB7A
interleukin-6-mediated signaling pathway (GO:0070102)	2021-05-18	0.000586902	0.00922568	0	0	9.18622	68.3515	SOCS3;STAT1;STAT3;JAK2;IL6R
extrinsic apoptotic signaling pathway (GO:0097191)	10/72	0.000608042	0.00930622	0	0	3.86652	28.6326	TGFB1;SORT1;TRADD;BAX;CIB1;JAK2;BID;HIPK1;IL6R;TNFRSF1A
negative regulation of supramolecular fiber organization (GO:1902904)	10/72	0.000608042	0.00930622	0	0	3.86652	28.6326	ARFGEF1;HSPA8;PIK3CA;MID1IP1;PRKCD;MYADM;CIB1;MAPRE1;PFDN5;CORO1A
cellular response to unfolded protein (GO:0034620)	2021-06-27	0.000609698	0.00930622	0	0	6.82971	50.5573	HSPA8;PTPN1;HSPA5;BAX;TMBIM6;HSPD1
retrograde vesicle-mediated transport, Golgi to endoplasmic reticulum (GO:0006890)	11/85	0.000610316	0.00930622	0	0	3.5657	26.3917	ARF4;COPB2;GOLPH3;TMED10;RER1;KDELR1;LMAN2;RAB6A;COPE;TAPBP;ARCN1
nucleus organization (GO:0006997)	8/48	0.000616304	0.00930622	0	0	4.788	35.3918	SUN2;PDCD6IP;TOR1A;VPS4B;CHMP2B;CHMP2A;CHMP4B;SYNE1
negative regulation of cysteine-type endopeptidase activity involved in apoptotic signaling pathway (GO:2001268)	2021-03-05	0.000617991	0.00930622	0	0	35.7578	264.215	PLAUR;PARK7;MMP9
positive regulation of DNA topoisomerase (ATP-hydrolyzing) activity (GO:2000373)	2021-03-05	0.000617991	0.00930622	0	0	35.7578	264.215	PLSCR1;DHX9;HNRNPU
regulation of DNA topoisomerase (ATP-hydrolyzing) activity (GO:2000371)	2021-03-05	0.000617991	0.00930622	0	0	35.7578	264.215	PLSCR1;DHX9;HNRNPU
regulation of sodium:proton antiporter activity (GO:0032415)	2021-03-05	0.000617991	0.00930622	0	0	35.7578	264.215	SLC9A3R1;TESC;ACTN4
ubiquitin-independent protein catabolic process via the multivesicular body sorting pathway (GO:0090611)	2021-03-05	0.000617991	0.00930622	0	0	35.7578	264.215	PDCD6IP;VPS4B;CHMP4B
peptidyl-threonine phosphorylation (GO:0018107)	9/60	0.000637942	0.00956474	0	0	4.22756	31.1033	ROCK1;WNK1;LRRK2;PRKCD;CSNK2B;HIPK1;TGFBR1;MARK2;HIPK3
mRNA-containing ribonucleoprotein complex export from nucleus (GO:0071427)	12/99	0.000640496	0.00956474	0	0	3.31052	24.3431	UPF2;RANBP2;POM121C;YTHDC1;NUP50;CPSF2;SRSF4;SRSF5;RAE1;CDC40;AGFG1;SRRM1
cellular response to interleukin-2 (GO:0071352)	2021-04-11	0.000694937	0.0100937	0	0	13.6354	99.1524	STAT5A;STAT5B;PTK2B;JAK3
interleukin-2-mediated signaling pathway (GO:0038110)	2021-04-11	0.000694937	0.0100937	0	0	13.6354	99.1524	STAT5A;STAT5B;PTK2B;JAK3
nucleus localization (GO:0051647)	2021-04-11	0.000694937	0.0100937	0	0	13.6354	99.1524	SLC9A3R1;SUN2;FBXW11;PAFAH1B1
positive regulation of cellular respiration (GO:1901857)	2021-04-11	0.000694937	0.0100937	0	0	13.6354	99.1524	PRELID1;VCP;PARK7;ISCU
regulation of cysteine-type endopeptidase activity involved in apoptotic signaling pathway (GO:2001267)	2021-04-11	0.000694937	0.0100937	0	0	13.6354	99.1524	GSN;PLAUR;PARK7;MMP9
cellular response to transforming growth factor beta stimulus (GO:0071560)	13/114	0.000698446	0.0100937	0	0	3.09089	22.4604	JUN;TGFB1;USP9X;PXN;FURIN;ARRB2;NR3C1;TGFBR1;UBB;UBC;ZYX;UBA52;LIMS1
histone modification (GO:0016570)	13/114	0.000698446	0.0100937	0	0	3.09089	22.4604	ENY2;USP16;UBE2B;USP3;TAF10;PRKCD;PARK7;PHF20L1;TBL1XR1;NSD1;MIER1;ATXN7L3;RCOR1
response to lipid (GO:0033993)	13/114	0.000698446	0.0100937	0	0	3.09089	22.4604	STAT5B;TGFB1;VPS4B;STAT3;HMGB2;FOXP1;RPS6KA3;MAPKAPK2;RARA;CTSH;TRIB1;JAK2;HNRNPA0
positive regulation of translation (GO:0045727)	12/100	0.000701635	0.010099	0	0	3.27273	23.7669	RBM3;CDC123;EIF2S3;USP16;DHX9;NSUN5;CNBP;DHX36;BCL3;HNRNPD;RPS27L;EIF3D
positive regulation of actin filament polymerization (GO:0030838)	8/49	0.000710859	0.0101909	0	0	4.67098	33.8601	PYCARD;VASP;FCHSD2;GSN;NCK2;PTK2B;NCKAP1L;ARF6
positive regulation of protein import into nucleus (GO:0042307)	2021-06-28	0.000749722	0.0107052	0	0	6.51893	46.909	TGFB1;UBR5;PRKCD;FLNA;PIK3R1;RBM22
negative regulation of protein binding (GO:0032091)	10/74	0.000757758	0.0107344	0	0	3.7453	26.9105	GOLGA2;RALB;ROCK1;LRRK2;PRKCD;BAX;TMBIM6;ARRB2;PARK7;PPP1CA
regulation of stress fiber assembly (GO:0051492)	10/74	0.000757758	0.0107344	0	0	3.7453	26.9105	PAK1;ROCK1;PXN;RAC1;ARAP1;CD47;PIK3R1;WASF2;TGFBR1;S100A10
cellular response to interleukin-7 (GO:0098761)	2021-05-19	0.000770197	0.0107408	0	0	8.52962	61.1477	STAT5A;STAT5B;STAT3;IRS2;JAK3
cytoplasmic translational initiation (GO:0002183)	2021-05-19	0.000770197	0.0107408	0	0	8.52962	61.1477	EIF3M;EIF2S3;EIF5;EIF2S2;EIF3D
interleukin-7-mediated signaling pathway (GO:0038111)	2021-05-19	0.000770197	0.0107408	0	0	8.52962	61.1477	STAT5A;STAT5B;STAT3;IRS2;JAK3
myeloid cell activation involved in immune response (GO:0002275)	2021-05-19	0.000770197	0.0107408	0	0	8.52962	61.1477	PYCARD;SBNO2;FCER1G;DYSF;DOCK2
Golgi organization (GO:0007030)	14/130	0.00078719	0.0109352	0	0	2.89959	20.7235	RAB2A;ARFGEF1;ATP8B4;TMED10;CSNK1A1;LRRK2;GCC2;YWHAZ;SYNE1;GOLGA2;GOLPH3;PDCD10;GOLGB1;LMAN2
I-kappaB kinase/NF-kappaB signaling (GO:0007249)	9/62	0.000814816	0.0112586	0	0	4.06761	28.9311	ROCK1;UBB;TRADD;UBC;BCL3;REL;UBA52;BIRC2;TNFRSF1A
regulation of cellular component movement (GO:0051270)	8/50	0.000816749	0.0112586	0	0	4.55952	32.419	DIAPH1;ROCK1;ACTN1;MYCBP2;ZSWIM6;ACTN4;ARAP1;TGFBR1
positive regulation of protein kinase B signaling (GO:0051897)	16/161	0.000833378	0.0114438	0	0	2.65371	18.8149	OSBPL8;TCF7L2;HSP90AA1;TGFB1;IRS2;PTPRJ;PARK7;PIK3R1;TXN;RTN4;TGFBR1;PIK3CA;CPNE1;GRB2;STRN;RAC1
membrane protein proteolysis (GO:0033619)	7/39	0.000849798	0.0115805	0	0	5.23252	36.9966	NCSTN;TGFB1;SPPL2A;CTSH;ADAM10;MYH9;NFKB1
regulation of cellular component biogenesis (GO:0044087)	7/39	0.000849798	0.0115805	0	0	5.23252	36.9966	RAP1B;HSPA8;HSP90AA1;RAP1A;ROCK1;MSN;EZR
protein import (GO:0017038)	11/89	0.000903008	0.0122128	0	0	3.38214	23.708	HSP90AA1;POM121C;PPP1R10;NUP50;STAT3;FAM53C;E2F3;PTTG1IP;TNPO1;TNPO3;RAB8B
transforming growth factor beta receptor signaling pathway (GO:0007179)	11/89	0.000903008	0.0122128	0	0	3.38214	23.708	JUN;TGFB1;UBB;USP9X;PXN;UBC;ZYX;FURIN;ARRB2;UBA52;TGFBR1
positive regulation of dephosphorylation (GO:0035306)	2021-06-29	0.00091334	0.0122833	0	0	6.23517	43.6362	PTBP1;TGFB1;PRKCD;PPP2R5A;CALM3;CALM2
chromatin remodeling (GO:0006338)	12/103	0.000915081	0.0122833	0	0	3.16434	22.1393	RB1;KDM5A;DR1;PAK1;RBBP4;MBD2;SMARCA5;HNRNPC;BAZ1A;JARID2;ZBTB7A;SMARCA2
regulation of cellular response to stress (GO:0080135)	13/118	0.000967686	0.012941	0	0	2.97252	20.6311	RANBP2;HSPA8;HSP90AA1;HSBP1;CHCHD2;ING2;POM121C;DNAJC7;NUP50;MAPKAPK2;ATM;SLC38A2;RAE1
positive regulation of intracellular protein transport (GO:0090316)	15/148	0.000978646	0.0130389	0	0	2.71061	18.7827	TCF7L2;TGFB1;TMEM30A;SAR1A;PRKCD;CIB1;PIK3R1;MFF;YWHAZ;UBL5;PDCD10;UBR5;FLNA;BID;RBM22
maintenance of protein location in nucleus (GO:0051457)	2021-05-20	0.000993042	0.013105	0	0	7.96056	55.0452	SUN2;BCL3;HNRNPU;PARK7;SYNE1
mitotic cytokinetic process (GO:1902410)	2021-05-20	0.000993042	0.013105	0	0	7.96056	55.0452	PDCD6IP;VPS4B;CHMP2B;CHMP2A;CHMP4B
mRNA transport (GO:0051028)	12/104	0.000997247	0.013105	0	0	3.12978	21.6284	UPF2;RANBP2;POM121C;YTHDC1;NUP50;CPSF2;SRSF4;SRSF5;RAE1;CDC40;AGFG1;SRRM1
cellular response to growth hormone stimulus (GO:0071378)	2021-04-12	0.0010092	0.013105	0	0	11.9303	82.3027	PXN;STAT3;PIK3R1;JAK2
Golgi localization (GO:0051645)	2021-04-12	0.0010092	0.013105	0	0	11.9303	82.3027	SLC9A3R1;PDCD10;YWHAZ;ARCN1
intrinsic apoptotic signaling pathway in response to oxidative stress (GO:0008631)	2021-04-12	0.0010092	0.013105	0	0	11.9303	82.3027	STK24;PDCD10;PRKCD;ZNF622
posttranslational protein targeting to endoplasmic reticulum membrane (GO:0006620)	2021-04-12	0.0010092	0.013105	0	0	11.9303	82.3027	HSPA5;SEC61G;CHMP4B;SEC63
negative regulation of intrinsic apoptotic signaling pathway (GO:2001243)	9/64	0.00102965	0.0132268	0	0	3.91929	26.9589	DNAJA1;LRRK2;PLAUR;MDM2;TMBIM6;ENO1;PARK7;PTTG1IP;MMP9
plasma membrane organization (GO:0007009)	9/64	0.00102965	0.0132268	0	0	3.91929	26.9589	SLC9A3R1;PLSCR1;SERP1;BIN2;DYSF;PACSIN2;MYH9;CXCR4;SPTBN1
regulation of innate immune response (GO:0045088)	9/64	0.00102965	0.0132268	0	0	3.91929	26.9589	FGR;PTPN1;PLSCR1;IFI16;DHX9;RIOK3;CDC37;PTPN6;BIRC2
myeloid cell differentiation (GO:0030099)	8/52	0.00106644	0.0135536	0	0	4.35182	29.7814	IFI16;CEBPE;ACIN1;IKZF1;JAK2;SLC25A5;JAK3;RUNX1
plasma membrane bounded cell projection morphogenesis (GO:0120039)	8/52	0.00106644	0.0135536	0	0	4.35182	29.7814	PAK1;DBNL;UBB;TAOK3;LRRK2;NCKAP1L;DICER1;MAP4K4
response to peptide hormone (GO:0043434)	8/52	0.00106644	0.0135536	0	0	4.35182	29.7814	STAT5A;STAT5B;ROCK1;SORT1;STAT1;STAT3;STAT6;ZBTB7B
multivesicular body assembly (GO:0036258)	2021-06-30	0.00110311	0.0139209	0	0	5.97506	40.6879	PDCD6IP;VPS4B;VTA1;CHMP2B;CHMP2A;CHMP4B
positive regulation of protein import (GO:1904591)	2021-06-30	0.00110311	0.0139209	0	0	5.97506	40.6879	TGFB1;UBR5;PRKCD;FLNA;PIK3R1;RBM22
negative regulation of apoptotic signaling pathway (GO:2001234)	10/78	0.00114856	0.0144437	0	0	3.52425	23.8565	RB1;LGALS3;TCF7L2;PRELID1;PLAUR;TMBIM6;PARK7;SLC25A5;MMP9;TGFBR1
cortical cytoskeleton organization (GO:0030865)	7/41	0.0011582	0.0144633	0	0	4.92421	33.2921	FMNL1;ROCK1;PPP2R3C;NCKAP1L;RAC1;EZR;ARF6
regulation of release of cytochrome c from mitochondria (GO:0090199)	7/41	0.0011582	0.0144633	0	0	4.92421	33.2921	PYCARD;PRELID1;PLAUR;BAX;MFF;BID;MMP9
RNA export from nucleus (GO:0006405)	12/106	0.00118005	0.0146142	0	0	3.06287	20.6505	UPF2;RANBP2;POM121C;YTHDC1;NUP50;CPSF2;SRSF4;SRSF5;RAE1;CDC40;AGFG1;SRRM1
positive regulation of cytokine production (GO:0001819)	26/335	0.00118687	0.0146142	0	0	2.03179	13.687	TMED10;DHX9;PARK7;LILRA5;HSPD1;PYCARD;IFI16;DHX36;POLR2F;STAT6;LRRFIP1;ZBTB7B;IL6R;SPTBN1;EGR1;FCER1G;TGFB1;XRCC5;STAT3;LAPTM5;IL16;NFKB1;RUNX1;FOXP1;FGR;RARA
cellular response to X-ray (GO:0071481)	2021-03-06	0.00119882	0.0146142	0	0	23.8373	160.339	NIPBL;XRCC5;ATM
positive regulation of focal adhesion disassembly (GO:0120183)	2021-03-06	0.00119882	0.0146142	0	0	23.8373	160.339	PIK3R1;ARF6;MAP4K4
regulation of focal adhesion disassembly (GO:0120182)	2021-03-06	0.00119882	0.0146142	0	0	23.8373	160.339	PIK3R1;ARF6;MAP4K4
regulation of hyaluronan biosynthetic process (GO:1900125)	2021-03-06	0.00119882	0.0146142	0	0	23.8373	160.339	TGFB1;CLTC;NFKB1
response to angiotensin (GO:1990776)	2021-03-06	0.00119882	0.0146142	0	0	23.8373	160.339	ROCK1;PRKCD;NFKB1
intrinsic apoptotic signaling pathway in response to DNA damage by p53 class mediator (GO:0042771)	2021-05-21	0.0012604	0.0152611	0	0	7.46264	49.823	PYCARD;IFI16;BCL3;RPS27L;HIPK1
negative regulation of protein localization to cell periphery (GO:1904376)	2021-05-21	0.0012604	0.0152611	0	0	7.46264	49.823	TMEM59;TGFB1;CLTC;NUMB;PPP2R5A
regulation of cellular response to heat (GO:1900034)	10/79	0.00126838	0.015306	0	0	3.47299	23.1649	RANBP2;HSPA8;HSP90AA1;DNAJC7;POM121C;HSBP1;NUP50;MAPKAPK2;ATM;RAE1
organelle transport along microtubule (GO:0072384)	6/31	0.00132168	0.0158957	0	0	5.73576	38.0215	UXT;UBB;FBXW11;KIF5B;RAB6A;PAFAH1B1
regulation of NIK/NF-kappaB signaling (GO:1901222)	10/80	0.00139819	0.0167299	0	0	3.4232	22.4993	PPM1A;RASSF2;TRADD;BCL3;CPNE1;LAPTM5;ACTN4;EZR;ADIPOR1;LIMS1
positive regulation of programmed cell death (GO:0043068)	23/286	0.00140038	0.0167299	0	0	2.10877	13.8568	JUN;TNFAIP8;GADD45B;LRRK2;TRADD;LAPTM5;STK4;HSPD1;PYCARD;DNAJA1;PREX1;NCSTN;RASSF2;UBB;BCL6;UBC;BAX;ATM;ZNF622;BID;ATF6;UBA52;SOS2
positive regulation of protein exit from endoplasmic reticulum (GO:0070863)	2021-04-13	0.00141136	0.0168051	0	0	10.6042	69.5975	BCAP31;TMEM30A;SAR1A;EDEM2
peptidyl-threonine modification (GO:0018210)	9/67	0.00143578	0.0169829	0	0	3.71598	24.325	ROCK1;WNK1;LRRK2;PRKCD;CSNK2B;HIPK1;TGFBR1;MARK2;HIPK3
regulation of epidermal growth factor receptor signaling pathway (GO:0042058)	9/67	0.00143578	0.0169829	0	0	3.71598	24.325	SH3KBP1;RHBDF2;PLAUR;PTPRJ;GRB2;ARAP1;PTPN12;MMP9;EPS15
negative regulation of proteolysis (GO:0045861)	7/43	0.00154805	0.0179587	0	0	4.65016	30.0901	TMEM59;CSTA;DNAJC1;ROCK1;LRRK2;TIMP2;TIMP1
protein targeting to mitochondrion (GO:0006626)	8/55	0.00155153	0.0179587	0	0	4.0734	26.3489	BCAP31;TIMM8B;HSP90AA1;AIP;ROMO1;MFF;TOMM20;HSPD1
regulation of gene silencing by RNA (GO:0060966)	8/55	0.00155153	0.0179587	0	0	4.0734	26.3489	RANBP2;POLR2A;POM121C;NUP50;POLR2F;PUM1;POLR2J;RAE1
regulation of posttranscriptional gene silencing (GO:0060147)	8/55	0.00155153	0.0179587	0	0	4.0734	26.3489	RANBP2;POLR2A;POM121C;NUP50;POLR2F;PUM1;POLR2J;RAE1
regulation of cell cycle phase transition (GO:1901987)	11/95	0.00155224	0.0179587	0	0	3.13957	20.3069	PSMD8;PSMD6;PSMD12;PSMB4;PSMA4;PSMC6;PSMD13;PSMB3;PSMD2;PSMB1;PSMD1
cellular response to nerve growth factor stimulus (GO:1990090)	2021-05-22	0.0015774	0.0179587	0	0	7.02329	45.3142	EHD1;ACAP2;RAP1A;KIDINS220;CIB1
membrane protein intracellular domain proteolysis (GO:0031293)	2021-05-22	0.0015774	0.0179587	0	0	7.02329	45.3142	NCSTN;TGFB1;SPPL2A;ADAM10;NFKB1
negative regulation of lymphocyte activation (GO:0051250)	2021-05-22	0.0015774	0.0179587	0	0	7.02329	45.3142	LGALS3;LAPTM5;SAMSN1;JAK3;PAG1
positive regulation of DNA-templated transcription, initiation (GO:2000144)	2021-05-22	0.0015774	0.0179587	0	0	7.02329	45.3142	SETX;JUN;MED30;SUB1;DHX36
positive regulation of peptidase activity (GO:0010952)	2021-05-22	0.0015774	0.0179587	0	0	7.02329	45.3142	GRN;PRELID1;VCP;NCSTN;CTSH
regulation of centrosome cycle (GO:0046605)	2021-05-22	0.0015774	0.0179587	0	0	7.02329	45.3142	PDCD6IP;VPS4B;CHMP2B;CHMP2A;CHMP4B
neuron projection development (GO:0031175)	16/171	0.00157841	0.0179587	0	0	2.4812	16.0071	RB1;TOR1A;DBNL;ROCK1;LRRK2;DICER1;EHD1;PAK1;UBB;TAOK3;VAPA;BLOC1S1;NCKAP1L;MARK2;FRYL;MAP4K4
positive regulation of protein localization to nucleus (GO:1900182)	9/68	0.00159666	0.0180518	0	0	3.65281	23.5235	TGFB1;LIMK2;PRKCD;UBR5;FLNA;PARK7;PIK3R1;CCT5;RBM22
regulation of translational initiation (GO:0006446)	9/68	0.00159666	0.0180518	0	0	3.65281	23.5235	CDC123;EIF5;CSDE1;NCK2;EIF4EBP2;PAIP2;EIF4G3;EIF4G2;EIF1
negative regulation of cellular process (GO:0048523)	38/566	0.00160574	0.0180974	0	0	1.74447	11.2242	RB1;TES;VPS4B;DYSF;PTPRJ;CIB1;ENO1;PARK7;TOB1;RTN4;SLC9A3R1;RBBP4;TMEM127;ARHGDIA;NCK2;SIRPA;PTK2B;PLXNC1;JAK2;BRD7;CD164;TGFB1;TESC;ACTN1;ADAM10;PPP2R5C;SMARCA2;PLSCR1;BCL6;ABI1;CSNK2B;CHMP2A;CHMP4B;MYH9;STRN;TMBIM6;PTPN6;SIPA1
regulation of interleukin-6 production (GO:0032675)	12/110	0.00162937	0.0183062	0	0	2.93724	18.8558	PYCARD;DHX9;MAPKAPK2;STAT3;SIRPA;NCKAP1L;IL16;PTPN6;CD47;IL6R;HSPD1;LILRA5
protein targeting (GO:0006605)	13/125	0.00164671	0.0184432	0	0	2.78571	17.8536	BCAP31;TIMM8B;ZFAND6;AIP;ZDHHC7;SRP14;MFF;TOMM20;CDC37;SEC61G;MAN1A1;GOLGA7;SEC63
regulation of transcription by RNA polymerase II (GO:0006357)	116/2206	0.00171841	0.0191862	0	0	1.37168	8.7326	RB1;ATF2;ZNF292;HNRNPU;ARID4A;IKZF1;ENO1;PARK7;NR3C1;BACH1;YY1;UXT;RPS6KA3;CHCHD2;DACH1;RPS6KA1;ATXN7L3;IER2;MEF2A;DDX17;KDM2A;ZNF281;LMO2;ARID5B;DICER1;FOXP1;JMJD6;RUNX1;TBL1XR1;SUB1;EZR;ATF6;UBA52;CGGBP1;DDX5;ENY2;DHX9;PIK3R1;SBNO2;ATXN1;MED30;UBB;DHX36;MIER1;UBC;ZBTB7B;ZNF148;ZBTB7A;STAT5A;EGR1;STAT5B;NFE2;JUN;DR1;AKIRIN1;CBX6;UBE2I;TGFB1;SMARCA5;IRF2BP2;SMARCA2;FLI1;NFKB1;SETX;BCL6;ID2;MAFG;T…
positive regulation of cellular catabolic process (GO:0031331)	14/141	0.00173355	0.0192952	0	0	2.64692	16.828	PTPN1;HSP90AA1;ROCK1;LRRK2;PRKCD;TFEB;LAPTM5;MSN;IRS2;FURIN;PTTG1IP;TMEM59;EZR;ATF6
regulation of protein serine/threonine kinase activity (GO:0071900)	12/111	0.00176134	0.0195438	0	0	2.90742	18.4379	RB1;PYCARD;CCND3;RALB;CCNI;CAB39;PDCD10;CDC37;CIB1;CALM3;TRIB1;CALM2
cellular response to starvation (GO:0009267)	15/158	0.00189006	0.0208411	0	0	2.51973	15.8016	ATP6V1A;ATF2;GABARAPL2;HSPA8;ATP6V0E1;RALB;HSPA5;LRRK2;TFEB;STK24;IFI16;RHEB;ATP6V1E1;ATP6V1C1;CPEB4
protein-containing complex subunit organization (GO:0043933)	12/112	0.00190196	0.0208411	0	0	2.87819	18.0315	SLC9A3R1;WIPF1;TUBGCP2;CAPZA1;CAPZA2;MDM2;PTK2B;LIN7A;NCKAP1L;CAPG;SKAP2;TAPBP
nuclear migration (GO:0007097)	2021-04-14	0.00191315	0.0208411	0	0	9.54328	59.7315	SUN2;SLC9A3R1;FBXW11;PAFAH1B1
polarized epithelial cell differentiation (GO:0030859)	2021-04-14	0.00191315	0.0208411	0	0	9.54328	59.7315	SLC9A3R1;MSN;ZDHHC7;EZR
regulation of integrin-mediated signaling pathway (GO:2001044)	2021-04-14	0.00191315	0.0208411	0	0	9.54328	59.7315	CD63;FLNA;TIMP1;LIMS1
regulation of IRE1-mediated unfolded protein response (GO:1903894)	2021-04-14	0.00191315	0.0208411	0	0	9.54328	59.7315	PTPN1;HSPA5;TMEM33;BAX
regulation of interferon-gamma-mediated signaling pathway (GO:0060334)	2021-05-23	0.00194926	0.0210185	0	0	6.63277	41.3905	SOCS3;IFNGR1;STAT1;CDC37;JAK2
positive regulation of cell-substrate adhesion (GO:0010811)	9/70	0.00196171	0.0210185	0	0	3.53267	22.0225	MYADM;FLNA;PTK2B;CIB1;RAC1;JAK2;UTRN;S100A10;LIMS1
negative regulation of Wnt signaling pathway (GO:0030178)	17/191	0.00196644	0.0210185	0	0	2.34903	14.638	TLE3;TCF7L2;PSMD12;PSMD13;CSNK1A1;STK4;PSMD8;SLC9A3R1;PSMD6;PSMB4;PSMA4;PSMC6;PSMB3;PSMD2;PSMB1;PSMD1;PFDN5
positive regulation of defense response (GO:0031349)	11/98	0.00199751	0.0210185	0	0	3.03083	18.8392	PLSCR1;GRN;DHX9;DDT;RIOK3;TRADD;NINJ1;IL16;CD47;TNFRSF1A;LILRA5
protein autophosphorylation (GO:0046777)	15/159	0.00201114	0.0210185	0	0	2.5021	15.5357	LRRK2;STK4;CAMKK2;FGR;PAK1;STK24;TAOK3;MAPKAPK2;AAK1;PTK2B;PIM3;ATM;JAK2;MARK3;MARK2
nuclear export (GO:0051168)	10/84	0.00202975	0.0210185	0	0	3.23749	20.0719	XPO1;ATXN1;TGFB1;POM121C;XPO6;SRSF4;SRSF5;RAE1;CDC40;SRRM1
cellular protein complex disassembly (GO:0043624)	2021-03-07	0.002035	0.0210185	0	0	17.877	110.789	TRMT112;VPS4B;ETF1
macropinocytosis (GO:0044351)	2021-03-07	0.002035	0.0210185	0	0	17.877	110.789	PYCARD;MAPKAPK2;DOCK2
modulation by symbiont of host defense response (GO:0052031)	2021-03-07	0.002035	0.0210185	0	0	17.877	110.789	UBB;UBC;UBA52
negative regulation of membrane protein ectodomain proteolysis (GO:0051045)	2021-03-07	0.002035	0.0210185	0	0	17.877	110.789	ROCK1;TIMP2;TIMP1
positive regulation of cytoplasmic translation (GO:2000767)	2021-03-07	0.002035	0.0210185	0	0	17.877	110.789	DHX9;CNBP;DHX36
positive regulation of integrin-mediated signaling pathway (GO:2001046)	2021-03-07	0.002035	0.0210185	0	0	17.877	110.789	CD63;FLNA;LIMS1
positive regulation of IRE1-mediated unfolded protein response (GO:1903896)	2021-03-07	0.002035	0.0210185	0	0	17.877	110.789	PTPN1;TMEM33;BAX
positive regulation of miRNA mediated inhibition of translation (GO:1905618)	2021-03-07	0.002035	0.0210185	0	0	17.877	110.789	DDX6;STAT3;TNRC6B
posttranslational protein targeting to membrane, translocation (GO:0031204)	2021-03-07	0.002035	0.0210185	0	0	17.877	110.789	HSPA5;SEC61G;SEC63
regulation of CD8-positive, alpha-beta T cell differentiation (GO:0043376)	2021-03-07	0.002035	0.0210185	0	0	17.877	110.789	NCKAP1L;ZBTB7B;RUNX1
regulation of miRNA mediated inhibition of translation (GO:1905616)	2021-03-07	0.002035	0.0210185	0	0	17.877	110.789	DDX6;STAT3;TNRC6B
response to host defenses (GO:0052200)	2021-03-07	0.002035	0.0210185	0	0	17.877	110.789	UBB;UBC;UBA52
myeloid leukocyte differentiation (GO:0002573)	9/71	0.00216767	0.022226	0	0	3.47551	21.3192	SBNO2;IFI16;CEBPE;RARA;MYH9;SNX10;MMP9;FOXP1;RUNX1
positive regulation of protein dephosphorylation (GO:0035307)	6/34	0.00217828	0.022226	0	0	5.12041	31.3841	PTBP1;TGFB1;PRKCD;PPP2R5A;CALM3;CALM2
regulation of lamellipodium assembly (GO:0010591)	6/34	0.00217828	0.022226	0	0	5.12041	31.3841	AKIRIN1;CAPZB;PIK3CA;PIK3R1;RAC1;WASF2
termination of RNA polymerase II transcription (GO:0006369)	6/34	0.00217828	0.022226	0	0	5.12041	31.3841	SETX;PCF11;CPSF2;PAPOLA;SNRPG;SNRPB
regulation of cell cycle (GO:0051726)	23/296	0.00218471	0.022226	0	0	2.03046	12.4391	RB1;TCF7L2;JUN;CDC123;TGFB1;GADD45B;STAT3;HNRNPU;ADAM10;PUM1;CDK11B;TGFBR1;SON;RBBP4;CCPG1;ID2;RARA;MDM2;ATM;PIM3;SIPA1;EIF4G2;BIRC2
regulation of transcription, DNA-templated (GO:0006355)	117/2244	0.00219221	0.022226	0	0	1.35846	8.31764	RB1;ATF2;ZNF292;ARID4A;IKZF1;ENO1;NR3C1;BACH1;YY1;UXT;RPS6KA3;DACH1;RPS6KA1;ATXN7L3;MEF2A;DDX17;MAP2K3;KDM2A;FBXW11;ZNF281;ARID5B;FOXP1;JMJD6;RUNX1;TBL1XR1;SUB1;ATF6;DDX5;ENY2;SET;DHX9;SBNO2;ATXN1;MED30;DHX36;ZBTB7B;ZNF148;ZBTB7A;STAT5A;EGR1;STAT5B;NFE2;HSPA8;JUN;PHC2;UBE2I;TGFB1;XRCC5;NONO;SMARCA5;IRF2BP2;SMARCA2;FLI1;NFKB1;BCL6;ID2;MAFG;BCL3;TADA3;MDM2;HNRNPD;REL;RCOR1;KDM5A;RNF10;HP1BP3;HMGB2;…
positive regulation of mitochondrion organization (GO:0010822)	8/58	0.00219677	0.022226	0	0	3.8284	23.4327	PYCARD;PLAUR;BAX;PARK7;MFF;BID;MMP9;CAMKK2
cellular macromolecule biosynthetic process (GO:0034645)	24/314	0.00220151	0.022226	0	0	1.99529	12.2084	MEF2A;RPL41;DUT;SET;RMI1;MRPS21;RRBP1;MRPS18C;TUFM;RPS26;MRPL52;GOLPH3;MRPL51;POLR2A;EEF1D;BCL3;EIF4EBP2;POLR2F;RPL38;ATM;TOPBP1;RSL24D1;POLR2J;EIF4G2
erythrocyte differentiation (GO:0030218)	7/46	0.00231593	0.0232501	0	0	4.29178	26.0423	ID2;ACIN1;NCKAP1L;IKZF1;JAK2;SLC25A5;JAK3
vesicle organization (GO:0016050)	7/46	0.00231593	0.0232501	0	0	4.29178	26.0423	USP8;SAR1A;SORT1;CHMP2B;SNX10;CORO1A;EPS15
positive regulation of lamellipodium assembly (GO:0010592)	2021-05-24	0.00238132	0.0237074	0	0	6.28335	37.952	AKIRIN1;PIK3CA;PIK3R1;RAC1;WASF2
protein alpha-1,2-demannosylation (GO:0036508)	2021-05-24	0.00238132	0.0237074	0	0	6.28335	37.952	UBB;EDEM2;UBC;MAN1A1;UBA52
regulation of cell size (GO:0008361)	2021-05-24	0.00238132	0.0237074	0	0	6.28335	37.952	MTPN;SLC9A3R1;MSN;RAC1;EZR
negative regulation of autophagy (GO:0010507)	8/59	0.0024532	0.024288	0	0	3.75314	22.5577	GOLGA2;PIK3CA;LRRK2;STAT3;QSOX1;SMCR8;EIF4G3;EIF4G2
response to reactive oxygen species (GO:0000302)	8/59	0.0024532	0.024288	0	0	3.75314	22.5577	PRDX5;JUN;STK24;PDCD10;PXN;ROMO1;MMP9;CAMKK2
positive regulation of exosomal secretion (GO:1903543)	2021-04-15	0.00252609	0.0248722	0	0	8.67526	51.8875	PDCD6IP;VPS4B;CHMP2A;RAB7A
regulation of cytoplasmic translation (GO:2000765)	2021-04-15	0.00252609	0.0248722	0	0	8.67526	51.8875	DHX9;CNBP;DHX36;CPEB4
positive regulation of lymphocyte activation (GO:0051251)	6/35	0.00254052	0.0248869	0	0	4.94359	29.5399	PYCARD;SH3KBP1;SIRPA;NCKAP1L;CD47;HSPD1
cellular response to chemical stress (GO:0062197)	11/101	0.00254146	0.0248869	0	0	2.92935	17.5029	SETX;MSRA;CHCHD2;G6PD;PRDX5;PIK3CA;LRRK2;TXNRD1;NCF4;ATM;PARK7
epithelial to mesenchymal transition (GO:0001837)	7/47	0.00262808	0.0256245	0	0	4.18427	24.8608	DDX17;DDX5;TGFB1;ROCK1;HNRNPAB;TGFBR1;LIMS1
ubiquitin-dependent ERAD pathway (GO:0030433)	9/73	0.00263108	0.0256245	0	0	3.36655	19.9985	VCP;PSMC6;HSPA5;EDEM2;UBE4A;MAN1A1;DNAJB14;STUB1;STT3B
ERAD pathway (GO:0036503)	10/87	0.00264004	0.025642	0	0	3.11086	18.4691	ERLEC1;VCP;TOR1A;PSMC6;HSPA5;UBE4A;MAN1A1;DNAJB14;STUB1;STT3B
regulation of autophagy (GO:0010506)	19/231	0.00273084	0.0264522	0	0	2.15594	12.7268	ATP6V1A;ATP6V0E1;ROCK1;LRRK2;STAT3;TFEB;GOLGA2;TMEM59;IFI16;RHEB;PSAP;PIP4K2A;ATM;SMCR8;ATP6V1E1;ATF6;EIF4G3;ATP6V1C1;EIF4G2
regulation of proteasomal ubiquitin-dependent protein catabolic process (GO:0032434)	11/102	0.0027473	0.02654	0	0	2.897	17.084	RNF144B;USP7;VCP;XPO1;CSNK1A1;LRRK2;MDM2;WAC;STUB1;PARK7;TRIB1
transmembrane receptor protein serine/threonine kinase signaling pathway (GO:0007178)	13/133	0.00286333	0.0275865	0	0	2.59891	15.2186	DDX5;JUN;TGFB1;USP9X;PXN;FURIN;ARRB2;TGFBR1;UBB;UBC;ZYX;STUB1;UBA52
positive regulation of peptidyl-threonine phosphorylation (GO:0010800)	2021-05-25	0.00287895	0.0276626	0	0	5.96887	34.9198	TGFB1;CAB39;CALM3;CALM2;UBE2K
establishment of protein localization to plasma membrane (GO:0061951)	6/36	0.00294616	0.0279529	0	0	4.77855	27.8458	MACF1;GOLPH3;GCC2;GOLGA7;SPTBN1;RAB7A
intrinsic apoptotic signaling pathway by p53 class mediator (GO:0072332)	6/36	0.00294616	0.0279529	0	0	4.77855	27.8458	PYCARD;DDX5;IFI16;BCL3;RPS27L;HIPK1
positive regulation of substrate adhesion-dependent cell spreading (GO:1900026)	6/36	0.00294616	0.0279529	0	0	4.77855	27.8458	MYADM;FLNA;CIB1;RAC1;S100A10;LIMS1
regulation of protein import into nucleus (GO:0042306)	6/36	0.00294616	0.0279529	0	0	4.77855	27.8458	TGFB1;UBR5;PRKCD;FLNA;PIK3R1;RBM22
positive regulation of protein-containing complex assembly (GO:0031334)	12/118	0.00295176	0.0279529	0	0	2.71442	15.8125	RAP1B;LGALS3;VCP;HSP90AA1;TGFB1;PSMC6;BAX;ATM;CAPG;STUB1;PARK7;BID
cellular response to ionizing radiation (GO:0071479)	7/48	0.00297156	0.0279529	0	0	4.082	23.7518	NIPBL;IFI16;XRCC5;EEF1D;MDM2;ATM;GRB2
establishment of protein localization to mitochondrion (GO:0072655)	7/48	0.00297156	0.0279529	0	0	4.082	23.7518	BCAP31;TIMM8B;AIP;ROMO1;MFF;TOMM20;HSPD1
negative regulation of MAP kinase activity (GO:0043407)	7/48	0.00297156	0.0279529	0	0	4.082	23.7518	DNAJA1;PTPN1;RGS14;STK38;PRKCD;PTPRJ;HIPK3
regulation of type I interferon production (GO:0032479)	10/89	0.00312269	0.0288778	0	0	3.03179	17.4906	IFI16;DHX9;XRCC5;DHX36;PCBP2;TAX1BP1;POLR2F;STAT6;LRRFIP1;NFKB1
cellular response to interleukin-21 (GO:0098757)	2021-03-08	0.00315851	0.0288778	0	0	14.3009	82.3395	STAT1;STAT3;JAK3
establishment of Golgi localization (GO:0051683)	2021-03-08	0.00315851	0.0288778	0	0	14.3009	82.3395	SLC9A3R1;PDCD10;YWHAZ
interleukin-21-mediated signaling pathway (GO:0038114)	2021-03-08	0.00315851	0.0288778	0	0	14.3009	82.3395	STAT1;STAT3;JAK3
negative regulation of B cell apoptotic process (GO:0002903)	2021-03-08	0.00315851	0.0288778	0	0	14.3009	82.3395	BCL6;IRS2;FOXP1
negative regulation of mitochondrial membrane potential (GO:0010917)	2021-03-08	0.00315851	0.0288778	0	0	14.3009	82.3395	HEBP2;PRELID1;BAX
negative regulation of response to reactive oxygen species (GO:1901032)	2021-03-08	0.00315851	0.0288778	0	0	14.3009	82.3395	LRRK2;PARK7;TXN
positive regulation of isomerase activity (GO:0010912)	2021-03-08	0.00315851	0.0288778	0	0	14.3009	82.3395	PLSCR1;DHX9;HNRNPU
positive regulation of ryanodine-sensitive calcium-release channel activity (GO:0060316)	2021-03-08	0.00315851	0.0288778	0	0	14.3009	82.3395	GSTO1;CALM3;CALM2
protein localization to microtubule cytoskeleton (GO:0072698)	2021-03-08	0.00315851	0.0288778	0	0	14.3009	82.3395	DIAPH1;CRIPT;MAPRE1
regulation of intrinsic apoptotic signaling pathway by p53 class mediator (GO:1902253)	2021-03-08	0.00315851	0.0288778	0	0	14.3009	82.3395	UBB;MDM2;PTTG1IP
cellular response to oxygen-containing compound (GO:1901701)	24/323	0.0031694	0.0289036	0	0	1.9343	11.1304	EGR1;JUN;VCP;TESC;PRKCD;PXN;HMGB2;MMP9;NFKB1;CAMKK2;SETX;PYCARD;RAP1B;PRDX5;SBNO2;RAP1A;DHX36;GNB1;SIRPA;PTK2B;ATM;ROMO1;EZR;CPEB4
mRNA cis splicing, via spliceosome (GO:0045292)	2021-04-16	0.00326144	0.0296675	0	0	7.95191	45.5293	WBP4;CWC15;SNRNP200;RBM22
regulation of interferon-beta production (GO:0032648)	7/49	0.00334835	0.0303042	0	0	3.9846	22.7094	PYCARD;YY1;HSP90AA1;DHX9;RIOK3;REL;SIRPA
regulation of smooth muscle cell proliferation (GO:0048660)	7/49	0.00334835	0.0303042	0	0	3.9846	22.7094	TCF7L2;STAT1;XRCC5;ID2;TRIB1;IL6R;FOXP1
positive regulation of interleukin-1 production (GO:0032732)	8/62	0.00336499	0.0303728	0	0	3.54407	20.1811	PYCARD;EGR1;TMED10;IFI16;STAT3;IL16;JAK2;LILRA5
phagosome maturation (GO:0090382)	6/37	0.0033983	0.0303728	0	0	4.62417	26.286	ATP6V1A;ATP6V0E1;ATP6V1E1;CORO1A;ATP6V1C1;RAB7A
positive regulation of exocytosis (GO:0045921)	6/37	0.0033983	0.0303728	0	0	4.62417	26.286	PDCD6IP;VPS4B;CHMP2A;RAB27A;STXBP5;RAB7A
positive regulation of myeloid cell differentiation (GO:0045639)	6/37	0.0033983	0.0303728	0	0	4.62417	26.286	STAT5B;STAT1;TESC;STAT3;HMGB2;NCKAP1L
regulation of protein autophosphorylation (GO:0031952)	6/37	0.0033983	0.0303728	0	0	4.62417	26.286	RAP2C;RASSF2;PPP2R5A;CALM3;PPP2R5C;CALM2
endothelial cell development (GO:0001885)	2021-05-26	0.00344755	0.0304336	0	0	5.68434	32.2307	RAP1B;RAP1A;MYADM;MSN;EZR
negative regulation of macroautophagy (GO:0016242)	2021-05-26	0.00344755	0.0304336	0	0	5.68434	32.2307	PIK3CA;LRRK2;CHMP4B;QSOX1;SMCR8
negative regulation of protein localization to membrane (GO:1905476)	2021-05-26	0.00344755	0.0304336	0	0	5.68434	32.2307	TMEM59;TGFB1;CLTC;NUMB;PPP2R5A
positive regulation of viral transcription (GO:0050434)	2021-05-26	0.00344755	0.0304336	0	0	5.68434	32.2307	POLR2A;DHX9;POLR2F;POLR2J;GTF2F2
regulation of telomere maintenance (GO:0032204)	2021-05-26	0.00344755	0.0304336	0	0	5.68434	32.2307	USP7;PPP1R10;XRCC5;DHX36;HNRNPD
establishment of protein localization to organelle (GO:0072594)	9/76	0.0034696	0.0305529	0	0	3.21531	18.2106	POM121C;PPP1R10;NUP50;STAT3;FAM53C;E2F3;PTTG1IP;TNPO1;TNPO3
post-translational protein modification (GO:0043687)	25/345	0.00365155	0.0320764	0	0	1.88298	10.5684	PSMD12;PSMD13;PRKCSH;RNF7;PSMD8;TGOLN2;SOCS3;PSMD6;PSMB4;PSMB3;PSMD2;PSMB1;PSMD1;QSOX1;TIMP1;RAB2A;FBXW11;APLP2;ADAM10;PDIA6;PSMA4;PSMC6;MGAT4A;STT3B;UBE2M
transcription, DNA-templated (GO:0006351)	18/221	0.00386265	0.0338478	0	0	2.13133	11.8425	MEF2A;IVNS1ABP;DDX5;GTF2A2;TAF10;SMARCA5;DDX21;ARRB2;GTF2F2;SUPT6H;HIPK3;NFKB1;SETX;POLR2A;BCL3;POLR2F;ZBTB7B;POLR2J
positive regulation of apoptotic process (GO:0043065)	23/310	0.00388739	0.0339814	0	0	1.92998	10.7114	JUN;GRN;TNFAIP8;GADD45B;TRADD;STK4;TGFBR1;HSPD1;PYCARD;DNAJA1;PREX1;NCSTN;RASSF2;UBB;BCL6;UBC;BAX;ATM;ZNF622;BID;ATF6;UBA52;SOS2
positive regulation of cellular component biogenesis (GO:0044089)	10/92	0.00397572	0.0345849	0	0	2.92041	16.1427	LGALS3;VCP;PDCD6IP;TGFB1;VPS4B;CHMP2A;BAX;PARK7;BID;RAB7A
regulation of peptidyl-tyrosine phosphorylation (GO:0050730)	10/92	0.00397572	0.0345849	0	0	2.92041	16.1427	RAP2C;RAP2B;TGFB1;PRKCD;PTK2B;PTPRJ;PTPN6;JAK2;IL6R;SAMSN1
positive regulation of erythrocyte differentiation (GO:0045648)	2021-05-27	0.00409252	0.0353436	0	0	5.42568	29.8336	STAT5B;STAT1;STAT3;HMGB2;NCKAP1L
regulation of transcription regulatory region DNA binding (GO:2000677)	2021-05-27	0.00409252	0.0353436	0	0	5.42568	29.8336	RB1;TGFB1;NSD1;PARK7;ZBTB7A
stress-activated protein kinase signaling cascade (GO:0031098)	2021-05-27	0.00409252	0.0353436	0	0	5.42568	29.8336	UBB;FBXW11;UBC;UBA52;NFKB1
mitochondrial electron transport, cytochrome c to oxygen (GO:0006123)	2021-04-17	0.00413008	0.0354638	0	0	7.33984	40.2917	COX8A;COX4I1;COX5B;COX6B1
negative regulation of phagocytosis (GO:0050765)	2021-04-17	0.00413008	0.0354638	0	0	7.33984	40.2917	PLSCR1;DYSF;SIRPA;CD47
protein modification process (GO:0036211)	9/78	0.00413613	0.0354638	0	0	3.12178	17.1323	UBL5;MSRA;SERP1;PARP4;UBE2I;QPCT;STK38;UBA52;UBE2M
positive regulation of response to external stimulus (GO:0032103)	13/139	0.00419136	0.0356704	0	0	2.47437	13.5465	GRN;TGFB1;DHX9;RIOK3;TRADD;IL16;PUM1;TNFRSF1A;LILRA5;PLSCR1;DDT;NINJ1;CD47
intrinsic apoptotic signaling pathway in response to DNA damage (GO:0008630)	7/51	0.00420998	0.0356704	0	0	3.80309	20.804	PYCARD;IFI16;BCL3;RPS27L;BAX;ATM;HIPK1
mesenchymal cell differentiation (GO:0048762)	7/51	0.00420998	0.0356704	0	0	3.80309	20.804	DDX17;DDX5;TGFB1;ROCK1;HNRNPAB;TGFBR1;LIMS1
regulation of interleukin-12 production (GO:0032655)	7/51	0.00420998	0.0356704	0	0	3.80309	20.804	LAPTM5;IL16;CD47;JAK3;FOXP1;HSPD1;LILRA5
regulation of substrate adhesion-dependent cell spreading (GO:1900024)	7/51	0.00420998	0.0356704	0	0	3.80309	20.804	MYADM;FLNA;CIB1;RAC1;ACTN4;S100A10;LIMS1
regulation of I-kappaB kinase/NF-kappaB signaling (GO:0043122)	18/224	0.00444675	0.0374779	0	0	2.09996	11.3725	SLC44A2;RIOK3;STAT1;ZFAND6;TRADD;DDX21;TNFRSF1A;PYCARD;PPM1A;VAPA;EEF1D;DHX36;MIER1;CPNE1;REL;FLNA;BIRC2;BRD4
regulation of protein tyrosine kinase activity (GO:0061097)	6/39	0.00445469	0.0374779	0	0	4.34346	23.5146	RAP2C;PTPN1;RAP2B;NCK2;SH3BP5;LILRA5
response to peptide (GO:1901652)	6/39	0.00445469	0.0374779	0	0	4.34346	23.5146	STAT5A;STAT5B;STAT1;STAT3;STAT6;MMP9
negative regulation of membrane potential (GO:0045837)	2021-03-09	0.0045962	0.0381314	0	0	11.9168	64.1423	HEBP2;PRELID1;BAX
positive regulation of autophagy of mitochondrion (GO:1903599)	2021-03-09	0.0045962	0.0381314	0	0	11.9168	64.1423	PARK7;SLC25A5;CAMKK2
positive regulation of tumor necrosis factor-mediated signaling pathway (GO:1903265)	2021-03-09	0.0045962	0.0381314	0	0	11.9168	64.1423	CPNE1;LAPTM5;UBE2K
regulation of DNA-templated transcription in response to stress (GO:0043620)	2021-03-09	0.0045962	0.0381314	0	0	11.9168	64.1423	RPS6KA3;RGS14;RPS6KA1
regulation of PERK-mediated unfolded protein response (GO:1903897)	2021-03-09	0.0045962	0.0381314	0	0	11.9168	64.1423	PTPN1;HSPA5;TMEM33
small RNA loading onto RISC (GO:0070922)	2021-03-09	0.0045962	0.0381314	0	0	11.9168	64.1423	DHX9;ADAR;DICER1
positive regulation of protein localization to cell periphery (GO:1904377)	7/52	0.00469898	0.0388045	0	0	3.71838	19.932	LGALS3;EPB41;KIF5B;CIB1;PIK3R1;SPTBN1;ARF6
regulation of intrinsic apoptotic signaling pathway (GO:2001242)	7/52	0.00469898	0.0388045	0	0	3.71838	19.932	PYCARD;BCAP31;SLC9A3R1;PLAUR;BAX;BID;MMP9
histone mRNA metabolic process (GO:0008334)	2021-05-28	0.00481922	0.0396149	0	0	5.18951	27.6868	CPSF2;SNRPG;ATM;DCP2;SNRPB
phagosome acidification (GO:0090383)	2021-05-28	0.00481922	0.0396149	0	0	5.18951	27.6868	ATP6V1A;ATP6V0E1;ATP6V1E1;ATP6V1C1;RAB7A
regulation of organelle organization (GO:0033043)	9/80	0.00489864	0.0401756	0	0	3.03353	16.1347	DIAPH1;GOLPH3;SAR1A;TMEM33;PDCD10;MSN;EZR;MFF;MARK2
cellular response to growth factor stimulus (GO:0071363)	14/158	0.00491574	0.0401896	0	0	2.33235	12.3972	MAP2K3;STAT5B;TGFB1;KIDINS220;CIB1;PTPN12;NR3C1;TGFBR1;EHD1;SETX;ACAP2;RAP1A;MAPKAPK2;LIMS1
response to endoplasmic reticulum stress (GO:0034976)	11/110	0.00492278	0.0401896	0	0	2.66179	14.1444	BCAP31;ERLEC1;VCP;JUN;HSPA5;TMEM33;UFC1;BAX;PIK3R1;ATF6;TMCO1
mitochondrion organization (GO:0007005)	15/175	0.00500464	0.0407651	0	0	2.25	11.9191	MEF2A;BCAP31;TIMM8B;LRRK2;AIP;PARK7;MFF;TOMM20;HSPD1;CHCHD2;TMEM11;YME1L1;BAX;NDUFS1;BID
chromatin organization (GO:0006325)	13/142	0.00502088	0.0408046	0	0	2.41645	12.793	RB1;KDM5A;DR1;HP1BP3;SMARCA5;HMGB2;BAZ1A;SUPT6H;SMARCA2;PAK1;RBBP4;JARID2;ZBTB7A
establishment of vesicle localization (GO:0051650)	2021-04-18	0.00514242	0.0413239	0	0	6.81521	35.9177	TOR1A;LIMK2;KIF5B;RAB27A
negative regulation of leukocyte cell-cell adhesion (GO:1903038)	2021-04-18	0.00514242	0.0413239	0	0	6.81521	35.9177	WNK1;LAPTM5;JAK3;PAG1
positive regulation of glial cell differentiation (GO:0045687)	2021-04-18	0.00514242	0.0413239	0	0	6.81521	35.9177	TGFB1;ID2;CXCR4;DICER1
regulation of cellular protein catabolic process (GO:1903362)	2021-04-18	0.00514242	0.0413239	0	0	6.81521	35.9177	HSP90AA1;MSN;PTTG1IP;EZR
regulation of establishment or maintenance of cell polarity (GO:0032878)	2021-04-18	0.00514242	0.0413239	0	0	6.81521	35.9177	ARFGEF1;RAP1B;ROCK1;PTK2B
positive regulation of macroautophagy (GO:0016239)	7/53	0.00522956	0.0419301	0	0	3.63736	19.1086	RALB;SPTLC2;WAC;GNAI3;PIP4K2A;SMCR8;SLC25A5
activation of cysteine-type endopeptidase activity involved in apoptotic process (GO:0006919)	9/81	0.00531864	0.0424544	0	0	2.99124	15.6637	PYCARD;VCP;TRADD;LAPTM5;RPS27L;BAX;JAK2;BID;HSPD1
positive regulation of cellular amide metabolic process (GO:0034250)	9/81	0.00531864	0.0424544	0	0	2.99124	15.6637	RBM3;IFNGR1;NSUN5;PRKCD;BCL3;HNRNPD;RPS27L;EIF3D;TNFRSF1A
MyD88-dependent toll-like receptor signaling pathway (GO:0002755)	2021-05-29	0.00563295	0.0447993	0	0	4.97302	25.7559	MAP3K1;UBB;UBC;UBA52;HSPD1
regulation of macroautophagy (GO:0016241)	11/112	0.00563742	0.0447993	0	0	2.60881	13.5093	ATP6V1A;ATP6V0E1;PIK3CA;RHEB;LRRK2;WAC;GNAI3;QSOX1;SMCR8;ATP6V1E1;ATP6V1C1
regulation of filopodium assembly (GO:0051489)	6/41	0.00573507	0.0453742	0	0	4.09483	21.1341	DOCK11;CAPZB;PRKCD;PIK3R1;ARAP1;ARF6
regulation of protein dephosphorylation (GO:0035304)	6/41	0.00573507	0.0453742	0	0	4.09483	21.1341	PTBP1;TGFB1;PRKCD;PPP2R5A;CALM3;CALM2
cytoplasmic microtubule organization (GO:0031122)	7/54	0.00580385	0.0456163	0	0	3.55978	18.3301	CLIP1;TUBGCP2;VPS4B;LIMK2;CRIPT;CIB1;EZR
regulation of focal adhesion assembly (GO:0051893)	7/54	0.00580385	0.0456163	0	0	3.55978	18.3301	MACF1;ROCK1;PTPRJ;RAC1;MAP4K4;S100A10;LIMS1
regulation of proteolysis (GO:0030162)	7/54	0.00580385	0.0456163	0	0	3.55978	18.3301	CYFIP2;DNAJC1;CSTA;FBXW11;PLAUR;STUB1;AURKAIP1
negative regulation of transforming growth factor beta receptor signaling pathway (GO:0030512)	8/68	0.00595732	0.04672	0	0	3.18867	16.336	PPM1A;TGFB1;UBB;UBC;STUB1;UBA52;ZBTB7A;TGFBR1
apoptotic process (GO:0006915)	18/231	0.00609583	0.0473671	0	0	2.0302	10.3543	CYFIP2;TRADD;PRKCD;CXCR4;CIB1;STK4;CDK11B;RTN4;HSPD1;PYCARD;PLSCR1;PIK3CA;MDM2;PTK2B;BAX;NDUFS1;JAK2;BID
antigen processing and presentation of exogenous peptide antigen via MHC class II (GO:0019886)	10/98	0.006228	0.0473671	0	0	2.72044	13.8163	ARF1;FCER1G;CAPZB;CAPZA1;CLTC;DCTN3;CAPZA2;AP1S2;AP2S1;RAB7A
regulation of peptidyl-serine phosphorylation (GO:0033135)	10/98	0.006228	0.0473671	0	0	2.72044	13.8163	HSP90AA1;PAK1;RASSF2;TGFB1;PDCD10;NSD1;NCK2;PARK7;TXN;STK4
regulation of defense response (GO:0031347)	9/83	0.0062418	0.0473671	0	0	2.91009	14.773	FGR;GRN;SBNO2;BCL6;PARK7;JAK2;BIRC2;FOXP1;BRD4
translation (GO:0006412)	17/214	0.00627061	0.0473671	0	0	2.07227	10.5103	RPL41;MRPS34;MRPS21;RRBP1;MRPS18C;TUFM;RPS26;MRPL52;TRMT112;MRPL51;EEF1D;EIF4EBP2;RPL38;ETF1;UBA52;RSL24D1;ZC3H15
endoplasmic reticulum mannose trimming (GO:1904380)	2021-04-19	0.00630836	0.0473671	0	0	6.36053	32.2217	UBB;EDEM2;UBC;UBA52
negative regulation of RNA metabolic process (GO:0051253)	2021-04-19	0.00630836	0.0473671	0	0	6.36053	32.2217	RPS26;PTBP1;TGFB1;TMBIM6
negative regulation of RNA splicing (GO:0033119)	2021-04-19	0.00630836	0.0473671	0	0	6.36053	32.2217	RPS26;PTBP1;SRSF4;TMBIM6
negative regulation of T cell receptor signaling pathway (GO:0050860)	2021-04-19	0.00630836	0.0473671	0	0	6.36053	32.2217	LGALS3;LAPTM5;PTPRJ;EZR
positive regulation of cellular protein catabolic process (GO:1903364)	2021-04-19	0.00630836	0.0473671	0	0	6.36053	32.2217	HSP90AA1;MSN;PTTG1IP;EZR
regulation of exosomal secretion (GO:1903541)	2021-04-19	0.00630836	0.0473671	0	0	6.36053	32.2217	PDCD6IP;VPS4B;CHMP2A;RAB7A
B cell homeostasis (GO:0001782)	2021-03-10	0.00637023	0.0473671	0	0	10.2138	51.6424	DOCK11;PPP2R3C;NCKAP1L
cellular response to oxygen levels (GO:0071453)	2021-03-10	0.00637023	0.0473671	0	0	10.2138	51.6424	ATP6V1A;NDUFS2;CPEB4
dosage compensation (GO:0007549)	2021-03-10	0.00637023	0.0473671	0	0	10.2138	51.6424	SMCHD1;YTHDC1;HNRNPU
formation of translation preinitiation complex (GO:0001731)	2021-03-10	0.00637023	0.0473671	0	0	10.2138	51.6424	EIF2S3;EIF5;EIF2S2
modification-dependent macromolecule catabolic process (GO:0043632)	2021-03-10	0.00637023	0.0473671	0	0	10.2138	51.6424	UBB;UBC;UBA52
monocyte activation (GO:0042117)	2021-03-10	0.00637023	0.0473671	0	0	10.2138	51.6424	DYSF;ADAM10;FOXP1
negative regulation of lymphocyte apoptotic process (GO:0070229)	2021-03-10	0.00637023	0.0473671	0	0	10.2138	51.6424	BCL6;IRS2;FOXP1
pinocytosis (GO:0006907)	2021-03-10	0.00637023	0.0473671	0	0	10.2138	51.6424	PYCARD;MAPKAPK2;DOCK2
positive regulation of keratinocyte migration (GO:0051549)	2021-03-10	0.00637023	0.0473671	0	0	10.2138	51.6424	MMP9;ARF6;MAP4K4
protein localization to endosome (GO:0036010)	2021-03-10	0.00637023	0.0473671	0	0	10.2138	51.6424	TMEM30A;PACSIN2;ARF6
regulation of endoplasmic reticulum unfolded protein response (GO:1900101)	2021-03-10	0.00637023	0.0473671	0	0	10.2138	51.6424	HSPA5;BAX;PIK3R1
regulation of granulocyte differentiation (GO:0030852)	2021-03-10	0.00637023	0.0473671	0	0	10.2138	51.6424	TESC;RARA;RUNX1
regulation of hydrogen peroxide-induced cell death (GO:1903205)	2021-03-10	0.00637023	0.0473671	0	0	10.2138	51.6424	LRRK2;PARK7;TXN
regulation of tau-protein kinase activity (GO:1902947)	2021-03-10	0.00637023	0.0473671	0	0	10.2138	51.6424	RB1;EGR1;HSP90AA1
activation of protein kinase activity (GO:0032147)	11/114	0.00643136	0.0477226	0	0	2.55788	12.9085	OSBPL8;PAK1;TAOK3;PRKCD;PTK2B;PARK7;TXN;STK4;JAK2;MARK2;MAP4K4
regulated exocytosis (GO:0045055)	15/180	0.00646565	0.0477909	0	0	2.18124	10.9962	CD63;TMED10;TGFB1;WDR1;ACTN1;APLP2;ACTN4;DNAJC5;PSAP;SDF4;MYH9;FLNA;QSOX1;TIMP1;FERMT3
ATP-dependent chromatin remodeling (GO:0043044)	6/42	0.00646724	0.0477909	0	0	3.98088	20.0676	ZNHIT1;RBBP4;MBD2;SMARCA5;HNRNPC;SMARCA2
cell projection organization (GO:0030030)	2021-05-30	0.00653892	0.0478275	0	0	4.77385	24.0124	GSN;PACSIN2;CAPG;NCKAP1L;RAC1
extrinsic apoptotic signaling pathway via death domain receptors (GO:0008625)	2021-05-30	0.00653892	0.0478275	0	0	4.77385	24.0124	SORT1;TRADD;BAX;BID;TNFRSF1A
Golgi to plasma membrane protein transport (GO:0043001)	2021-05-30	0.00653892	0.0478275	0	0	4.77385	24.0124	MACF1;GOLPH3;GCC2;GOLGA7;SPTBN1
negative regulation of cytoskeleton organization (GO:0051494)	2021-05-30	0.00653892	0.0478275	0	0	4.77385	24.0124	ARFGEF1;PIK3CA;PRKCD;MYADM;CORO1A
protein N-linked glycosylation via asparagine (GO:0018279)	2021-05-30	0.00653892	0.0478275	0	0	4.77385	24.0124	OST4;DPM3;DAD1;MGAT1;STT3B
mitochondrial transport (GO:0006839)	7/56	0.0070921	0.051562	0	0	3.41413	16.8957	BCAP31;TIMM8B;HSP90AA1;AIP;SLC25A5;MFF;TOMM20
peptidyl-tyrosine modification (GO:0018212)	7/56	0.0070921	0.051562	0	0	3.41413	16.8957	FGR;TPST2;ABI1;PTK2B;PTPN6;JAK2;JAK3
DNA-templated transcription, termination (GO:0006353)	8/70	0.00709265	0.051562	0	0	3.08548	15.2691	SETX;POLR2A;PCF11;CPSF2;PAPOLA;SNRPG;POLR2F;SNRPB
antigen processing and presentation of peptide antigen via MHC class II (GO:0002495)	10/100	0.00716606	0.0519902	0	0	2.6597	13.1347	ARF1;FCER1G;CAPZB;CAPZA1;CLTC;DCTN3;CAPZA2;AP1S2;AP2S1;RAB7A
positive regulation of phosphorylation (GO:0042327)	19/253	0.00724493	0.0523895	0	0	1.95098	9.61337	HSP90AA1;TGFB1;RALB;LMO4;LRRK2;LIMK2;PLAUR;CIB1;STK4;MMP9;CAMKK2;PAK1;CCND3;SLCO3A1;NPTN;NCKAP1L;KRAS;RAC1;ZNF622
negative regulation of type I interferon production (GO:0032480)	6/43	0.00726494	0.0523895	0	0	3.87309	19.0738	PYCARD;YY1;PCBP2;REL;TAX1BP1;SIRPA
substantia nigra development (GO:0021762)	6/43	0.00726494	0.0523895	0	0	3.87309	19.0738	G6PD;HSPA5;CALM3;ZNF148;CALM2;COX6B1
negative regulation of peptidyl-tyrosine phosphorylation (GO:0050732)	2021-05-31	0.00754224	0.0540627	0	0	4.59	22.4324	SOCS3;PRKCD;SH3BP5;PTPN6;SAMSN1
peptidyl-asparagine modification (GO:0018196)	2021-05-31	0.00754224	0.0540627	0	0	4.59	22.4324	OST4;DPM3;DAD1;MGAT1;STT3B
phospholipid translocation (GO:0045332)	2021-05-31	0.00754224	0.0540627	0	0	4.59	22.4324	ATP8B4;PLSCR1;TMEM30A;ATP11B;ATP11A
cellular response to misfolded protein (GO:0071218)	2021-04-20	0.00763719	0.0542013	0	0	5.96269	29.0665	VCP;TOR1A;DNAJB14;STUB1
cortical actin cytoskeleton organization (GO:0030866)	2021-04-20	0.00763719	0.0542013	0	0	5.96269	29.0665	FMNL1;ROCK1;NCKAP1L;ARF6
establishment of epithelial cell polarity (GO:0090162)	2021-04-20	0.00763719	0.0542013	0	0	5.96269	29.0665	SLC9A3R1;GOLPH3;MSN;EZR
positive regulation of interferon-alpha production (GO:0032727)	2021-04-20	0.00763719	0.0542013	0	0	5.96269	29.0665	DHX9;STAT1;DHX36;HSPD1
protein targeting to lysosome (GO:0006622)	2021-04-20	0.00763719	0.0542013	0	0	5.96269	29.0665	HSPA8;LAPTM5;GCC2;RAB7A
regulation of cell adhesion (GO:0030155)	12/133	0.00769528	0.0545057	0	0	2.37605	11.5646	CD164;ROCK1;ARHGDIA;TESC;MYADM;ADAM10;CXCR4;PTK2B;ATM;PTPRJ;PLXNC1;SIPA1
modification-dependent protein catabolic process (GO:0019941)	16/201	0.00771367	0.0545282	0	0	2.07557	10.0971	UBE2I;UBE2B;PSMD13;UBR4;UBE4A;RNF7;RNF144B;UBB;KLHL8;UBC;MDM2;TRIP12;UBA1;STUB1;UBA52;UBE2K
negative regulation of phosphorylation (GO:0042326)	9/86	0.00785169	0.0553946	0	0	2.79627	13.5536	TGFB1;ROCK1;LRRK2;MYADM;HNRNPU;SIRPA;CIB1;IRS2;PARK7
intracellular protein transmembrane transport (GO:0065002)	6/44	0.00813134	0.0571426	0	0	3.77097	18.146	HSPA5;SEC61G;ROMO1;TOMM20;HSPD1;SEC63
positive regulation of stress fiber assembly (GO:0051496)	6/44	0.00813134	0.0571426	0	0	3.77097	18.146	PAK1;PXN;RAC1;CD47;TGFBR1;S100A10
mitotic sister chromatid segregation (GO:0000070)	10/102	0.0082098	0.057581	0	0	2.60161	12.4941	RB1;NIPBL;SET;PDCD6IP;VPS4B;CSNK2B;CHMP2B;CHMP2A;CHMP4B;SMC1A
cellular response to UV-A (GO:0071492)	2021-03-11	0.00849848	0.0577961	0	0	8.93665	42.6087	MME;TIMP1;MMP9
erythrocyte development (GO:0048821)	2021-03-11	0.00849848	0.0577961	0	0	8.93665	42.6087	G6PD;NCKAP1L;ZBTB7A
establishment of epithelial cell apical/basal polarity (GO:0045198)	2021-03-11	0.00849848	0.0577961	0	0	8.93665	42.6087	SLC9A3R1;MSN;EZR
Golgi inheritance (GO:0048313)	2021-03-11	0.00849848	0.0577961	0	0	8.93665	42.6087	GOLGA2;PDCD10;YWHAZ
interleukin-35-mediated signaling pathway (GO:0070757)	2021-03-11	0.00849848	0.0577961	0	0	8.93665	42.6087	STAT1;STAT3;JAK2
negative regulation of platelet-derived growth factor receptor signaling pathway (GO:0010642)	2021-03-11	0.00849848	0.0577961	0	0	8.93665	42.6087	SLC9A3R1;PTPRJ;PTPN12
negative regulation of receptor signaling pathway via STAT (GO:1904893)	2021-03-11	0.00849848	0.0577961	0	0	8.93665	42.6087	SOCS3;BCL3;ADIPOR1
positive regulation of actin nucleation (GO:0051127)	2021-03-11	0.00849848	0.0577961	0	0	8.93665	42.6087	FCHSD2;GSN;WASF2
positive regulation of posttranscriptional gene silencing (GO:0060148)	2021-03-11	0.00849848	0.0577961	0	0	8.93665	42.6087	DHX9;STAT3;PUM1
positive regulation of transcription elongation from RNA polymerase II promoter (GO:0032968)	2021-03-11	0.00849848	0.0577961	0	0	8.93665	42.6087	EAPP;SUPT6H;BRD4
positive regulation of vacuole organization (GO:0044090)	2021-03-11	0.00849848	0.0577961	0	0	8.93665	42.6087	GRN;RALB;PIP4K2A
positive regulation of viral release from host cell (GO:1902188)	2021-03-11	0.00849848	0.0577961	0	0	8.93665	42.6087	VAPA;CHMP2B;CHMP2A
regulation of lipid kinase activity (GO:0043550)	2021-03-11	0.00849848	0.0577961	0	0	8.93665	42.6087	RB1;PPP2R5A;PIK3R1
regulation of T cell apoptotic process (GO:0070232)	2021-03-11	0.00849848	0.0577961	0	0	8.93665	42.6087	LGALS3;PRELID1;JAK3
synaptic vesicle transport (GO:0048489)	2021-03-11	0.00849848	0.0577961	0	0	8.93665	42.6087	TOR1A;KIF5B;RAB27A
T cell homeostasis (GO:0043029)	2021-03-11	0.00849848	0.0577961	0	0	8.93665	42.6087	PPP2R3C;NCKAP1L;JAK3
nucleosome assembly (GO:0006334)	7/58	0.00858082	0.0580411	0	0	3.2799	15.6065	BRD2;RBBP4;HAT1;UBN1;HMGB2;SMARCA5;NAP1L4
positive regulation of protein binding (GO:0032092)	7/58	0.00858082	0.0580411	0	0	3.2799	15.6065	TCF7L2;RALB;EPB41;LRRK2;STK4;MMP9;MARK3
intra-Golgi vesicle-mediated transport (GO:0006891)	5/32	0.00864787	0.0580411	0	0	4.41977	20.9959	COPB2;GABARAPL2;TRAPPC10;RAB6A;COPE
positive regulation of lamellipodium organization (GO:1902745)	5/32	0.00864787	0.0580411	0	0	4.41977	20.9959	AKIRIN1;PIK3CA;PIK3R1;RAC1;WASF2
regulation of cellular amide metabolic process (GO:0034248)	5/32	0.00864787	0.0580411	0	0	4.41977	20.9959	RBM3;MTPN;TMED10;ROCK1;PRKCD
regulation of cellular biosynthetic process (GO:0031326)	5/32	0.00864787	0.0580411	0	0	4.41977	20.9959	SIRPA;RAC1;CD47;ADIPOR1;JAK2
regulation of centrosome duplication (GO:0010824)	5/32	0.00864787	0.0580411	0	0	4.41977	20.9959	PDCD6IP;VPS4B;CHMP2B;CHMP2A;CHMP4B
antigen processing and presentation of exogenous peptide antigen (GO:0002478)	10/103	0.00877361	0.058775	0	0	2.5735	12.1881	ARF1;FCER1G;CAPZB;CAPZA1;CLTC;DCTN3;CAPZA2;AP1S2;AP2S1;RAB7A
positive regulation of cysteine-type endopeptidase activity involved in apoptotic process (GO:0043280)	11/119	0.00880134	0.0588507	0	0	2.43882	11.5426	PYCARD;BCAP31;VCP;GSN;TRADD;LAPTM5;RPS27L;BAX;JAK2;BID;HSPD1
DNA metabolic process (GO:0006259)	20/277	0.00905771	0.0602327	0	0	1.86998	8.79663	TOP2B;TCF7L2;USP7;VCP;PARP4;UBE2B;XRCC5;USP3;CNBP;HMGB2;DDX21;PARK7;SMC1A;BACH1;UBB;TDG;UBC;ATM;TOPBP1;UBA52
regulation of pri-miRNA transcription by RNA polymerase II (GO:1902893)	6/45	0.00906953	0.0602327	0	0	3.67408	17.2786	EGR1;DDX5;JUN;TGFB1;STAT3;NR3C1
regulation of receptor signaling pathway via JAK-STAT (GO:0046425)	6/45	0.00906953	0.0602327	0	0	3.67408	17.2786	SOCS3;BCL3;OCIAD1;ADIPOR1;JAK2;JAK3
endoplasmic reticulum organization (GO:0007029)	8/73	0.00909204	0.0602327	0	0	2.94262	13.8313	TRAM1;SERP1;VAPA;TMEM33;LRRK2;SEC61G;LMAN2;RTN4
insulin receptor signaling pathway (GO:0008286)	8/73	0.00909204	0.0602327	0	0	2.94262	13.8313	ATP6V1A;ATP6V0E1;PIK3CA;IRS2;GRB2;PIK3R1;ATP6V1E1;ATP6V1C1
neurotrophin signaling pathway (GO:0038179)	2021-04-21	0.00913761	0.0604229	0	0	5.61165	26.3487	RAP1A;KIDINS220;SORT1;GRB2
macroautophagy (GO:0016236)	11/120	0.0093473	0.0616956	0	0	2.41632	11.2907	GABARAPL2;VCP;VTA1;VPS4B;CSNK2B;CHMP2B;CHMP2A;PLEKHM1;PIP4K2A;CHMP4B;TOMM20
translational elongation (GO:0006414)	10/104	0.00936662	0.0617095	0	0	2.54599	11.8913	MRPL52;MRPL20;MRPL51;EEF1D;MRPS34;LTN1;MRPS21;AURKAIP1;MRPS18C;TUFM
selective autophagy (GO:0061912)	7/59	0.0094057	0.0618532	0	0	3.21665	15.0103	UBB;UBC;UFC1;ATM;PARK7;UBA52;RAB7A
positive regulation of inflammatory response (GO:0050729)	9/89	0.00975989	0.0640649	0	0	2.69099	12.4579	GRN;DHX9;DDT;TRADD;NINJ1;IL16;CD47;TNFRSF1A;LILRA5
apoptotic mitochondrial changes (GO:0008637)	5/33	0.00986064	0.0646079	0	0	4.2617	19.6857	BAX;NDUFS1;MFF;BID;HSPD1
positive regulation of smooth muscle cell proliferation (GO:0048661)	6/46	0.0100826	0.0657017	0	0	3.58204	16.4665	JUN;STAT1;ID2;IL6R;MMP9;FOXP1
regulation of cellular protein localization (GO:1903827)	6/46	0.0100826	0.0657017	0	0	3.58204	16.4665	PTPN1;VCP;HSP90AA1;RALB;TOR1A;KCNAB2
spliceosomal complex assembly (GO:0000245)	6/46	0.0100826	0.0657017	0	0	3.58204	16.4665	SETX;YTHDC1;CELF2;SNRPG;SRSF5;SNRNP200
positive regulation of NF-kappaB transcription factor activity (GO:0051092)	13/155	0.0102524	0.0666872	0	0	2.19373	10.0478	MTPN;DHX9;TRADD;STAT3;CIB1;NFKB1;PYCARD;UBB;SLCO3A1;UBC;FLOT2;UBA52;ZBTB7A
positive regulation of autophagy (GO:0010508)	9/90	0.0104678	0.0679646	0	0	2.65763	12.1173	TMEM59;ROCK1;LRRK2;TFEB;WAC;GNAI3;PARK7;ATF6;CAMKK2
positive regulation of cell population proliferation (GO:0008284)	30/474	0.010552	0.0682942	0	0	1.62822	7.41076	CDC123;GRN;DHX9;HNRNPU;IRS2;CIB1;PAK1;PDCD10;CTSH;PTK2B;ROMO1;TIMP1;IL6R;TCF7L2;TGFB1;STAT1;CNBP;ADAM10;TGFBR1;FOXP1;CCPG1;ID2;DNAJA2;RARA;MDM2;PTPN6;KRAS;CD47;SLC25A5;EAPP
fibroblast growth factor receptor signaling pathway (GO:0008543)	8/75	0.0106407	0.0682942	0	0	2.85448	12.9681	SETX;PTBP1;POLR2A;HNRNPH1;POLR2F;GRB2;GTF2F2;POLR2J
integrin-mediated signaling pathway (GO:0007229)	8/75	0.0106407	0.0682942	0	0	2.85448	12.9681	FGR;ZYX;ADAM10;MYH9;PTK2B;CD47;PRAM1;FERMT3
positive regulation of T cell activation (GO:0050870)	8/75	0.0106407	0.0682942	0	0	2.85448	12.9681	PYCARD;NCK2;FLOT2;SIRPA;NCKAP1L;CD47;JAK3;HSPD1
regulation of phosphatidylinositol 3-kinase signaling (GO:0014066)	10/106	0.010644	0.0682942	0	0	2.49269	11.3237	FGR;SLC9A3R1;PIK3CA;PIP4K2A;IRS2;PTPN6;PIK3R1;PPP2R5C;JAK2;HCST
protein dephosphorylation (GO:0006470)	12/139	0.0107585	0.0682942	0	0	2.26309	10.2564	PTPRE;PPM1A;PTPN1;UBLCP1;FBXW11;CTDSP2;PPP2R5A;PTPRJ;PTPN6;PPP2R5C;PTPN12;PPP1CA
regulation of signal transduction by p53 class mediator (GO:1901796)	13/156	0.0107852	0.0682942	0	0	2.17827	9.86666	USP7;RMI1;TAF10;PPP2R5C;HIPK1;ING2;RBBP4;CSNK2B;MDM2;PIP4K2A;ATM;TOPBP1;BRD7
cell projection assembly (GO:0030031)	2021-04-22	0.0108177	0.0682942	0	0	5.29961	23.9891	GSN;CAPG;NCKAP1L;RAC1
error-free translesion synthesis (GO:0070987)	2021-04-22	0.0108177	0.0682942	0	0	5.29961	23.9891	VCP;UBB;UBC;UBA52
negative regulation of B cell activation (GO:0050869)	2021-04-22	0.0108177	0.0682942	0	0	5.29961	23.9891	ID2;LAPTM5;ATM;SAMSN1
proteasomal ubiquitin-independent protein catabolic process (GO:0010499)	2021-04-22	0.0108177	0.0682942	0	0	5.29961	23.9891	PSMB4;PSMA4;PSMB3;PSMB1
regulation of membrane protein ectodomain proteolysis (GO:0051043)	2021-04-22	0.0108177	0.0682942	0	0	5.29961	23.9891	ROCK1;TIMP2;FURIN;TIMP1
dosage compensation by inactivation of X chromosome (GO:0009048)	2021-03-12	0.0109949	0.0682942	0	0	7.94327	35.8267	SMCHD1;YTHDC1;HNRNPU
maintenance of protein localization in endoplasmic reticulum (GO:0035437)	2021-03-12	0.0109949	0.0682942	0	0	7.94327	35.8267	HSPA5;RER1;KDELR1
mitochondrial electron transport, ubiquinol to cytochrome c (GO:0006122)	2021-03-12	0.0109949	0.0682942	0	0	7.94327	35.8267	UQCRQ;UQCRFS1;UQCR11
mRNA transcription (GO:0009299)	2021-03-12	0.0109949	0.0682942	0	0	7.94327	35.8267	DDX5;SUPT6H;HIPK3
negative regulation of release of sequestered calcium ion into cytosol (GO:0051280)	2021-03-12	0.0109949	0.0682942	0	0	7.94327	35.8267	GSTO1;CALM3;CALM2
negative regulation of ryanodine-sensitive calcium-release channel activity (GO:0060315)	2021-03-12	0.0109949	0.0682942	0	0	7.94327	35.8267	GSTO1;CALM3;CALM2
regulation of actin filament depolymerization (GO:0030834)	2021-03-12	0.0109949	0.0682942	0	0	7.94327	35.8267	MTPN;PIK3CA;WDR1
regulation of actin nucleation (GO:0051125)	2021-03-12	0.0109949	0.0682942	0	0	7.94327	35.8267	ARF1;GSN;CORO1A
regulation of amyloid precursor protein catabolic process (GO:1902991)	2021-03-12	0.0109949	0.0682942	0	0	7.94327	35.8267	TMED10;ROCK1;FLOT2
regulation of B cell apoptotic process (GO:0002902)	2021-03-12	0.0109949	0.0682942	0	0	7.94327	35.8267	BCL6;IRS2;FOXP1
regulation of CD4-positive, alpha-beta T cell differentiation (GO:0043370)	2021-03-12	0.0109949	0.0682942	0	0	7.94327	35.8267	NCKAP1L;ZBTB7B;RUNX1
regulation of keratinocyte migration (GO:0051547)	2021-03-12	0.0109949	0.0682942	0	0	7.94327	35.8267	MMP9;ARF6;MAP4K4
replicative senescence (GO:0090399)	2021-03-12	0.0109949	0.0682942	0	0	7.94327	35.8267	MME;ATM;ROMO1
transcription by RNA polymerase II (GO:0006366)	22/320	0.0110289	0.0683867	0	0	1.77463	7.99868	DDX5;GTF2A2;TAF10;CPSF2;DDX21;ARRB2;NR3C1;GTF2F2;SUPT6H;NFKB1;SETX;POLR2A;PCF11;TBL1XR1;RARA;PAPOLA;SNRPG;POLR2F;E2F3;ZBTB7B;POLR2J;SNRPB
cellular response to organic substance (GO:0071310)	11/123	0.0111428	0.068548	0	0	2.35123	10.5734	STAT5B;TGFB1;MME;LRRK2;STAT3;CXCR4;CIB1;PTPN6;PARK7;PTPN12;TGFBR1
epidermal growth factor receptor signaling pathway (GO:0007173)	6/47	0.0111735	0.068548	0	0	3.4945	15.705	TGFB1;PIK3CA;NCK2;PTK2B;GRB2;PIK3R1
organelle disassembly (GO:1903008)	5/34	0.0111852	0.068548	0	0	4.11453	18.4873	GOLGA2;VCP;KIF5B;UFC1;MTIF3
positive regulation of pri-miRNA transcription by RNA polymerase II (GO:1902895)	5/34	0.0111852	0.068548	0	0	4.11453	18.4873	EGR1;JUN;TGFB1;STAT3;NR3C1
protein destabilization (GO:0031648)	5/34	0.0111852	0.068548	0	0	4.11453	18.4873	GSN;FBXW11;MDM2;CTSH;SERF2
positive regulation of transport (GO:0051050)	9/91	0.0112135	0.068548	0	0	2.62508	11.7883	PYCARD;FCER1G;LMAN2;SIRPA;RAB27A;BAX;CD47;DOCK2;BID
regulation of actin cytoskeleton organization (GO:0032956)	9/91	0.0112135	0.068548	0	0	2.62508	11.7883	PAK1;PIK3CA;ROCK1;ARHGDIA;PRKCD;PTK2B;RAC1;EZR;CORO1A
toll-like receptor signaling pathway (GO:0002224)	9/91	0.0112135	0.068548	0	0	2.62508	11.7883	RPS6KA3;MAP3K1;UBB;MAPKAPK2;UBC;CNPY3;UBA52;BIRC2;HSPD1
regulation of DNA-templated transcription, initiation (GO:2000142)	7/61	0.011227	0.068548	0	0	3.09719	13.9046	SETX;TCF7L2;JUN;MED30;BAX;NFKB1;TNRC6B
negative regulation of kinase activity (GO:0033673)	7/62	0.0122277	0.074404	0	0	3.04072	13.3915	RB1;HNRNPU;PPP2R5A;IRS2;SMCR8;PARK7;TRIB1
stress-activated MAPK cascade (GO:0051403)	7/62	0.0122277	0.074404	0	0	3.04072	13.3915	MAP2K3;UBB;FBXW11;UBC;TRIB1;UBA52;NFKB1
Golgi to plasma membrane transport (GO:0006893)	6/48	0.0123452	0.0748648	0	0	3.41112	14.9901	MACF1;GOLPH3;GCC2;CCDC93;GOLGA7;SPTBN1
regulation of interleukin-10 production (GO:0032653)	6/48	0.0123452	0.0748648	0	0	3.41112	14.9901	PYCARD;STAT3;CD47;JAK3;HSPD1;LILRA5
positive regulation of tumor necrosis factor production (GO:0032760)	8/77	0.0123762	0.0749265	0	0	2.77145	12.1721	PYCARD;IFNGR1;DHX9;DDT;STAT3;PTPRJ;JAK2;LILRA5
platelet degranulation (GO:0002576)	11/125	0.0124788	0.0754199	0	0	2.30974	10.1252	CD63;TGFB1;WDR1;ACTN1;APLP2;PSAP;FLNA;QSOX1;ACTN4;TIMP1;FERMT3
intracellular pH reduction (GO:0051452)	5/35	0.012626	0.0760234	0	0	3.97717	17.3882	ATP6V1A;ATP6V0E1;ATP6V1E1;ATP6V1C1;RAB7A
regulation of autophagosome assembly (GO:2000785)	5/35	0.012626	0.0760234	0	0	3.97717	17.3882	RALB;LRRK2;PIP4K2A;CHMP4B;SMCR8
membrane protein ectodomain proteolysis (GO:0006509)	2021-04-23	0.0126847	0.0760234	0	0	5.02042	21.926	NCSTN;SPPL2A;ADAM10;MYH9
positive regulation of protein autophosphorylation (GO:0031954)	2021-04-23	0.0126847	0.0760234	0	0	5.02042	21.926	RAP2C;RASSF2;CALM3;CALM2
positive regulation of transcription initiation from RNA polymerase II promoter (GO:0060261)	2021-04-23	0.0126847	0.0760234	0	0	5.02042	21.926	PSMC6;MED30;SUB1;DHX36
actin cytoskeleton reorganization (GO:0031532)	7/63	0.013291	0.0793915	0	0	2.98627	12.9027	PTPN1;PAK1;GSN;MYH9;FLNA;GRB2;EZR
positive regulation of viral process (GO:0048524)	7/63	0.013291	0.0793915	0	0	2.98627	12.9027	POLR2A;DHX9;POLR2F;ADAR;GTF2F2;POLR2J;RAB7A
mitotic cytokinesis (GO:0000281)	6/49	0.0136005	0.0806981	0	0	3.33161	14.3181	USP8;PDCD6IP;SON;ROCK1;CHMP4B;SPTBN1
response to hydrogen peroxide (GO:0042542)	6/49	0.0136005	0.0806981	0	0	3.33161	14.3181	SETX;STK24;PDCD10;PRKCD;SIRPA;PARK7
positive regulation of epithelial cell migration (GO:0010634)	9/94	0.0136899	0.0806981	0	0	2.53203	10.8652	GRN;CTSH;PTK2B;RAC1;MMP9;RTN4;FOXP1;ARF6;MAP4K4
DNA replication-independent nucleosome organization (GO:0034724)	2021-03-13	0.01387	0.0806981	0	0	7.14857	30.5818	RBBP4;HAT1;UBN1
Golgi ribbon formation (GO:0090161)	2021-03-13	0.01387	0.0806981	0	0	7.14857	30.5818	GOLGA2;GOLPH3;GCC2
macrophage activation involved in immune response (GO:0002281)	2021-03-13	0.01387	0.0806981	0	0	7.14857	30.5818	GRN;SBNO2;DYSF
negative regulation of autophagosome assembly (GO:1902902)	2021-03-13	0.01387	0.0806981	0	0	7.14857	30.5818	LRRK2;CHMP4B;SMCR8
negative regulation of hydrogen peroxide-induced cell death (GO:1903206)	2021-03-13	0.01387	0.0806981	0	0	7.14857	30.5818	LRRK2;PARK7;TXN
positive regulation of fatty acid biosynthetic process (GO:0045723)	2021-03-13	0.01387	0.0806981	0	0	7.14857	30.5818	LPGAT1;ELOVL5;MID1IP1
positive regulation of histone deacetylation (GO:0031065)	2021-03-13	0.01387	0.0806981	0	0	7.14857	30.5818	ING2;NIPBL;ZBTB7B
regulation of mRNA metabolic process (GO:1903311)	2021-03-13	0.01387	0.0806981	0	0	7.14857	30.5818	DHX9;CDK11B;SUPT6H
regulation of protein exit from endoplasmic reticulum (GO:0070861)	2021-03-13	0.01387	0.0806981	0	0	7.14857	30.5818	TMEM30A;SAR1A;GCC2
regulation of retrograde protein transport, ER to cytosol (GO:1904152)	2021-03-13	0.01387	0.0806981	0	0	7.14857	30.5818	BCAP31;ERLEC1;EDEM2
response to interleukin-6 (GO:0070741)	2021-03-13	0.01387	0.0806981	0	0	7.14857	30.5818	SBNO2;SELPLG;NFKB1
synaptic vesicle localization (GO:0097479)	2021-03-13	0.01387	0.0806981	0	0	7.14857	30.5818	TOR1A;KIF5B;RAB27A
transcription preinitiation complex assembly (GO:0070897)	2021-03-13	0.01387	0.0806981	0	0	7.14857	30.5818	DR1;GTF2A2;BDP1
axonal transport (GO:0098930)	5/36	0.0141872	0.0816164	0	0	3.84867	16.3777	BLOC1S1;FBXW11;KIF1B;AP3B1;PAFAH1B1
cellular response to heat (GO:0034605)	5/36	0.0141872	0.0816164	0	0	3.84867	16.3777	VCP;HSP90AA1;HSBP1;DHX36;STUB1
macrophage activation (GO:0042116)	5/36	0.0141872	0.0816164	0	0	3.84867	16.3777	SBNO2;IFNGR1;DYSF;JAK2;FOXP1
membrane assembly (GO:0071709)	5/36	0.0141872	0.0816164	0	0	3.84867	16.3777	CHMP2A;FLOT2;CHMP4B;SPTBN1;S100A10
platelet aggregation (GO:0070527)	5/36	0.0141872	0.0816164	0	0	3.84867	16.3777	RAP2B;ACTN1;FLNA;MYH9;FERMT3
regulation of receptor internalization (GO:0002090)	5/36	0.0141872	0.0816164	0	0	3.84867	16.3777	CD63;ARF1;RIN3;ARRB2;ANKRD13A
transferrin transport (GO:0033572)	5/36	0.0141872	0.0816164	0	0	3.84867	16.3777	ATP6V1A;ATP6V0E1;CLTC;ATP6V1E1;ATP6V1C1
positive regulation of proteasomal ubiquitin-dependent protein catabolic process (GO:0032436)	8/79	0.014311	0.0818505	0	0	2.6931	11.4369	BCAP31;RNF144B;VCP;CSNK1A1;LRRK2;MDM2;STUB1;TRIB1
positive regulation of ubiquitin-dependent protein catabolic process (GO:2000060)	8/79	0.014311	0.0818505	0	0	2.6931	11.4369	RNF144B;VCP;CSNK1A1;LRRK2;LAPTM5;MDM2;STUB1;TRIB1
regulation of extrinsic apoptotic signaling pathway (GO:2001236)	7/64	0.014419	0.0818505	0	0	2.93372	12.4367	PYCARD;LGALS3;TCF7L2;TRADD;PARK7;BID;TGFBR1
regulation of transcription initiation from RNA polymerase II promoter (GO:0060260)	7/64	0.014419	0.0818505	0	0	2.93372	12.4367	TCF7L2;MED30;SUB1;DHX36;BAX;NFKB1;TNRC6B
positive regulation of cellular biosynthetic process (GO:0031328)	14/180	0.0146947	0.0818505	0	0	2.02091	8.52879	EGR1;HSP90AA1;LPGAT1;DHX9;ELOVL5;NSUN5;MID1IP1;RPS27L;IRS2;PARK7;RBM3;BCL3;HNRNPD;EIF3D
lipid translocation (GO:0034204)	2021-04-24	0.0147454	0.0818505	0	0	4.76915	20.1107	ATP8B4;TMEM30A;ATP11B;ATP11A
protein insertion into mitochondrial membrane (GO:0051204)	2021-04-24	0.0147454	0.0818505	0	0	4.76915	20.1107	TIMM8B;HSP90AA1;BAX;ROMO1
iron ion transport (GO:0006826)	6/50	0.0149424	0.0818505	0	0	3.25572	13.6856	ATP6V1A;ATP6V0E1;CLTC;SLC40A1;ATP6V1E1;ATP6V1C1
positive regulation of cell morphogenesis involved in differentiation (GO:0010770)	6/50	0.0149424	0.0818505	0	0	3.25572	13.6856	MYADM;FLNA;CIB1;RAC1;S100A10;LIMS1
constitutive secretory pathway (GO:0045054)	2021-02-05	0.0150272	0.0818505	0	0	15.8718	66.6281	TMEM167B;TMEM167A
CRD-mediated mRNA stabilization (GO:0070934)	2021-02-05	0.0150272	0.0818505	0	0	15.8718	66.6281	DHX9;HNRNPU
mannose trimming involved in glycoprotein ERAD pathway (GO:1904382)	2021-02-05	0.0150272	0.0818505	0	0	15.8718	66.6281	EDEM2;MAN1A1
monocyte extravasation (GO:0035696)	2021-02-05	0.0150272	0.0818505	0	0	15.8718	66.6281	SIRPA;CD47
negative regulation of metallopeptidase activity (GO:1905049)	2021-02-05	0.0150272	0.0818505	0	0	15.8718	66.6281	TIMP2;TIMP1
negative regulation of myosin-light-chain-phosphatase activity (GO:0035509)	2021-02-05	0.0150272	0.0818505	0	0	15.8718	66.6281	ROCK1;NCKAP1L
negative regulation of oxidative stress-induced neuron intrinsic apoptotic signaling pathway (GO:1903377)	2021-02-05	0.0150272	0.0818505	0	0	15.8718	66.6281	NONO;PARK7
positive regulation of CD8-positive, alpha-beta T cell differentiation (GO:0043378)	2021-02-05	0.0150272	0.0818505	0	0	15.8718	66.6281	NCKAP1L;RUNX1
positive regulation of DNA demethylation (GO:1901537)	2021-02-05	0.0150272	0.0818505	0	0	15.8718	66.6281	USP7;USP9X
positive regulation of membrane permeability (GO:1905710)	2021-02-05	0.0150272	0.0818505	0	0	15.8718	66.6281	HEBP2;LAPTM5
positive regulation of necrotic cell death (GO:0010940)	2021-02-05	0.0150272	0.0818505	0	0	15.8718	66.6281	HEBP2;SLC6A6
positive regulation of protein monoubiquitination (GO:1902527)	2021-02-05	0.0150272	0.0818505	0	0	15.8718	66.6281	UBB;BIRC2
protein deglycosylation involved in glycoprotein catabolic process (GO:0035977)	2021-02-05	0.0150272	0.0818505	0	0	15.8718	66.6281	EDEM2;MAN1A1
reelin-mediated signaling pathway (GO:0038026)	2021-02-05	0.0150272	0.0818505	0	0	15.8718	66.6281	STAT5A;PAFAH1B1
regulation of Fc-gamma receptor signaling pathway involved in phagocytosis (GO:1905449)	2021-02-05	0.0150272	0.0818505	0	0	15.8718	66.6281	PTPRJ;CD47
regulation of guanyl-nucleotide exchange factor activity (GO:1905097)	2021-02-05	0.0150272	0.0818505	0	0	15.8718	66.6281	CCPG1;PBXIP1
regulation of hormone metabolic process (GO:0032350)	2021-02-05	0.0150272	0.0818505	0	0	15.8718	66.6281	TCF7L2;STUB1
regulation of inflammatory response to wounding (GO:0106014)	2021-02-05	0.0150272	0.0818505	0	0	15.8718	66.6281	GRN;SIGLEC10
regulation of morphogenesis of a branching structure (GO:0060688)	2021-02-05	0.0150272	0.0818505	0	0	15.8718	66.6281	LRRK2;RTN4
regulation of plasma membrane organization (GO:1903729)	2021-02-05	0.0150272	0.0818505	0	0	15.8718	66.6281	GSN;MYH9
regulation of protein import (GO:1904589)	2021-02-05	0.0150272	0.0818505	0	0	15.8718	66.6281	HSPA8;TGFB1
regulation of protein monoubiquitination (GO:1902525)	2021-02-05	0.0150272	0.0818505	0	0	15.8718	66.6281	UBB;BIRC2
regulation of receptor catabolic process (GO:2000644)	2021-02-05	0.0150272	0.0818505	0	0	15.8718	66.6281	PTPN1;LAPTM5
regulation of type B pancreatic cell apoptotic process (GO:2000674)	2021-02-05	0.0150272	0.0818505	0	0	15.8718	66.6281	CAST;TCF7L2
stress granule disassembly (GO:0035617)	2021-02-05	0.0150272	0.0818505	0	0	15.8718	66.6281	VCP;KIF5B
ubiquitin-dependent glycoprotein ERAD pathway (GO:0097466)	2021-02-05	0.0150272	0.0818505	0	0	15.8718	66.6281	EDEM2;MAN1A1
regulation of cell growth (GO:0001558)	16/217	0.015272	0.0830572	0	0	1.90874	7.98185	RB1;MTPN;TGFB1;ADAM10;PTPRJ;CIB1;ENO1;SMARCA2;CDK11B;RTN4;TGFBR1;RPS6KA3;BCL6;RPS6KA1;SIPA1;EIF4G2
positive regulation of cell adhesion (GO:0045785)	8/80	0.0153568	0.0833922	0	0	2.65556	11.0901	CIB1;PTPRJ;NCKAP1L;ATM;RAC1;CD47;JAK2;LIMS1
positive regulation of macromolecule biosynthetic process (GO:0010557)	11/129	0.0155121	0.0841079	0	0	2.23097	9.29453	RBM3;MTPN;DHX9;NSUN5;BCL3;HNRNPD;RPS27L;IRS2;JAK2;EIF3D;NFKB1
translational termination (GO:0006415)	9/96	0.0155518	0.0841959	0	0	2.47357	10.2989	MRPL52;TRMT112;MRPL20;MRPL51;MRPS34;MRPS21;ETF1;AURKAIP1;MRPS18C
mitotic G1 DNA damage checkpoint signaling (GO:0031571)	7/65	0.0156137	0.0842766	0	0	2.88299	11.9921	WAC;MDM2;RPS27L;BAX;ARID3A;ATM;E2F4
regulation of cellular catabolic process (GO:0031329)	7/65	0.0156137	0.0842766	0	0	2.88299	11.9921	ROCK1;IFI16;LRRK2;PSAP;PIP4K2A;SMCR8;ATM
protein modification by small protein conjugation (GO:0032446)	26/409	0.0156589	0.0843931	0	0	1.6328	6.7871	VCP;MGRN1;MYCBP2;ARRB2;RNF7;POM121C;UBB;UBC;RAE1;RANBP2;USP7;UBE2I;UBE2B;USP9X;FBXW11;NUP50;KLHL8;MKRN1;MDM2;UFC1;WAC;STUB1;UBA1;UBA52;UBE2K;UBE2M
lysosome localization (GO:0032418)	5/37	0.015873	0.0850356	0	0	3.72821	15.4465	BLOC1S1;KIF5B;TFEB;PLEKHM1;MYH9
phagocytosis, engulfment (GO:0006911)	5/37	0.015873	0.0850356	0	0	3.72821	15.4465	GSN;BIN2;MYH9;RAC1;ARHGAP25
regulation of erythrocyte differentiation (GO:0045646)	5/37	0.015873	0.0850356	0	0	3.72821	15.4465	STAT5B;STAT1;STAT3;HMGB2;NCKAP1L
tRNA transport (GO:0051031)	5/37	0.015873	0.0850356	0	0	3.72821	15.4465	RANBP2;POM121C;NUP50;TOMM20;RAE1
negative regulation of cytokine production (GO:0001818)	14/182	0.0160418	0.0858115	0	0	1.99664	8.25124	LAPTM5;LILRA5;PYCARD;PCBP2;BCL3;NPTN;RARA;TAX1BP1;SIRPA;NCKAP1L;PTPN6;RAC1;EZR;JAK3
regulation of response to external stimulus (GO:0032101)	11/130	0.0163502	0.0871949	0	0	2.21211	9.09955	FGR;SBNO2;GRN;BCL6;STK24;CXCR4;PARK7;JAK2;BIRC2;FOXP1;BRD4
negative regulation of transport (GO:0051051)	6/51	0.0163734	0.0871949	0	0	3.18321	13.0897	LGALS3;PLSCR1;PXK;DYSF;SIRPA;RAB7A
positive regulation of actin filament bundle assembly (GO:0032233)	6/51	0.0163734	0.0871949	0	0	3.18321	13.0897	PAK1;PXN;RAC1;CD47;TGFBR1;S100A10
positive regulation of tumor necrosis factor superfamily cytokine production (GO:1903557)	8/81	0.0164569	0.0875097	0	0	2.61904	10.7564	PYCARD;IFNGR1;DHX9;DDT;STAT3;PTPRJ;JAK2;LILRA5
protein maturation (GO:0051604)	9/97	0.0165495	0.0877419	0	0	2.44533	10.0293	NCSTN;TSPAN14;MME;TESC;ADAM10;ECE1;FURIN;STUB1;HSPD1
regulation of MAP kinase activity (GO:0043405)	9/97	0.0165495	0.0877419	0	0	2.44533	10.0293	PTPN1;TGFB1;RGS14;PDCD10;LRRK2;PRKCD;STK38;PTPRJ;TRIB1
cellular component disassembly (GO:0022411)	7/66	0.0168771	0.0885964	0	0	2.83398	11.5677	GSN;TIMP2;ADAM10;CAPG;FURIN;TIMP1;MMP9
extracellular matrix disassembly (GO:0022617)	7/66	0.0168771	0.0885964	0	0	2.83398	11.5677	GSN;TIMP2;ADAM10;CAPG;FURIN;TIMP1;MMP9
negative regulation of actin filament polymerization (GO:0030837)	2021-04-25	0.0170057	0.0885964	0	0	4.54181	18.5043	ARFGEF1;GSN;PRKCD;MYADM
negative regulation of antigen receptor-mediated signaling pathway (GO:0050858)	2021-04-25	0.0170057	0.0885964	0	0	4.54181	18.5043	LGALS3;LAPTM5;PTPRJ;EZR
peptide catabolic process (GO:0043171)	2021-04-25	0.0170057	0.0885964	0	0	4.54181	18.5043	ANPEP;CTSH;ECE1;LNPEP
positive regulation of ERBB signaling pathway (GO:1901186)	2021-04-25	0.0170057	0.0885964	0	0	4.54181	18.5043	PLAUR;ARAP1;MMP9;RTN4
protein quality control for misfolded or incompletely synthesized proteins (GO:0006515)	2021-04-25	0.0170057	0.0885964	0	0	4.54181	18.5043	VCP;TOR1A;YME1L1;STUB1
regulation of interferon-alpha production (GO:0032647)	2021-04-25	0.0170057	0.0885964	0	0	4.54181	18.5043	DHX9;STAT1;DHX36;HSPD1
RNA splicing, via transesterification reactions (GO:0000375)	2021-04-25	0.0170057	0.0885964	0	0	4.54181	18.5043	TRA2B;SRSF4;SMNDC1;SRRM1
positive regulation of cellular component organization (GO:0051130)	10/114	0.0171097	0.0885964	0	0	2.29998	9.35657	RB1;LGALS3;VCP;TGFB1;TMEM30A;BAX;PARK7;BID;TGFBR1;RUNX1
positive regulation of alpha-beta T cell differentiation (GO:0046638)	2021-03-14	0.017131	0.0885964	0	0	6.49836	26.428	NCKAP1L;ZBTB7B;RUNX1
positive regulation of protein deacetylation (GO:0090312)	2021-03-14	0.017131	0.0885964	0	0	6.49836	26.428	ING2;NIPBL;ZBTB7B
positive regulation of SMAD protein signal transduction (GO:0060391)	2021-03-14	0.017131	0.0885964	0	0	6.49836	26.428	TGFB1;JAK2;TGFBR1
positive regulation of sodium ion transmembrane transporter activity (GO:2000651)	2021-03-14	0.017131	0.0885964	0	0	6.49836	26.428	WNK1;TESC;ACTN4
regulation of histone deacetylation (GO:0031063)	2021-03-14	0.017131	0.0885964	0	0	6.49836	26.428	ING2;NIPBL;ZBTB7B
response to UV-A (GO:0070141)	2021-03-14	0.017131	0.0885964	0	0	6.49836	26.428	MME;TIMP1;MMP9
response to X-ray (GO:0010165)	2021-03-14	0.017131	0.0885964	0	0	6.49836	26.428	NIPBL;XRCC5;ATM
ephrin receptor signaling pathway (GO:0048013)	8/82	0.0176127	0.0906952	0	0	2.58351	10.4352	NCSTN;PAK1;ROCK1;ARPC1B;NCK2;AP2S1;RAC1;MMP9
positive regulation of cytoskeleton organization (GO:0051495)	8/82	0.0176127	0.0906952	0	0	2.58351	10.4352	PYCARD;VASP;FCHSD2;WDR1;NCK2;PTK2B;NCKAP1L;ARF6
regulation of gene expression, epigenetic (GO:0040029)	8/82	0.0176127	0.0906952	0	0	2.58351	10.4352	IFI16;RBBP4;TDG;SMARCA5;DDX21;POLR2F;JARID2;CGGBP1
positive regulation of hydrolase activity (GO:0051345)	12/149	0.0178566	0.0914974	0	0	2.0968	8.44042	DOCK11;RAP1A;PSAP;HMGB2;CTSH;CALM3;ARAP1;CALM2;ZC3H15;S100A10;MAP4K4;LIMS1
endocytic recycling (GO:0032456)	6/52	0.0178961	0.0914974	0	0	3.11385	12.5275	EHD1;ACAP2;CCDC93;EPS15;ARF6;RAB7A
negative regulation of protein metabolic process (GO:0051248)	6/52	0.0178961	0.0914974	0	0	3.11385	12.5275	ROCK1;FLOT2;FLNA;PFDN5;AZIN1;NFKB1
positive regulation of protein localization to plasma membrane (GO:1903078)	6/52	0.0178961	0.0914974	0	0	3.11385	12.5275	LGALS3;KIF5B;CIB1;PIK3R1;SPTBN1;ARF6
regulation of telomere maintenance via telomerase (GO:0032210)	6/52	0.0178961	0.0914974	0	0	3.11385	12.5275	XRCC5;HNRNPU;ATM;HNRNPC;DCP2;CCT5
plasma membrane bounded cell projection assembly (GO:0120031)	19/278	0.0182946	0.0934014	0	0	1.76034	7.04338	ARF4;GSN;SNX10;EMP3;EHD1;RAP2C;RAP1B;SLC9A3R1;GOLPH3;RAP2B;RAP1A;RP2;FLNA;FXYD5;RAC1;EZR;RAB8B;ARF6;MAP4K4
cellular response to organic cyclic compound (GO:0071407)	12/150	0.0187233	0.0954545	0	0	2.08149	8.28015	RAP1B;EGR1;DIAPH1;GOLPH3;RAP1A;TGFB1;RIOK3;LRRK2;GNB1;MSN;NR3C1;EZR
positive regulation of plasma membrane bounded cell projection assembly (GO:0120034)	8/83	0.0188256	0.0957034	0	0	2.54893	10.1257	DOCK11;AKIRIN1;PIK3CA;PLEKHM1;RAC1;ARAP1;PIK3R1;WASF2
regulation of interleukin-1 beta production (GO:0032651)	8/83	0.0188256	0.0957034	0	0	2.54893	10.1257	PYCARD;EGR1;IFI16;STAT3;SIRPA;JAK2;FOXP1;LILRA5
chaperone cofactor-dependent protein refolding (GO:0051085)	2021-04-26	0.0194708	0.0985639	0	0	4.33514	17.0754	HSPA8;HSPA5;DNAJC7;DNAJB14
negative regulation of receptor-mediated endocytosis (GO:0048261)	2021-04-26	0.0194708	0.0985639	0	0	4.33514	17.0754	RIN3;RAC1;ANKRD13A;ARF6
positive regulation of microtubule polymerization or depolymerization (GO:0031112)	2021-04-26	0.0194708	0.0985639	0	0	4.33514	17.0754	PAK1;CLIP1;RAC1;MAPRE1
mitochondrial electron transport, NADH to ubiquinone (GO:0006120)	5/39	0.019633	0.0991053	0	0	3.50853	13.7904	NDUFB7;NDUFB3;NDUFA1;NDUFS2;NDUFS1
regulation of peptidyl-threonine phosphorylation (GO:0010799)	5/39	0.019633	0.0991053	0	0	3.50853	13.7904	TGFB1;CAB39;CALM3;CALM2;UBE2K
regulation of transforming growth factor beta receptor signaling pathway (GO:0017015)	9/100	0.0198233	0.0999253	0	0	2.36434	9.27034	PPM1A;ING2;TGFB1;UBB;UBC;STUB1;UBA52;ZBTB7A;TGFBR1
cellular response to arsenic-containing substance (GO:0071243)	2021-03-15	0.0207822	0.103449	0	0	5.95652	23.0735	VCP;GSTO1;DHX36
clathrin coat assembly (GO:0048268)	2021-03-15	0.0207822	0.103449	0	0	5.95652	23.0735	CLTC;AP2S1;EPS15
establishment of apical/basal cell polarity (GO:0035089)	2021-03-15	0.0207822	0.103449	0	0	5.95652	23.0735	SLC9A3R1;MSN;EZR
interleukin-27-mediated signaling pathway (GO:0070106)	2021-03-15	0.0207822	0.103449	0	0	5.95652	23.0735	STAT1;STAT3;JAK2
membrane raft organization (GO:0031579)	2021-03-15	0.0207822	0.103449	0	0	5.95652	23.0735	MYADM;FLOT2;S100A10
negative regulation of endoplasmic reticulum stress-induced intrinsic apoptotic signaling pathway (GO:1902236)	2021-03-15	0.0207822	0.103449	0	0	5.95652	23.0735	LRRK2;TMBIM6;PARK7
positive regulation of lyase activity (GO:0051349)	2021-03-15	0.0207822	0.103449	0	0	5.95652	23.0735	ORAI1;PARK7;ISCU
positive regulation of nuclear-transcribed mRNA catabolic process, deadenylation-dependent decay (GO:1900153)	2021-03-15	0.0207822	0.103449	0	0	5.95652	23.0735	DHX36;TOB1;TNRC6B
regulation of nuclear-transcribed mRNA catabolic process, deadenylation-dependent decay (GO:1900151)	2021-03-15	0.0207822	0.103449	0	0	5.95652	23.0735	DHX36;TOB1;TNRC6B
positive regulation of protein localization to membrane (GO:1905477)	9/101	0.0210118	0.104019	0	0	2.33852	9.03293	LGALS3;KIF5B;CIB1;PIK3R1;MFF;BID;YWHAZ;SPTBN1;ARF6
negative regulation of cellular catabolic process (GO:0031330)	7/69	0.0210973	0.104019	0	0	2.69643	10.4045	GOLGA2;ROCK1;STAT3;TIMP2;TIMP1;EIF4G3;EIF4G2
RNA 3'-end processing (GO:0031123)	7/69	0.0210973	0.104019	0	0	2.69643	10.4045	PCF11;CPSF2;PAPOLA;SRSF4;SRSF5;CDC40;SRRM1
regulation of megakaryocyte differentiation (GO:0045652)	6/54	0.0212268	0.104019	0	0	2.98379	11.495	NFE2;TESC;HMGB2;CIB1;RUNX1;TNRC6B
dephosphorylation (GO:0016311)	12/153	0.0215127	0.104019	0	0	2.03689	7.81984	PTPRE;PPM1A;PTPN1;UBLCP1;FBXW11;CTDSP2;PPP2R5A;PTPRJ;PTPN6;PPP2R5C;PTPN12;PPP1CA
positive regulation of I-kappaB kinase/NF-kappaB signaling (GO:0043123)	13/171	0.021636	0.104019	0	0	1.96992	7.55149	SLC44A2;TRADD;DDX21;TNFRSF1A;PPM1A;VAPA;EEF1D;DHX36;MIER1;REL;FLNA;BIRC2;BRD4
negative regulation of ERBB signaling pathway (GO:1901185)	5/40	0.0217141	0.104019	0	0	3.40811	13.0524	SH3KBP1;PTPRJ;GRB2;PTPN12;EPS15
negative regulation of protein kinase B signaling (GO:0051898)	5/40	0.0217141	0.104019	0	0	3.40811	13.0524	SLC9A3R1;CIB1;PTPRJ;ARRB2;PPP2R5C
nucleocytoplasmic transport (GO:0006913)	5/40	0.0217141	0.104019	0	0	3.40811	13.0524	ATXN1;XPO1;RGS14;SNRPG;SNRPB
positive regulation of intrinsic apoptotic signaling pathway (GO:2001244)	5/40	0.0217141	0.104019	0	0	3.40811	13.0524	BCAP31;SLC9A3R1;UBB;BAX;BID
regulation of nitric oxide biosynthetic process (GO:0045428)	5/40	0.0217141	0.104019	0	0	3.40811	13.0524	HSP90AA1;SIRPA;RAC1;CD47;JAK2
activation of Janus kinase activity (GO:0042976)	2021-02-06	0.0219415	0.104019	0	0	11.9032	45.4629	PTK2B;JAK2
adiponectin-activated signaling pathway (GO:0033211)	2021-02-06	0.0219415	0.104019	0	0	11.9032	45.4629	CSNK2B;ADIPOR1
aminophospholipid transport (GO:0015917)	2021-02-06	0.0219415	0.104019	0	0	11.9032	45.4629	TMEM30A;ATP11B
choline transport (GO:0015871)	2021-02-06	0.0219415	0.104019	0	0	11.9032	45.4629	SEC14L1;SLC44A2
contact inhibition (GO:0060242)	2021-02-06	0.0219415	0.104019	0	0	11.9032	45.4629	PAK1;PTPRJ
ear development (GO:0043583)	2021-02-06	0.0219415	0.104019	0	0	11.9032	45.4629	NIPBL;ECE1
establishment of mitochondrion localization, microtubule-mediated (GO:0034643)	2021-02-06	0.0219415	0.104019	0	0	11.9032	45.4629	UXT;UBB
foam cell differentiation (GO:0090077)	2021-02-06	0.0219415	0.104019	0	0	11.9032	45.4629	TGFB1;STAT1
gamma-aminobutyric acid transport (GO:0015812)	2021-02-06	0.0219415	0.104019	0	0	11.9032	45.4629	SLC6A6;SLC9A3R1
macrophage derived foam cell differentiation (GO:0010742)	2021-02-06	0.0219415	0.104019	0	0	11.9032	45.4629	TGFB1;STAT1
membrane raft assembly (GO:0001765)	2021-02-06	0.0219415	0.104019	0	0	11.9032	45.4629	FLOT2;S100A10
negative regulation of actin filament depolymerization (GO:0030835)	2021-02-06	0.0219415	0.104019	0	0	11.9032	45.4629	GSN;PIK3CA
negative regulation of cellular response to hypoxia (GO:1900038)	2021-02-06	0.0219415	0.104019	0	0	11.9032	45.4629	TMBIM6;ENO1
negative regulation of establishment of protein localization to mitochondrion (GO:1903748)	2021-02-06	0.0219415	0.104019	0	0	11.9032	45.4629	DNAJA1;LRRK2
negative regulation of glial cell proliferation (GO:0060253)	2021-02-06	0.0219415	0.104019	0	0	11.9032	45.4629	RNF10;DICER1
positive regulation of granulocyte differentiation (GO:0030854)	2021-02-06	0.0219415	0.104019	0	0	11.9032	45.4629	TESC;RUNX1
positive regulation of protein glycosylation (GO:0060050)	2021-02-06	0.0219415	0.104019	0	0	11.9032	45.4629	ARFGEF1;GOLGA2
positive regulation of tau-protein kinase activity (GO:1902949)	2021-02-06	0.0219415	0.104019	0	0	11.9032	45.4629	EGR1;HSP90AA1
regulation of centriole elongation (GO:1903722)	2021-02-06	0.0219415	0.104019	0	0	11.9032	45.4629	VPS4B;CHMP2A
regulation of DNA demethylation (GO:1901535)	2021-02-06	0.0219415	0.104019	0	0	11.9032	45.4629	USP7;USP9X
regulation of microtubule motor activity (GO:2000574)	2021-02-06	0.0219415	0.104019	0	0	11.9032	45.4629	FBXW11;PAFAH1B1
regulation of retrograde transport, endosome to Golgi (GO:1905279)	2021-02-06	0.0219415	0.104019	0	0	11.9032	45.4629	USP7;LRRK2
ruffle assembly (GO:0097178)	2021-02-06	0.0219415	0.104019	0	0	11.9032	45.4629	RAC1;ARF6
signal complex assembly (GO:0007172)	2021-02-06	0.0219415	0.104019	0	0	11.9032	45.4629	PXN;NCK2
taurine metabolic process (GO:0019530)	2021-02-06	0.0219415	0.104019	0	0	11.9032	45.4629	STAT5A;STAT5B
negative regulation of cation channel activity (GO:2001258)	2021-04-27	0.0221453	0.104295	0	0	4.14644	15.7985	GSTO1;CALM3;MMP9;CALM2
negative regulation of insulin receptor signaling pathway (GO:0046627)	2021-04-27	0.0221453	0.104295	0	0	4.14644	15.7985	PTPN1;PTPRE;PRKCD;PIP4K2A
negative regulation of protein polymerization (GO:0032272)	2021-04-27	0.0221453	0.104295	0	0	4.14644	15.7985	ARFGEF1;PRKCD;MYADM;MAPRE1
regulation of cell junction assembly (GO:1901888)	2021-04-27	0.0221453	0.104295	0	0	4.14644	15.7985	RAP1B;RAP1A;ROCK1;RUNX1
regulation of transcription elongation from RNA polymerase II promoter (GO:0034243)	2021-04-27	0.0221453	0.104295	0	0	4.14644	15.7985	HNRNPU;EAPP;SUPT6H;BRD4
positive regulation of cell growth (GO:0030307)	9/102	0.0222508	0.104654	0	0	2.31325	8.80281	RPS6KA3;MACF1;MTPN;DBNL;RPS6KA1;ADAM10;CIB1;EIF4G2;TGFBR1
positive regulation of proteasomal protein catabolic process (GO:1901800)	8/86	0.0228207	0.107195	0	0	2.45051	9.26315	RNF144B;VCP;PSMC6;CSNK1A1;LRRK2;MDM2;STUB1;TRIB1
glycoprotein metabolic process (GO:0009100)	6/55	0.0230394	0.10808	0	0	2.92274	11.0204	GOLPH3;PRKCSH;MGAT4A;MAN1A1;PARK7;STT3B
protein targeting to ER (GO:0045047)	9/103	0.0235411	0.110289	0	0	2.28853	8.5797	RPS26;RPL41;SEC61G;CHMP4B;RPL38;MAN1A1;SRP14;UBA52;SEC63
positive regulation of TOR signaling (GO:0032008)	5/41	0.0239335	0.111689	0	0	3.31327	12.3667	GOLPH3;PIK3CA;RHEB;NCKAP1L;SMCR8
protein methylation (GO:0006479)	5/41	0.0239335	0.111689	0	0	3.31327	12.3667	TRMT112;NSD1;ETF1;RAB6A;SNRPB
regulation of viral transcription (GO:0046782)	5/41	0.0239335	0.111689	0	0	3.31327	12.3667	POLR2A;DHX9;POLR2F;POLR2J;GTF2F2
protein targeting to membrane (GO:0006612)	8/87	0.0242757	0.113139	0	0	2.41937	8.99588	TRAM1;SSR2;CHMP4B;ZDHHC7;SRP14;GOLGA7;RAB8B;SEC63
protein homooligomerization (GO:0051260)	10/121	0.0248219	0.113424	0	0	2.15415	7.96179	GOLGA2;PYCARD;EHD1;STEAP4;PDCD6IP;USP16;NINJ1;G3BP2;CHMP2A;JMJD6
cellular polysaccharide catabolic process (GO:0044247)	2021-03-16	0.0248254	0.113424	0	0	5.49804	20.3201	MGAM;PGM2;AOAH
epiboly involved in wound healing (GO:0090505)	2021-03-16	0.0248254	0.113424	0	0	5.49804	20.3201	TOR1A;PDCD10;FLNA
late endosome to vacuole transport via multivesicular body sorting pathway (GO:0032511)	2021-03-16	0.0248254	0.113424	0	0	5.49804	20.3201	TMEM50A;VTA1;CHMP4B
mitotic sister chromatid cohesion (GO:0007064)	2021-03-16	0.0248254	0.113424	0	0	5.49804	20.3201	RB1;NIPBL;SMC1A
negative regulation of immune effector process (GO:0002698)	2021-03-16	0.0248254	0.113424	0	0	5.49804	20.3201	LGALS3;GRN;CD47
negative regulation of receptor signaling pathway via JAK-STAT (GO:0046426)	2021-03-16	0.0248254	0.113424	0	0	5.49804	20.3201	SOCS3;BCL3;ADIPOR1
neutrophil activation (GO:0042119)	2021-03-16	0.0248254	0.113424	0	0	5.49804	20.3201	PREX1;FCER1G;PRKCD
platelet-derived growth factor receptor signaling pathway (GO:0048008)	2021-03-16	0.0248254	0.113424	0	0	5.49804	20.3201	PTPN1;RGS14;PTPRJ
regulation of interleukin-1 production (GO:0032652)	2021-03-16	0.0248254	0.113424	0	0	5.49804	20.3201	TMED10;SIRPA;FOXP1
retrograde axonal transport (GO:0008090)	2021-03-16	0.0248254	0.113424	0	0	5.49804	20.3201	FBXW11;KIF5B;PAFAH1B1
positive regulation of interleukin-1 beta production (GO:0032731)	6/56	0.0249531	0.113424	0	0	2.86414	10.5708	PYCARD;EGR1;IFI16;STAT3;JAK2;LILRA5
protein-containing complex disassembly (GO:0032984)	6/56	0.0249531	0.113424	0	0	2.86414	10.5708	GABARAPL2;HSPA8;VCP;FRAT2;CSNK1A1;PPP1CA
leukocyte cell-cell adhesion (GO:0007159)	2021-04-28	0.0250329	0.113424	0	0	3.97347	14.6524	ROCK1;MSN;EZR;FERMT3
negative regulation of cellular response to insulin stimulus (GO:1900077)	2021-04-28	0.0250329	0.113424	0	0	3.97347	14.6524	PTPN1;PTPRE;PRKCD;PIP4K2A
positive regulation of microtubule polymerization (GO:0031116)	2021-04-28	0.0250329	0.113424	0	0	3.97347	14.6524	PAK1;CLIP1;RAC1;MAPRE1
protein localization to Golgi apparatus (GO:0034067)	2021-04-28	0.0250329	0.113424	0	0	3.97347	14.6524	GOLPH3;TMED10;GCC2;RAB6A
protein localization to lysosome (GO:0061462)	2021-04-28	0.0250329	0.113424	0	0	3.97347	14.6524	LAPTM5;GCC2;RTN4;RAB7A
regulation of B cell activation (GO:0050864)	2021-04-28	0.0250329	0.113424	0	0	3.97347	14.6524	SH3KBP1;LAPTM5;SAMSN1;SUPT6H
regulation of DNA damage response, signal transduction by p53 class mediator (GO:0043516)	2021-04-28	0.0250329	0.113424	0	0	3.97347	14.6524	DDX5;MDM2;ATM;PTTG1IP
regulation of multicellular organismal development (GO:2000026)	2021-04-28	0.0250329	0.113424	0	0	3.97347	14.6524	NIPBL;TDG;DHX36;TRIP12
response to interferon-beta (GO:0035456)	2021-04-28	0.0250329	0.113424	0	0	3.97347	14.6524	PLSCR1;IFI16;STAT1;UBE2K
regulation of cellular component organization (GO:0051128)	11/139	0.025486	0.115331	0	0	2.0556	7.54328	RAP1B;HSPA8;PTPN1;HSP90AA1;RAP1A;ROCK1;PACSIN2;AP2S1;HNRNPU;PARK7;CDK11B
phosphate-containing compound metabolic process (GO:0006796)	15/212	0.0255914	0.115661	0	0	1.82386	6.68535	G6PD;TGFB1;LRRK2;LIMK2;STAT3;NUDT3;PPP1CA;PPM1A;PAK1;PIK3CA;IMPA2;PPIP5K2;INPP5D;PIP4K2A;PLBD1
mitotic spindle organization (GO:0007052)	12/157	0.0256958	0.115987	0	0	1.98028	7.25066	GOLGA2;RANBP2;SUN2;CLIP1;VCP;AHCTF1;STAG2;XPO1;FLNA;SMC1A;MAPRE1;PAFAH1B1
positive regulation of neuron projection development (GO:0010976)	8/88	0.0257944	0.116286	0	0	2.389	8.738	SETX;DBNL;RAP1A;KIDINS220;DHX36;NPTN;PTK2B;MARK2
cell morphogenesis involved in differentiation (GO:0000904)	7/72	0.0259996	0.116624	0	0	2.57157	9.38541	RB1;ACTN1;PXN;RAC1;PIK3R1;FERMT3;MEGF9
cytoskeleton-dependent cytokinesis (GO:0061640)	7/72	0.0259996	0.116624	0	0	2.57157	9.38541	USP8;PDCD6IP;SON;ROCK1;DCTN3;CHMP4B;SPTBN1
positive regulation of protein secretion (GO:0050714)	7/72	0.0259996	0.116624	0	0	2.57157	9.38541	TCF7L2;GOLPH3;TMED10;TGFB1;IRS2;EZR;ARF6
positive regulation of secretion by cell (GO:1903532)	7/72	0.0259996	0.116624	0	0	2.57157	9.38541	GOLPH3;TMED10;TGFB1;RAB27A;STXBP5;EZR;ARF6
mitochondrial translation (GO:0032543)	9/105	0.0262803	0.117502	0	0	2.24061	8.15345	MRPL52;MRPL20;MRPL51;MRPS34;MRPS21;MTIF3;AURKAIP1;MRPS18C;TUFM
negative regulation of protein catabolic process (GO:0042177)	5/42	0.0262938	0.117502	0	0	3.22355	11.7287	ROCK1;TIMP2;FLNA;TIMP1;AZIN1
nucleic acid-templated transcription (GO:0097659)	5/42	0.0262938	0.117502	0	0	3.22355	11.7287	MEF2A;POLR2A;BCL3;POLR2F;POLR2J
neuron projection morphogenesis (GO:0048812)	11/140	0.0266914	0.118983	0	0	2.03956	7.39016	MEF2A;PAK1;DBNL;UBB;ROCK1;TAOK3;LRRK2;CPNE1;NCKAP1L;DICER1;MAP4K4
transcription initiation from RNA polymerase II promoter (GO:0006367)	11/140	0.0266914	0.118983	0	0	2.03956	7.39016	DR1;GTF2A2;POLR2A;TBL1XR1;TAF10;RARA;POLR2F;E2F3;NR3C1;GTF2F2;POLR2J
positive regulation of cell junction assembly (GO:1901890)	6/57	0.0269699	0.119925	0	0	2.80783	10.1448	ROCK1;PTPRJ;RAC1;MAP4K4;S100A10;LIMS1
positive regulation of proteolysis (GO:0045862)	6/57	0.0269699	0.119925	0	0	2.80783	10.1448	CYFIP2;FBXW11;CTSH;FURIN;STUB1;AURKAIP1
regulation of nucleic acid-templated transcription (GO:1903506)	26/430	0.027272	0.121119	0	0	1.5462	5.56925	RB1;ATF2;MYCBP;HP1BP3;NR3C1;BACH1;ING2;SBNO2;ATXN1;POLR2A;NFIL3;NSD1;ZNF281;CNBP;NONO;STAT3;TFEB;ACTN4;SMARCA2;CDK11B;TGFBR1;MLF2;IRF2;HNRNPD;ZNF217;PFDN5
mitochondrial translational elongation (GO:0070125)	8/89	0.027378	0.121439	0	0	2.35938	8.48909	MRPL52;MRPL20;MRPL51;MRPS34;MRPS21;AURKAIP1;MRPS18C;TUFM
positive regulation of protein serine/threonine kinase activity (GO:0071902)	9/106	0.0277311	0.122823	0	0	2.2174	7.94982	CCND3;TGFB1;RALB;CAB39;PDCD10;LRRK2;CIB1;CALM3;CALM2
response to molecule of bacterial origin (GO:0002237)	7/73	0.0277928	0.122823	0	0	2.53248	9.07381	RPS6KA3;MAPKAPK2;HMGB2;JAK2;TRIB1;FOXP1;HNRNPA0
transcription-coupled nucleotide-excision repair (GO:0006283)	7/73	0.0277928	0.122823	0	0	2.53248	9.07381	USP7;POLR2A;UBB;UBC;POLR2F;UBA52;POLR2J
aggrephagy (GO:0035973)	2021-04-29	0.0281369	0.124038	0	0	3.81433	13.6197	UBB;UBC;PARK7;UBA52
regulation of fatty acid biosynthetic process (GO:0042304)	2021-04-29	0.0281369	0.124038	0	0	3.81433	13.6197	LPGAT1;ELOVL5;MID1IP1;ADIPOR1
supramolecular fiber organization (GO:0097435)	22/351	0.0283918	0.125007	0	0	1.60478	5.71567	GSN;TPM4;USP9X;TPM3;TUBGCP2;ACTN1;VPS4B;CRIPT;ADAM10;CIB1;FURIN;CORO1A;ARHGAP25;TGFBR1;NCSTN;CLIP1;TSPAN14;UBB;UBC;MDM2;RAC1;UBA52
regulation of carbohydrate catabolic process (GO:0043470)	5/43	0.0287976	0.125941	0	0	3.13856	11.1339	RANBP2;POM121C;NUP50;RAE1;ZBTB7A
regulation of purine nucleotide metabolic process (GO:1900542)	5/43	0.0287976	0.125941	0	0	3.13856	11.1339	RANBP2;POM121C;NUP50;RAE1;ZBTB7A
negative regulation of protein kinase activity (GO:0006469)	8/90	0.0290278	0.125941	0	0	2.33049	8.24876	RB1;PYCARD;PTPN1;SH3BP5;ADAR;SMCR8;PARK7;TRIB1
negative regulation of translation (GO:0017148)	8/90	0.0290278	0.125941	0	0	2.33049	8.24876	DDX6;ROCK1;DHX36;EIF4EBP2;PAIP2;PUM1;TOB1;CPEB4
protein complex oligomerization (GO:0051259)	8/90	0.0290278	0.125941	0	0	2.33049	8.24876	PYCARD;EHD1;PDCD6IP;NINJ1;G3BP2;CHMP2A;YME1L1;JMJD6
cellular response to gamma radiation (GO:0071480)	2021-03-17	0.0292602	0.125941	0	0	5.10506	18.0287	XRCC5;MDM2;ATM
establishment of protein localization to endoplasmic reticulum (GO:0072599)	2021-03-17	0.0292602	0.125941	0	0	5.10506	18.0287	SEC61G;MAN1A1;SRP14
negative regulation of intrinsic apoptotic signaling pathway by p53 class mediator (GO:1902254)	2021-03-17	0.0292602	0.125941	0	0	5.10506	18.0287	ING2;MDM2;PTTG1IP
positive regulation of muscle hypertrophy (GO:0014742)	2021-03-17	0.0292602	0.125941	0	0	5.10506	18.0287	MEF2A;MTPN;ROCK1
regulation of Arp2/3 complex-mediated actin nucleation (GO:0034315)	2021-03-17	0.0292602	0.125941	0	0	5.10506	18.0287	ARF1;FCHSD2;WASF2
regulation of cardiac muscle contraction by regulation of the release of sequestered calcium ion (GO:0010881)	2021-03-17	0.0292602	0.125941	0	0	5.10506	18.0287	GSTO1;CALM3;CALM2
regulation of metal ion transport (GO:0010959)	2021-03-17	0.0292602	0.125941	0	0	5.10506	18.0287	EPB41;ORAI1;IL16
cellular response to amino acid starvation (GO:0034198)	7/74	0.0296681	0.125941	0	0	2.49455	8.77504	ATP6V1A;ATF2;ATP6V0E1;RHEB;TFEB;ATP6V1E1;ATP6V1C1
DNA damage response, signal transduction by p53 class mediator (GO:0030330)	7/74	0.0296681	0.125941	0	0	2.49455	8.77504	BCL3;MDM2;RPS27L;BAX;ARID3A;ATM;E2F4
cellular hypotonic response (GO:0071476)	2021-02-07	0.0299041	0.125941	0	0	9.52208	33.4202	CAB39;SLC12A6
death-inducing signaling complex assembly (GO:0071550)	2021-02-07	0.0299041	0.125941	0	0	9.52208	33.4202	TRADD;TNFRSF1A
G-quadruplex DNA unwinding (GO:0044806)	2021-02-07	0.0299041	0.125941	0	0	9.52208	33.4202	DHX9;DHX36
hemostasis (GO:0007599)	2021-02-07	0.0299041	0.125941	0	0	9.52208	33.4202	NFE2;FLI1
marginal zone B cell differentiation (GO:0002315)	2021-02-07	0.0299041	0.125941	0	0	9.52208	33.4202	DOCK11;PTK2B
membrane biogenesis (GO:0044091)	2021-02-07	0.0299041	0.125941	0	0	9.52208	33.4202	SERINC1;SPTBN1
miRNA loading onto RISC involved in gene silencing by miRNA (GO:0035280)	2021-02-07	0.0299041	0.125941	0	0	9.52208	33.4202	ADAR;DICER1
negative regulation of DNA repair (GO:0045738)	2021-02-07	0.0299041	0.125941	0	0	9.52208	33.4202	UBR5;TRIP12
negative regulation of neurotransmitter secretion (GO:0046929)	2021-02-07	0.0299041	0.125941	0	0	9.52208	33.4202	RAP1B;RAP1A
negative regulation of protein K63-linked ubiquitination (GO:1900045)	2021-02-07	0.0299041	0.125941	0	0	9.52208	33.4202	UBR5;TRIP12
Notch receptor processing, ligand-dependent (GO:0035333)	2021-02-07	0.0299041	0.125941	0	0	9.52208	33.4202	NCSTN;ADAM10
positive regulation of receptor catabolic process (GO:2000646)	2021-02-07	0.0299041	0.125941	0	0	9.52208	33.4202	PTPN1;LAPTM5
protein localization to endoplasmic reticulum exit site (GO:0070973)	2021-02-07	0.0299041	0.125941	0	0	9.52208	33.4202	BCAP31;LRRK2
regulation of defense response to bacterium (GO:1900424)	2021-02-07	0.0299041	0.125941	0	0	9.52208	33.4202	GRN;FOXP1
regulation of metallopeptidase activity (GO:1905048)	2021-02-07	0.0299041	0.125941	0	0	9.52208	33.4202	TIMP2;TIMP1
regulation of muscle organ development (GO:0048634)	2021-02-07	0.0299041	0.125941	0	0	9.52208	33.4202	MTPN;TGFB1
regulation of myosin-light-chain-phosphatase activity (GO:0035507)	2021-02-07	0.0299041	0.125941	0	0	9.52208	33.4202	ROCK1;NCKAP1L
regulation of necrotic cell death (GO:0010939)	2021-02-07	0.0299041	0.125941	0	0	9.52208	33.4202	HEBP2;SLC6A6
regulation of oxidative stress-induced neuron intrinsic apoptotic signaling pathway (GO:1903376)	2021-02-07	0.0299041	0.125941	0	0	9.52208	33.4202	NONO;PARK7
response to lead ion (GO:0010288)	2021-02-07	0.0299041	0.125941	0	0	9.52208	33.4202	PLSCR1;PPP1CA
ribonucleoprotein complex disassembly (GO:0032988)	2021-02-07	0.0299041	0.125941	0	0	9.52208	33.4202	VCP;KIF5B
serine transport (GO:0032329)	2021-02-07	0.0299041	0.125941	0	0	9.52208	33.4202	SFXN1;SLC38A2
sphingosine-1-phosphate receptor signaling pathway (GO:0003376)	2021-02-07	0.0299041	0.125941	0	0	9.52208	33.4202	RAC1;EZR
regulation of protein secretion (GO:0050708)	10/125	0.0302121	0.127089	0	0	2.07878	7.27473	DNAJC1;GOLPH3;TMED10;RAP1A;TGFB1;DPH3;RHBDF2;STXBP5;EZR;ARF6
regulation of signal transduction (GO:0009966)	14/198	0.0304627	0.127993	0	0	1.82149	6.35927	CD63;GIT2;PTPN1;TGFB1;RGS14;LRRK2;PXN;ZDHHC7;RUNX1;PLSCR1;GRK6;NCK2;CSK;TIMP1
nitrogen compound transport (GO:0071705)	11/143	0.0305542	0.128227	0	0	1.99289	6.95171	SLC6A6;SEC14L1;TMEM30A;SLC44A2;CHMP2B;CHMP2A;MYH9;ATP11B;SLC38A2;SCAMP2;RAB7A
mitotic DNA damage checkpoint signaling (GO:0044773)	6/59	0.0313203	0.129898	0	0	2.7016	9.35695	ATF2;TAOK3;WAC;RPS27L;ATM;TOPBP1
phospholipid transport (GO:0015914)	6/59	0.0313203	0.129898	0	0	2.7016	9.35695	OSBPL8;ATP8B4;PRELID1;TMEM30A;ATP11B;ATP11A
positive regulation of apoptotic signaling pathway (GO:2001235)	6/59	0.0313203	0.129898	0	0	2.7016	9.35695	PYCARD;BCAP31;SLC9A3R1;BAX;BID;TGFBR1
homotypic cell-cell adhesion (GO:0034109)	5/44	0.0314471	0.129898	0	0	3.05792	10.5787	RAP2B;ACTN1;FLNA;MYH9;FERMT3
intracellular steroid hormone receptor signaling pathway (GO:0030518)	5/44	0.0314471	0.129898	0	0	3.05792	10.5787	DDX17;DDX5;UBR5;TADA3;NR3C1
mRNA stabilization (GO:0048255)	5/44	0.0314471	0.129898	0	0	3.05792	10.5787	DHX9;MAPKAPK2;HNRNPU;HNRNPC;HNRNPA0
negative regulation of epidermal growth factor receptor signaling pathway (GO:0042059)	5/44	0.0314471	0.129898	0	0	3.05792	10.5787	SH3KBP1;PTPRJ;GRB2;EPS15;RAB7A
positive regulation of mRNA catabolic process (GO:0061014)	5/44	0.0314471	0.129898	0	0	3.05792	10.5787	ROCK1;DHX36;PUM1;TOB1;TNRC6B
mRNA splice site selection (GO:0006376)	2021-04-30	0.0314597	0.129898	0	0	3.66743	12.6858	SETX;YTHDC1;CELF2;SRSF5
plasma membrane invagination (GO:0099024)	2021-04-30	0.0314597	0.129898	0	0	3.66743	12.6858	GSN;BIN2;MYH9;ARHGAP25
positive regulation of endopeptidase activity (GO:0010950)	2021-04-30	0.0314597	0.129898	0	0	3.66743	12.6858	PYCARD;NCSTN;PRELID1;STAT3
regulation of protein localization to membrane (GO:1905475)	2021-04-30	0.0314597	0.129898	0	0	3.66743	12.6858	GSN;CRIPT;ZDHHC7;SPTBN1
regulation of type I interferon-mediated signaling pathway (GO:0060338)	2021-04-30	0.0314597	0.129898	0	0	3.66743	12.6858	PTPN1;CDC37;PTPN6;UBE2K
TRIF-dependent toll-like receptor signaling pathway (GO:0035666)	2021-04-30	0.0314597	0.129898	0	0	3.66743	12.6858	UBB;UBC;UBA52;BIRC2
response to amino acid starvation (GO:1990928)	7/75	0.0316268	0.130438	0	0	2.45774	8.48841	ATP6V1A;ATF2;ATP6V0E1;RHEB;TFEB;ATP6V1E1;ATP6V1C1
cellular response to fibroblast growth factor stimulus (GO:0044344)	8/92	0.0325303	0.133856	0	0	2.27476	7.79239	SETX;PTBP1;POLR2A;HNRNPH1;POLR2F;GRB2;GTF2F2;POLR2J
Wnt signaling pathway (GO:0016055)	8/92	0.0325303	0.133856	0	0	2.27476	7.79239	TCF7L2;UBB;CSNK1A1;LRRK2;USP34;UBC;STRN;UBA52
cellular protein catabolic process (GO:0044257)	6/60	0.0336573	0.1371	0	0	2.65143	8.99238	CLTC;AP2S1;MDM2;CTSH;YME1L1;RAB7A
positive regulation of growth (GO:0045927)	7/76	0.0336702	0.1371	0	0	2.42199	8.21331	RPS6KA3;MTPN;RPS6KA1;ADAM10;CIB1;TGFBR1;EIF4G2
positive regulation of interleukin-6 production (GO:0032755)	7/76	0.0336702	0.1371	0	0	2.42199	8.21331	PYCARD;DHX9;STAT3;IL16;IL6R;HSPD1;LILRA5
3'-UTR-mediated mRNA stabilization (GO:0070935)	2021-03-18	0.0340837	0.1371	0	0	4.76447	16.0988	MAPKAPK2;HNRNPC;HNRNPA0
alternative mRNA splicing, via spliceosome (GO:0000380)	2021-03-18	0.0340837	0.1371	0	0	4.76447	16.0988	DDX17;DDX5;DHX9
cellular response to dsRNA (GO:0071359)	2021-03-18	0.0340837	0.1371	0	0	4.76447	16.0988	RALB;DHX9;RIOK3
DNA conformation change (GO:0071103)	2021-03-18	0.0340837	0.1371	0	0	4.76447	16.0988	TOP2B;HAT1;HMGB2
intracellular estrogen receptor signaling pathway (GO:0030520)	2021-03-18	0.0340837	0.1371	0	0	4.76447	16.0988	DDX17;DDX5;TADA3
leukocyte tethering or rolling (GO:0050901)	2021-03-18	0.0340837	0.1371	0	0	4.76447	16.0988	GOLPH3;SELPLG;ROCK1
positive chemotaxis (GO:0050918)	2021-03-18	0.0340837	0.1371	0	0	4.76447	16.0988	LGALS3;PTPRJ;CORO1A
positive regulation of cardiac muscle hypertrophy (GO:0010613)	2021-03-18	0.0340837	0.1371	0	0	4.76447	16.0988	MEF2A;MTPN;ROCK1
positive regulation of extracellular matrix organization (GO:1903055)	2021-03-18	0.0340837	0.1371	0	0	4.76447	16.0988	RB1;TGFB1;RUNX1
positive regulation of fatty acid metabolic process (GO:0045923)	2021-03-18	0.0340837	0.1371	0	0	4.76447	16.0988	LPGAT1;ELOVL5;MID1IP1
positive regulation of lymphocyte chemotaxis (GO:0140131)	2021-03-18	0.0340837	0.1371	0	0	4.76447	16.0988	WNK1;ADAM10;PTK2B
regulation of adaptive immune response (GO:0002819)	2021-03-18	0.0340837	0.1371	0	0	4.76447	16.0988	SASH3;PYCARD;SAMSN1
regulation of B cell differentiation (GO:0045577)	2021-03-18	0.0340837	0.1371	0	0	4.76447	16.0988	PPP2R3C;ID2;NCKAP1L
regulation of catabolic process (GO:0009894)	2021-03-18	0.0340837	0.1371	0	0	4.76447	16.0988	MDM2;FURIN;ZDHHC7
regulation of mitochondrial outer membrane permeabilization involved in apoptotic signaling pathway (GO:1901028)	2021-03-18	0.0340837	0.1371	0	0	4.76447	16.0988	BAX;BID;SLC25A5
regulation of telomerase RNA localization to Cajal body (GO:1904872)	2021-03-18	0.0340837	0.1371	0	0	4.76447	16.0988	CCT5;DCP2;NOP10
release of cytochrome c from mitochondria (GO:0001836)	2021-03-18	0.0340837	0.1371	0	0	4.76447	16.0988	BAX;MFF;BID
negative regulation of T cell activation (GO:0050868)	5/45	0.0342443	0.137284	0	0	2.98132	10.0597	LGALS3;LAPTM5;NCKAP1L;JAK3;PAG1
positive regulation of response to biotic stimulus (GO:0002833)	5/45	0.0342443	0.137284	0	0	2.98132	10.0597	GRN;PLSCR1;DHX9;RIOK3;PUM1
regulation of insulin receptor signaling pathway (GO:0046626)	5/45	0.0342443	0.137284	0	0	2.98132	10.0597	PTPN1;PTPRE;PRKCD;PIP4K2A;ZBTB7B
negative regulation of cell population proliferation (GO:0008285)	23/379	0.0349633	0.13939	0	0	1.55023	5.19864	CD164;TES;TGFB1;TESC;PTPRJ;CIB1;PPP2R5C;SMARCA2;TOB1;SLC9A3R1;PAK1;RBBP4;TMEM127;CSNK2B;ABI1;NCK2;PTK2B;STRN;E2F3;PTPN6;TRIB1;JAK2;BRD7
'de novo' posttranslational protein folding (GO:0051084)	4/31	0.0350031	0.13939	0	0	3.53142	11.8384	HSPA8;HSPA5;DNAJC7;DNAJB14
MyD88-independent toll-like receptor signaling pathway (GO:0002756)	4/31	0.0350031	0.13939	0	0	3.53142	11.8384	UBB;UBC;UBA52;BIRC2
negative regulation of DNA binding (GO:0043392)	4/31	0.0350031	0.13939	0	0	3.53142	11.8384	JUN;IFI16;CPNE1;JAK2
positive regulation of leukocyte cell-cell adhesion (GO:1903039)	4/31	0.0350031	0.13939	0	0	3.53142	11.8384	PYCARD;SIRPA;CD47;HSPD1
regulation of potassium ion transport (GO:0043266)	4/31	0.0350031	0.13939	0	0	3.53142	11.8384	CD63;KIF5B;PTK2B;KCNAB2
positive regulation of phosphatidylinositol 3-kinase signaling (GO:0014068)	7/77	0.0357996	0.142246	0	0	2.38727	7.94916	FGR;PIK3CA;IRS2;PTPN6;PIK3R1;JAK2;HCST
positive regulation of protein modification by small protein conjugation or removal (GO:1903322)	7/77	0.0357996	0.142246	0	0	2.38727	7.94916	UBB;LRRK2;MYCBP2;LAPTM5;STUB1;PTTG1IP;BIRC2
B cell differentiation (GO:0030183)	6/61	0.0361042	0.143139	0	0	2.60308	8.64574	KLF6;IRF2BP2;PTPRJ;SLC25A5;JAK3;ZBTB7A
pattern recognition receptor signaling pathway (GO:0002221)	6/61	0.0361042	0.143139	0	0	2.60308	8.64574	RPS6KA3;UBB;MAPKAPK2;UBC;CNPY3;UBA52
cotranslational protein targeting to membrane (GO:0006613)	8/94	0.0363102	0.143321	0	0	2.22163	7.36616	RPS26;TRAM1;RPL41;SSR2;RPL38;SRP14;UBA52;SEC63
negative regulation of MAPK cascade (GO:0043409)	8/94	0.0363102	0.143321	0	0	2.22163	7.36616	SLC9A3R1;PTPN1;RGS14;PRKCD;STK38;SIRPA;PTPRJ;EZR
nucleosome organization (GO:0034728)	8/94	0.0363102	0.143321	0	0	2.22163	7.36616	BRD2;NFE2;SET;ZNHIT1;HMGB2;SMARCA5;SUPT6H;NAP1L4
regulation of kinase activity (GO:0043549)	8/94	0.0363102	0.143321	0	0	2.22163	7.36616	RB1;FGR;SLC9A3R1;LMO4;HNRNPU;IRS2;ZNF622;CAMKK2
axon guidance (GO:0007411)	14/203	0.0364792	0.14383	0	0	1.77283	5.86987	VASP;SH3KBP1;CXCR4;IRS2;PIK3R1;PIK3CA;KIF5B;NPTN;GRB2;RAC1;PLXNC1;EZR;SPTAN1;SPTBN1
positive regulation of organelle assembly (GO:1902117)	5/46	0.0371908	0.146297	0	0	2.90845	9.57374	RALB;PDCD6IP;G3BP2;PIP4K2A;CAPG
postreplication repair (GO:0006301)	5/46	0.0371908	0.146297	0	0	2.90845	9.57374	VCP;UBB;UBE2B;UBC;UBA52
negative regulation of protein serine/threonine kinase activity (GO:0071901)	7/78	0.0380161	0.146297	0	0	2.35352	7.69541	RB1;PYCARD;PTPN1;RGS14;PRKCD;STK38;PTPRJ
response to retinoic acid (GO:0032526)	6/62	0.0386624	0.146297	0	0	2.55647	8.31589	SETX;TESC;RARA;CTSH;PTK2B;ATM
7-methylguanosine mRNA capping (GO:0006370)	4/32	0.0387681	0.146297	0	0	3.40512	11.0672	POLR2A;POLR2F;POLR2J;GTF2F2
7-methylguanosine RNA capping (GO:0009452)	4/32	0.0387681	0.146297	0	0	3.40512	11.0672	POLR2A;POLR2F;POLR2J;GTF2F2
gene silencing by miRNA (GO:0035195)	4/32	0.0387681	0.146297	0	0	3.40512	11.0672	ADAR;DICER1;PUM1;TNRC6B
negative regulation of DNA biosynthetic process (GO:2000279)	4/32	0.0387681	0.146297	0	0	3.40512	11.0672	DACH1;HNRNPU;HNRNPC;DCP2
positive regulation of interleukin-10 production (GO:0032733)	4/32	0.0387681	0.146297	0	0	3.40512	11.0672	PYCARD;STAT3;HSPD1;LILRA5
positive regulation of telomere maintenance (GO:0032206)	4/32	0.0387681	0.146297	0	0	3.40512	11.0672	PPP1R10;DHX36;HNRNPD;ATM
regulation of chemotaxis (GO:0050920)	4/32	0.0387681	0.146297	0	0	3.40512	11.0672	TGFB1;MYCBP2;CXCR4;ZSWIM6
regulation of intracellular protein transport (GO:0033157)	4/32	0.0387681	0.146297	0	0	3.40512	11.0672	PTPN1;TGFB1;PDCD10;GCC2
regulation of transcription involved in G1/S transition of mitotic cell cycle (GO:0000083)	4/32	0.0387681	0.146297	0	0	3.40512	11.0672	RB1;ID2;BACH1;BRD4
RNA biosynthetic process (GO:0032774)	4/32	0.0387681	0.146297	0	0	3.40512	11.0672	SETX;POLR2A;TAF10;SMARCA5
autophagosome-lysosome fusion (GO:0061909)	2021-02-08	0.0388193	0.146297	0	0	7.93466	25.7784	PLEKHM1;PIP4K2A
cellular response to angiotensin (GO:1904385)	2021-02-08	0.0388193	0.146297	0	0	7.93466	25.7784	PRKCD;NFKB1
immunological synapse formation (GO:0001771)	2021-02-08	0.0388193	0.146297	0	0	7.93466	25.7784	MSN;CORO1A
myoblast migration (GO:0051451)	2021-02-08	0.0388193	0.146297	0	0	7.93466	25.7784	AKIRIN1;ROCK1
negative regulation of alpha-beta T cell differentiation (GO:0046639)	2021-02-08	0.0388193	0.146297	0	0	7.93466	25.7784	ZBTB7B;RUNX1
negative regulation of lipid kinase activity (GO:0090219)	2021-02-08	0.0388193	0.146297	0	0	7.93466	25.7784	PIP4K2A;PPP2R5A
negative regulation of muscle cell differentiation (GO:0051148)	2021-02-08	0.0388193	0.146297	0	0	7.93466	25.7784	PTBP1;ID2
negative regulation of nitrogen compound metabolic process (GO:0051172)	2021-02-08	0.0388193	0.146297	0	0	7.93466	25.7784	TGFB1;CLTC
negative regulation of regulated secretory pathway (GO:1903306)	2021-02-08	0.0388193	0.146297	0	0	7.93466	25.7784	RAP1B;RAP1A
peptidyl-serine autophosphorylation (GO:0036289)	2021-02-08	0.0388193	0.146297	0	0	7.93466	25.7784	ATM;MARK3
positive regulation of adaptive immune response (GO:0002821)	2021-02-08	0.0388193	0.146297	0	0	7.93466	25.7784	PYCARD;SASH3
positive regulation of Arp2/3 complex-mediated actin nucleation (GO:2000601)	2021-02-08	0.0388193	0.146297	0	0	7.93466	25.7784	FCHSD2;WASF2
positive regulation of CD4-positive, alpha-beta T cell differentiation (GO:0043372)	2021-02-08	0.0388193	0.146297	0	0	7.93466	25.7784	NCKAP1L;ZBTB7B
positive regulation of cysteine-type endopeptidase activity involved in apoptotic signaling pathway (GO:2001269)	2021-02-08	0.0388193	0.146297	0	0	7.93466	25.7784	GSN;JAK2
positive regulation of early endosome to late endosome transport (GO:2000643)	2021-02-08	0.0388193	0.146297	0	0	7.93466	25.7784	MSN;EZR
positive regulation of leukocyte differentiation (GO:1902107)	2021-02-08	0.0388193	0.146297	0	0	7.93466	25.7784	LGALS3;NCKAP1L
positive regulation of protein localization to early endosome (GO:1902966)	2021-02-08	0.0388193	0.146297	0	0	7.93466	25.7784	MSN;EZR
positive regulation of protein localization to endosome (GO:1905668)	2021-02-08	0.0388193	0.146297	0	0	7.93466	25.7784	MSN;EZR
protein retention in ER lumen (GO:0006621)	2021-02-08	0.0388193	0.146297	0	0	7.93466	25.7784	RER1;KDELR1
regulation of cyclic-nucleotide phosphodiesterase activity (GO:0051342)	2021-02-08	0.0388193	0.146297	0	0	7.93466	25.7784	CALM3;CALM2
regulation of epithelial to mesenchymal transition involved in endocardial cushion formation (GO:1905005)	2021-02-08	0.0388193	0.146297	0	0	7.93466	25.7784	TGFB1;TGFBR1
regulation of lymphocyte apoptotic process (GO:0070228)	2021-02-08	0.0388193	0.146297	0	0	7.93466	25.7784	LGALS3;JAK3
regulation of protein localization to chromatin (GO:1905634)	2021-02-08	0.0388193	0.146297	0	0	7.93466	25.7784	RB1;VCP
regulation of protein localization to early endosome (GO:1902965)	2021-02-08	0.0388193	0.146297	0	0	7.93466	25.7784	MSN;EZR
regulation of striated muscle tissue development (GO:0016202)	2021-02-08	0.0388193	0.146297	0	0	7.93466	25.7784	MTPN;TGFB1
RNA secondary structure unwinding (GO:0010501)	2021-02-08	0.0388193	0.146297	0	0	7.93466	25.7784	DHX9;DHX36
rRNA base methylation (GO:0070475)	2021-02-08	0.0388193	0.146297	0	0	7.93466	25.7784	TRMT112;NSUN5
tyrosine phosphorylation of STAT protein (GO:0007260)	2021-02-08	0.0388193	0.146297	0	0	7.93466	25.7784	JAK2;JAK3
leukocyte adhesion to vascular endothelial cell (GO:0061756)	2021-03-19	0.0392916	0.146689	0	0	4.46646	14.4568	GOLPH3;SELPLG;ROCK1
maintenance of protein localization in organelle (GO:0072595)	2021-03-19	0.0392916	0.146689	0	0	4.46646	14.4568	HSPA5;BCL3;HNRNPU
mitochondrion localization (GO:0051646)	2021-03-19	0.0392916	0.146689	0	0	4.46646	14.4568	MEF2A;LRRK2;MARK2
N-glycan processing (GO:0006491)	2021-03-19	0.0392916	0.146689	0	0	4.46646	14.4568	PRKCSH;MGAT4A;MAN1A1
negative regulation of amyloid precursor protein catabolic process (GO:1902992)	2021-03-19	0.0392916	0.146689	0	0	4.46646	14.4568	ROCK1;FLOT2;RTN4
nuclear membrane organization (GO:0071763)	2021-03-19	0.0392916	0.146689	0	0	4.46646	14.4568	TOR1A;CHMP2A;CHMP4B
pore complex assembly (GO:0046931)	2021-03-19	0.0392916	0.146689	0	0	4.46646	14.4568	AHCTF1;ADAM10;RTN4
regulation of RIG-I signaling pathway (GO:0039535)	2021-03-19	0.0392916	0.146689	0	0	4.46646	14.4568	SEC14L1;PUM1;BIRC2
regulation of synaptic vesicle exocytosis (GO:2000300)	2021-03-19	0.0392916	0.146689	0	0	4.46646	14.4568	RAP1B;RAP1A;LRRK2
mRNA 3'-end processing (GO:0031124)	7/79	0.0403208	0.150374	0	0	2.32071	7.45154	PCF11;CPSF2;PAPOLA;SRSF4;SRSF5;CDC40;SRRM1
regulation of vesicle-mediated transport (GO:0060627)	8/96	0.0403752	0.150421	0	0	2.17091	6.96762	FGR;PTPN1;USP7;LRRK2;AP2S1;PACSIN2;STXBP5;RAB8B
regulation of cellular macromolecule biosynthetic process (GO:2000112)	27/468	0.0409947	0.15257	0	0	1.46994	4.69544	RB1;ATF2;MTPN;MYCBP;HP1BP3;NR3C1;BACH1;RBM3;ING2;SBNO2;ATXN1;POLR2A;NFIL3;NSD1;ZNF281;CNBP;NONO;STAT3;TFEB;SMARCA2;CDK11B;TGFBR1;MLF2;IRF2;HNRNPD;ZNF217;PFDN5
positive regulation of DNA metabolic process (GO:0051054)	6/63	0.0413331	0.15367	0	0	2.51148	8.00182	SMCHD1;USP7;PPP1R10;DHX9;USP9X;DHX36
positive regulation of DNA-binding transcription factor activity (GO:0051091)	16/246	0.0421552	0.156564	0	0	1.66552	5.27371	ATF2;MTPN;DHX9;TRADD;STAT3;ARID5B;CIB1;PARK7;NFKB1;PYCARD;SLCO3A1;UBB;UBC;FLOT2;UBA52;ZBTB7A
negative regulation of JNK cascade (GO:0046329)	4/33	0.0427553	0.158137	0	0	3.28753	10.3631	DNAJA1;TAOK3;SIRPA;HIPK3
neuron projection extension (GO:1990138)	4/33	0.0427553	0.158137	0	0	3.28753	10.3631	HSP90AA1;USP9X;CPNE1;LLPH
positive regulation of histone modification (GO:0031058)	4/33	0.0427553	0.158137	0	0	3.28753	10.3631	ING2;NIPBL;BRD7;ZBTB7B
signal transduction by p53 class mediator (GO:0072331)	4/33	0.0427553	0.158137	0	0	3.28753	10.3631	PYCARD;DDX5;IFI16;BCL3
negative regulation of mitotic cell cycle (GO:0045930)	5/48	0.0435373	0.160698	0	0	2.77289	8.69061	SLC9A3R1;TGFB1;BCL6;HECA;AURKAIP1
substrate adhesion-dependent cell spreading (GO:0034446)	5/48	0.0435373	0.160698	0	0	2.77289	8.69061	PXN;PIK3R1;RAC1;FERMT3;MEGF9
actin filament organization (GO:0007015)	11/152	0.0445054	0.164102	0	0	1.8648	5.80354	SVIL;GSN;TPM4;TPM3;ACTN1;ABI1;FLNA;CAPG;RAC1;CORO1A;ARHGAP25
cellular response to interferon-beta (GO:0035458)	2021-03-20	0.0448777	0.16446	0	0	4.20351	13.0469	IFI16;STAT1;UBE2K
endoplasmic reticulum calcium ion homeostasis (GO:0032469)	2021-03-20	0.0448777	0.16446	0	0	4.20351	13.0469	BCAP31;BAX;TMCO1
hepaticobiliary system development (GO:0061008)	2021-03-20	0.0448777	0.16446	0	0	4.20351	13.0469	NIPBL;PRKCSH;ARID5B
negative regulation of telomere maintenance via telomerase (GO:0032211)	2021-03-20	0.0448777	0.16446	0	0	4.20351	13.0469	HNRNPU;HNRNPC;DCP2
positive regulation of protein processing (GO:0010954)	2021-03-20	0.0448777	0.16446	0	0	4.20351	13.0469	GSN;MYH9;ENO1
regulation of protein modification by small protein conjugation or removal (GO:1903320)	2021-03-20	0.0448777	0.16446	0	0	4.20351	13.0469	EGR1;HSP90AA1;TGFBR1
negative regulation of protein modification process (GO:0031400)	7/81	0.0451984	0.165466	0	0	2.25775	6.99156	G6PD;TGFB1;LRRK2;MYADM;SIRPA;CIB1;PARK7
positive regulation of peptidyl-tyrosine phosphorylation (GO:0050731)	10/134	0.0452544	0.165502	0	0	1.92699	5.96493	SOCS3;PTPN1;TGFB1;STAT3;PTK2B;PTPRJ;JAK2;IL6R;TNFRSF1A;LILRA5
positive regulation of reactive oxygen species metabolic process (GO:2000379)	5/49	0.0469392	0.170552	0	0	2.70972	8.28878	TGFB1;PRKCD;RAB27A;ROMO1;GRB2
protein insertion into membrane (GO:0051205)	4/34	0.0469647	0.170552	0	0	3.17778	9.71879	TRAM1;SERP1;VAPA;SEC61G
regulation of amyloid-beta formation (GO:1902003)	4/34	0.0469647	0.170552	0	0	3.17778	9.71879	TMED10;ROCK1;IFNGR1;RTN4
regulation of cell adhesion mediated by integrin (GO:0033628)	4/34	0.0469647	0.170552	0	0	3.17778	9.71879	TESC;CIB1;NCKAP1L;FERMT3
tRNA export from nucleus (GO:0006409)	4/34	0.0469647	0.170552	0	0	3.17778	9.71879	RANBP2;POM121C;NUP50;RAE1
tRNA-containing ribonucleoprotein complex export from nucleus (GO:0071431)	4/34	0.0469647	0.170552	0	0	3.17778	9.71879	RANBP2;POM121C;NUP50;RAE1
regulation of cell-matrix adhesion (GO:0001952)	6/65	0.047016	0.170552	0	0	2.4261	7.41722	MACF1;ROCK1;PTK2B;CIB1;UTRN;MAP4K4
regulation of RNA metabolic process (GO:0051252)	6/65	0.047016	0.170552	0	0	2.4261	7.41722	PTBP1;MBNL1;SON;HNRNPH1;TRA2B;PCBP2
positive regulation of protein ubiquitination (GO:0031398)	7/82	0.0477731	0.172278	0	0	2.22753	6.77458	UBB;LRRK2;MYCBP2;LAPTM5;STUB1;PTTG1IP;BIRC2
actin-mediated cell contraction (GO:0070252)	2021-02-09	0.0485973	0.172278	0	0	6.80078	20.5668	GSN;PIK3CA
astral microtubule organization (GO:0030953)	2021-02-09	0.0485973	0.172278	0	0	6.80078	20.5668	LIMK2;EZR
ATF6-mediated unfolded protein response (GO:0036500)	2021-02-09	0.0485973	0.172278	0	0	6.80078	20.5668	HSPA5;ATF6
DNA topological change (GO:0006265)	2021-02-09	0.0485973	0.172278	0	0	6.80078	20.5668	TOP2B;HMGB2
embryonic digestive tract morphogenesis (GO:0048557)	2021-02-09	0.0485973	0.172278	0	0	6.80078	20.5668	NIPBL;ID2
epithelial cell apoptotic process (GO:1904019)	2021-02-09	0.0485973	0.172278	0	0	6.80078	20.5668	GSN;HIPK1
inositol metabolic process (GO:0006020)	2021-02-09	0.0485973	0.172278	0	0	6.80078	20.5668	IMPA2;PPIP5K2
interleukin-23-mediated signaling pathway (GO:0038155)	2021-02-09	0.0485973	0.172278	0	0	6.80078	20.5668	STAT3;JAK2
mitochondrial fragmentation involved in apoptotic process (GO:0043653)	2021-02-09	0.0485973	0.172278	0	0	6.80078	20.5668	BAX;MFF
negative regulation of biomineralization (GO:0110150)	2021-02-09	0.0485973	0.172278	0	0	6.80078	20.5668	TGFB1;ROCK1
negative regulation of exocytosis (GO:0045920)	2021-02-09	0.0485973	0.172278	0	0	6.80078	20.5668	VPS4B;RAB7A
Notch receptor processing (GO:0007220)	2021-02-09	0.0485973	0.172278	0	0	6.80078	20.5668	NCSTN;ADAM10
peptidyl-cysteine modification (GO:0018198)	2021-02-09	0.0485973	0.172278	0	0	6.80078	20.5668	PARK7;RAB6A
positive regulation of ATP biosynthetic process (GO:2001171)	2021-02-09	0.0485973	0.172278	0	0	6.80078	20.5668	VCP;ENO1
positive regulation of autophagosome assembly (GO:2000786)	2021-02-09	0.0485973	0.172278	0	0	6.80078	20.5668	RALB;PIP4K2A
positive regulation of B cell differentiation (GO:0045579)	2021-02-09	0.0485973	0.172278	0	0	6.80078	20.5668	PPP2R3C;NCKAP1L
positive regulation of CD8-positive, alpha-beta T cell activation (GO:2001187)	2021-02-09	0.0485973	0.172278	0	0	6.80078	20.5668	NCKAP1L;RUNX1
positive regulation of megakaryocyte differentiation (GO:0045654)	2021-02-09	0.0485973	0.172278	0	0	6.80078	20.5668	TESC;HMGB2
regulation of endothelial cell development (GO:1901550)	2021-02-09	0.0485973	0.172278	0	0	6.80078	20.5668	ROCK1;TNFRSF1A
regulation of skeletal muscle cell differentiation (GO:2001014)	2021-02-09	0.0485973	0.172278	0	0	6.80078	20.5668	DDX17;DDX5
response to misfolded protein (GO:0051788)	2021-02-09	0.0485973	0.172278	0	0	6.80078	20.5668	DNAJB14;STUB1
response to UV-C (GO:0010225)	2021-02-09	0.0485973	0.172278	0	0	6.80078	20.5668	YY1;BCL3
glycoprotein biosynthetic process (GO:0009101)	7/83	0.0504393	0.178094	0	0	2.19811	6.56571	GOLGA2;CSGALNACT1;GOLPH3;SERP1;DAD1;B3GNT2;MGAT1
positive regulation of signal transduction (GO:0009967)	16/252	0.0504531	0.178094	0	0	1.62267	4.84644	MACF1;CD63;LRRK2;STAT3;PIK3R1;TGFBR1;TSPAN14;PDCD10;AAK1;NPTN;FLNA;PTK2B;BAX;ZBTB7B;JAK2;LIMS1
negative regulation of ERK1 and ERK2 cascade (GO:0070373)	5/50	0.0504944	0.178094	0	0	2.64937	7.91073	SLC9A3R1;PTPN1;RGS14;SIRPA;EZR
neuron migration (GO:0001764)	5/50	0.0504944	0.178094	0	0	2.64937	7.91073	TUBGCP2;USP9X;RAC1;MARK2;PAFAH1B1
regulation of generation of precursor metabolites and energy (GO:0043467)	5/50	0.0504944	0.178094	0	0	2.64937	7.91073	RANBP2;POM121C;NUP50;RAE1;ZBTB7A
beta-catenin destruction complex disassembly (GO:1904886)	2021-03-21	0.0508344	0.178094	0	0	3.96977	11.8267	FRAT2;CSNK1A1;PPP1CA
error-prone translesion synthesis (GO:0042276)	2021-03-21	0.0508344	0.178094	0	0	3.96977	11.8267	UBB;UBC;UBA52
histone ubiquitination (GO:0016574)	2021-03-21	0.0508344	0.178094	0	0	3.96977	11.8267	UBE2B;WAC;ATXN7L3
long-term synaptic potentiation (GO:0060291)	2021-03-21	0.0508344	0.178094	0	0	3.96977	11.8267	RGS14;NPTN;PTK2B
positive regulation of transcription regulatory region DNA binding (GO:2000679)	2021-03-21	0.0508344	0.178094	0	0	3.96977	11.8267	RB1;TGFB1;PARK7
purinergic nucleotide receptor signaling pathway (GO:0035590)	2021-03-21	0.0508344	0.178094	0	0	3.96977	11.8267	PYCARD;PSTPIP1;TXN
regulation of cardiac muscle contraction by calcium ion signaling (GO:0010882)	2021-03-21	0.0508344	0.178094	0	0	3.96977	11.8267	GSTO1;CALM3;CALM2
cellular response to hydrogen peroxide (GO:0070301)	4/35	0.0513955	0.178663	0	0	3.07511	9.12755	SETX;PRKCD;SIRPA;PARK7
cellular response to virus (GO:0098586)	4/35	0.0513955	0.178663	0	0	3.07511	9.12755	ARF1;HSP90AA1;RIOK3;BAX
negative regulation of organelle assembly (GO:1902116)	4/35	0.0513955	0.178663	0	0	3.07511	9.12755	LRRK2;LIMK2;CHMP4B;SMCR8
peptidyl-tyrosine dephosphorylation (GO:0035335)	4/35	0.0513955	0.178663	0	0	3.07511	9.12755	PTPN1;PTPRJ;PTPN6;PTPN12
regulation of JUN kinase activity (GO:0043506)	4/35	0.0513955	0.178663	0	0	3.07511	9.12755	DNAJA1;PAK1;TAOK3;HIPK3
regulation of muscle cell differentiation (GO:0051147)	4/35	0.0513955	0.178663	0	0	3.07511	9.12755	MEF2A;PTBP1;ID2;SUPT6H
regulation of phosphatidylinositol 3-kinase activity (GO:0043551)	4/35	0.0513955	0.178663	0	0	3.07511	9.12755	FGR;TGFB1;PTK2B;PIK3R1
regulation of T cell receptor signaling pathway (GO:0050856)	4/35	0.0513955	0.178663	0	0	3.07511	9.12755	LGALS3;LAPTM5;PTPRJ;EZR
protein N-linked glycosylation (GO:0006487)	6/67	0.0531597	0.18457	0	0	2.34631	6.88513	OST4;DPM3;DAD1;MGAT4A;MGAT1;STT3B
lymphocyte differentiation (GO:0030098)	7/84	0.0531977	0.18457	0	0	2.16945	6.36459	KLF6;NFIL3;PTPRJ;IKZF1;SLC25A5;JAK3;ZBTB7A
inositol lipid-mediated signaling (GO:0048017)	5/51	0.0542032	0.187153	0	0	2.59164	7.55467	PIK3CA;PTAFR;IRS2;PIK3R1;EZR
mitotic metaphase plate congression (GO:0007080)	5/51	0.0542032	0.187153	0	0	2.59164	7.55467	PDCD6IP;VPS4B;CHMP2B;CHMP2A;CHMP4B
mitotic nuclear membrane organization (GO:0101024)	5/51	0.0542032	0.187153	0	0	2.59164	7.55467	AHCTF1;UBE2I;CHMP2B;CHMP2A;CHMP4B
mitotic nuclear membrane reassembly (GO:0007084)	5/51	0.0542032	0.187153	0	0	2.59164	7.55467	AHCTF1;UBE2I;CHMP2B;CHMP2A;CHMP4B
regulation of axonogenesis (GO:0050770)	5/51	0.0542032	0.187153	0	0	2.59164	7.55467	PAK1;ARHGDIA;PLXNC1;RTN4;MARK2
intrinsic apoptotic signaling pathway (GO:0097193)	8/102	0.0543455	0.187463	0	0	2.0317	5.91712	PYCARD;DDX5;STK24;IFI16;PRKCD;BAX;ATM;ZNF622
aortic valve development (GO:0003176)	4/36	0.0560465	0.191496	0	0	2.97886	8.58379	RB1;TGFB1;ROCK1;TNFRSF1A
positive regulation of cytokine-mediated signaling pathway (GO:0001961)	4/36	0.0560465	0.191496	0	0	2.97886	8.58379	CPNE1;LAPTM5;CXCR4;UBE2K
positive regulation of innate immune response (GO:0045089)	4/36	0.0560465	0.191496	0	0	2.97886	8.58379	PLSCR1;DHX9;RIOK3;UBE2K
positive regulation of myeloid leukocyte differentiation (GO:0002763)	4/36	0.0560465	0.191496	0	0	2.97886	8.58379	TESC;ID2;ACIN1;RUNX1
positive regulation of telomere maintenance via telomere lengthening (GO:1904358)	4/36	0.0560465	0.191496	0	0	2.97886	8.58379	XRCC5;DHX36;ATM;CCT5
regulation of androgen receptor signaling pathway (GO:0060765)	4/36	0.0560465	0.191496	0	0	2.97886	8.58379	DDX5;PARK7;ZBTB7A;FOXP1
regulation of embryonic development (GO:0045995)	4/36	0.0560465	0.191496	0	0	2.97886	8.58379	NIPBL;TDG;DHX36;TRIP12
regulation of microtubule-based process (GO:0032886)	4/36	0.0560465	0.191496	0	0	2.97886	8.58379	MACF1;DIAPH1;ROCK1;MARK2
negative regulation of defense response (GO:0031348)	7/85	0.0560489	0.191496	0	0	2.14152	6.17086	RB1;IFI16;PRKCD;PCBP2;SIRPA;AOAH;TNFRSF1A
positive regulation of protein catabolic process (GO:0045732)	7/85	0.0560489	0.191496	0	0	2.14152	6.17086	HSP90AA1;VCP;MSN;FURIN;PTTG1IP;EZR;RAB7A
interferon-gamma-mediated signaling pathway (GO:0060333)	6/68	0.0564057	0.192515	0	0	2.30834	6.63691	IFNGR1;STAT1;PRKCD;IRF2;PTAFR;JAK2
amino acid import (GO:0043090)	2021-03-22	0.0571528	0.192515	0	0	3.76064	10.7631	SLC6A6;SLC9A3R1;SFXN1
microglial cell activation (GO:0001774)	2021-03-22	0.0571528	0.192515	0	0	3.76064	10.7631	GRN;IFNGR1;JAK2
natural killer cell mediated cytotoxicity (GO:0042267)	2021-03-22	0.0571528	0.192515	0	0	3.76064	10.7631	KIF5B;CORO1A;LYST
negative regulation of biomineral tissue development (GO:0070168)	2021-03-22	0.0571528	0.192515	0	0	3.76064	10.7631	TGFB1;ROCK1;PTK2B
negative regulation of DNA recombination at telomere (GO:0048239)	2021-03-22	0.0571528	0.192515	0	0	3.76064	10.7631	POLR2A;POLR2F;POLR2J
nucleotide-excision repair, DNA duplex unwinding (GO:0000717)	2021-03-22	0.0571528	0.192515	0	0	3.76064	10.7631	UBB;UBC;UBA52
osteoclast differentiation (GO:0030316)	2021-03-22	0.0571528	0.192515	0	0	3.76064	10.7631	SBNO2;SNX10;FOXP1
positive regulation of calcium ion transmembrane transporter activity (GO:1901021)	2021-03-22	0.0571528	0.192515	0	0	3.76064	10.7631	GSTO1;CALM3;CALM2
positive regulation of dendritic spine development (GO:0060999)	2021-03-22	0.0571528	0.192515	0	0	3.76064	10.7631	DBNL;DHX36;LLPH
positive regulation of signal transduction by p53 class mediator (GO:1901798)	2021-03-22	0.0571528	0.192515	0	0	3.76064	10.7631	DDX5;UBB;ATM
regulation of chromosome organization (GO:0033044)	2021-03-22	0.0571528	0.192515	0	0	3.76064	10.7631	RB1;XRCC5;HNRNPD
regulation of DNA recombination at telomere (GO:0072695)	2021-03-22	0.0571528	0.192515	0	0	3.76064	10.7631	POLR2A;POLR2F;POLR2J
regulation of endoplasmic reticulum stress-induced intrinsic apoptotic signaling pathway (GO:1902235)	2021-03-22	0.0571528	0.192515	0	0	3.76064	10.7631	LRRK2;TMBIM6;PARK7
regulation of macrophage chemotaxis (GO:0010758)	2021-03-22	0.0571528	0.192515	0	0	3.76064	10.7631	AKIRIN1;DDT;PTK2B
response to lipopolysaccharide (GO:0032496)	11/159	0.0579964	0.193792	0	0	1.77595	5.05679	PYCARD;RPS6KA3;SBNO2;MAPKAPK2;HMGB2;SIRPA;TRIB1;JAK2;NFKB1;FOXP1;HNRNPA0
regulation of release of sequestered calcium ion into cytosol (GO:0051279)	5/52	0.0580657	0.193792	0	0	2.53637	7.21895	DIAPH1;GSTO1;PTK2B;CALM3;CALM2
signal transduction in response to DNA damage (GO:0042770)	5/52	0.0580657	0.193792	0	0	2.53637	7.21895	BCL3;CDC5L;ATM;GRB2;BID
positive regulation of endothelial cell migration (GO:0010595)	7/86	0.0589931	0.193792	0	0	2.1143	5.98419	MAP2K3;STAT5A;GRN;TGFB1;PTK2B;RAC1;FOXP1
cellular response to interleukin-4 (GO:0071353)	2021-02-10	0.0591541	0.193792	0	0	5.95037	16.8253	STAT6;JAK3
DNA replication-dependent nucleosome assembly (GO:0006335)	2021-02-10	0.0591541	0.193792	0	0	5.95037	16.8253	RBBP4;HAT1
DNA replication-dependent nucleosome organization (GO:0034723)	2021-02-10	0.0591541	0.193792	0	0	5.95037	16.8253	RBBP4;HAT1
granulocyte activation (GO:0036230)	2021-02-10	0.0591541	0.193792	0	0	5.95037	16.8253	PREX1;PRKCD
ionotropic glutamate receptor signaling pathway (GO:0035235)	2021-02-10	0.0591541	0.193792	0	0	5.95037	16.8253	PTK2B;CPEB4
low-density lipoprotein particle receptor catabolic process (GO:0032802)	2021-02-10	0.0591541	0.193792	0	0	5.95037	16.8253	CLTC;AP2S1
low-density lipoprotein receptor particle metabolic process (GO:0032799)	2021-02-10	0.0591541	0.193792	0	0	5.95037	16.8253	CLTC;AP2S1
negative regulation of cAMP-mediated signaling (GO:0043951)	2021-02-10	0.0591541	0.193792	0	0	5.95037	16.8253	UBE2B;MGRN1
negative regulation of extracellular matrix organization (GO:1903054)	2021-02-10	0.0591541	0.193792	0	0	5.95037	16.8253	TGFB1;TNFRSF1A
negative regulation of heterotypic cell-cell adhesion (GO:0034115)	2021-02-10	0.0591541	0.193792	0	0	5.95037	16.8253	WNK1;MYADM
negative regulation of transcription by competitive promoter binding (GO:0010944)	2021-02-10	0.0591541	0.193792	0	0	5.95037	16.8253	DACH1;KDM2A
negative regulation of viral-induced cytoplasmic pattern recognition receptor signaling pathway (GO:0039532)	2021-02-10	0.0591541	0.193792	0	0	5.95037	16.8253	SEC14L1;RIOK3
nerve growth factor signaling pathway (GO:0038180)	2021-02-10	0.0591541	0.193792	0	0	5.95037	16.8253	RAP1A;KIDINS220
nuclear pore complex assembly (GO:0051292)	2021-02-10	0.0591541	0.193792	0	0	5.95037	16.8253	AHCTF1;RTN4
positive regulation of cell activation (GO:0050867)	2021-02-10	0.0591541	0.193792	0	0	5.95037	16.8253	RPS6KA1;LILRA5
positive regulation of dendritic spine morphogenesis (GO:0061003)	2021-02-10	0.0591541	0.193792	0	0	5.95037	16.8253	DBNL;DHX36
regulation of axon guidance (GO:1902667)	2021-02-10	0.0591541	0.193792	0	0	5.95037	16.8253	MYCBP2;ZSWIM6
regulation of cell activation (GO:0050865)	2021-02-10	0.0591541	0.193792	0	0	5.95037	16.8253	FCER1G;LILRA5
regulation of cell-cell adhesion involved in gastrulation (GO:0070587)	2021-02-10	0.0591541	0.193792	0	0	5.95037	16.8253	WNK1;MYADM
regulation of cell-cell adhesion mediated by integrin (GO:0033632)	2021-02-10	0.0591541	0.193792	0	0	5.95037	16.8253	WNK1;FERMT3
regulation of neutrophil migration (GO:1902622)	2021-02-10	0.0591541	0.193792	0	0	5.95037	16.8253	NCKAP1L;RAC1
regulation of podosome assembly (GO:0071801)	2021-02-10	0.0591541	0.193792	0	0	5.95037	16.8253	GSN;CAPG
retinoic acid receptor signaling pathway (GO:0048384)	2021-02-10	0.0591541	0.193792	0	0	5.95037	16.8253	RARA;ACTN4
RNA polymerase II preinitiation complex assembly (GO:0051123)	2021-02-10	0.0591541	0.193792	0	0	5.95037	16.8253	DR1;GTF2A2
secretory granule organization (GO:0033363)	2021-02-10	0.0591541	0.193792	0	0	5.95037	16.8253	BLOC1S1;LYST
toxin transport (GO:1901998)	2021-02-10	0.0591541	0.193792	0	0	5.95037	16.8253	ADAM10;ANTXR2
peptidyl-tyrosine phosphorylation (GO:0018108)	6/69	0.0597684	0.195447	0	0	2.27158	6.39968	FGR;ABI1;PTK2B;PTPN6;JAK2;JAK3
positive regulation of protein transport (GO:0051222)	6/69	0.0597684	0.195447	0	0	2.27158	6.39968	GOLPH3;TMED10;TGFB1;PDCD10;EZR;ARF6
anterograde axonal transport (GO:0008089)	4/37	0.060916	0.198656	0	0	2.88844	8.08259	BLOC1S1;KIF5B;KIF1B;AP3B1
protein insertion into ER membrane (GO:0045048)	4/37	0.060916	0.198656	0	0	2.88844	8.08259	TRAM1;SERP1;VAPA;SEC61G
regulation of transport (GO:0051049)	4/37	0.060916	0.198656	0	0	2.88844	8.08259	DNAJA1;EPB41;LRRK2;GAPVD1
positive regulation of B cell activation (GO:0050871)	5/53	0.0620816	0.202273	0	0	2.4834	6.90212	SASH3;SH3KBP1;PPP2R3C;IRS2;NCKAP1L
positive regulation of cellular metabolic process (GO:0031325)	8/105	0.0623597	0.202811	0	0	1.96856	5.46242	CD63;CHCHD2;PRELID1;TGFB1;GRB2;ECE1;ROMO1;ARRB2
regulation of JNK cascade (GO:0046328)	8/105	0.0623597	0.202811	0	0	1.96856	5.46242	PYCARD;RASSF2;GADD45B;TAOK3;SIRPA;PTK2B;ZNF622;MAP4K4
organelle assembly (GO:0070925)	24/425	0.0627813	0.203997	0	0	1.4345	3.97084	GABARAPL2;ARF4;DDX6;GSN;PDCD6IP;DBNL;TUBGCP2;VPS4B;VTA1;SNX10;CORO1A;EHD1;GOLGA2;BIN2;RP2;CSDE1;CHMP2B;CHMP2A;FLNA;CHMP4B;E2F4;MAPRE1;RAB8B;RAB7A
cytoskeleton-dependent intracellular transport (GO:0030705)	2021-03-23	0.063823	0.204782	0	0	3.57242	9.83003	TUBA1B;KIF5B;KIF1B
negative regulation of GTPase activity (GO:0034260)	2021-03-23	0.063823	0.204782	0	0	3.57242	9.83003	ARFGEF1;WNK1;LRRK2
negative regulation of phosphoprotein phosphatase activity (GO:0032515)	2021-03-23	0.063823	0.204782	0	0	3.57242	9.83003	LGALS3;ROCK1;NCKAP1L
nucleotide-excision repair, DNA damage recognition (GO:0000715)	2021-03-23	0.063823	0.204782	0	0	3.57242	9.83003	UBB;UBC;UBA52
positive regulation of mRNA processing (GO:0050685)	2021-03-23	0.063823	0.204782	0	0	3.57242	9.83003	RBM3;TRA2B;DHX36
regulation of cysteine-type endopeptidase activity (GO:2000116)	2021-03-23	0.063823	0.204782	0	0	3.57242	9.83003	PYCARD;IFI16;BIRC2
regulation of mononuclear cell migration (GO:0071675)	2021-03-23	0.063823	0.204782	0	0	3.57242	9.83003	LGALS3;AKIRIN1;MSN
regulation of peptidase activity (GO:0052547)	2021-03-23	0.063823	0.204782	0	0	3.57242	9.83003	CSTA;CTSH;FURIN
regulation of protein export from nucleus (GO:0046825)	2021-03-23	0.063823	0.204782	0	0	3.57242	9.83003	TCF7L2;PARK7;RBM22
regulation of release of sequestered calcium ion into cytosol by sarcoplasmic reticulum (GO:0010880)	2021-03-23	0.063823	0.204782	0	0	3.57242	9.83003	GSTO1;CALM3;CALM2
regulation of SMAD protein signal transduction (GO:0060390)	2021-03-23	0.063823	0.204782	0	0	3.57242	9.83003	TGFB1;JAK2;TGFBR1
regulation of supramolecular fiber organization (GO:1902903)	2021-03-23	0.063823	0.204782	0	0	3.57242	9.83003	HSPA8;PIK3CA;PARK7
regulation of telomere capping (GO:1904353)	2021-03-23	0.063823	0.204782	0	0	3.57242	9.83003	USP7;HNRNPD;ATM
vesicle transport along microtubule (GO:0047496)	2021-03-23	0.063823	0.204782	0	0	3.57242	9.83003	FBXW11;KIF5B;PAFAH1B1
peptide biosynthetic process (GO:0043043)	11/162	0.0645259	0.206852	0	0	1.74039	4.76987	RPS26;MRPL52;RPL41;MRPL51;EIF4EBP2;MRPS21;RPL38;FURIN;RRBP1;RSL24D1;MRPS18C
negative regulation of DNA-binding transcription factor activity (GO:0043433)	10/143	0.0646916	0.207198	0	0	1.79575	4.91698	RB1;PYCARD;TCF7L2;USP7;ID2;TAX1BP1;FLNA;ARRB2;TRIB1;COMMD6
chromosome organization (GO:0051276)	8/106	0.0651865	0.208411	0	0	1.94837	5.32002	TOP2B;TCF7L2;UBB;UBC;HMGB2;UBA52;ZBTB7A;RAE1
protein processing (GO:0016485)	8/106	0.0651865	0.208411	0	0	1.94837	5.32002	NCSTN;MME;ADAM10;YME1L1;CTSH;ECE1;FURIN;SEC11A
lysosome organization (GO:0007040)	4/38	0.0660018	0.21008	0	0	2.80334	7.61967	GRN;LRRK2;TFEB;CORO1A
ncRNA export from nucleus (GO:0097064)	4/38	0.0660018	0.21008	0	0	2.80334	7.61967	RANBP2;POM121C;NUP50;RAE1
negative regulation of proteasomal protein catabolic process (GO:1901799)	4/38	0.0660018	0.21008	0	0	2.80334	7.61967	GABARAPL2;USP7;WAC;PARK7
regulation of apoptotic signaling pathway (GO:2001233)	4/38	0.0660018	0.21008	0	0	2.80334	7.61967	RB1;PYCARD;TMBIM6;TGFBR1
response to cAMP (GO:0051591)	4/38	0.0660018	0.21008	0	0	2.80334	7.61967	RAP1B;RAP1A;STAT1;EZR
nuclear membrane reassembly (GO:0031468)	5/54	0.0662505	0.210498	0	0	2.43259	6.6028	AHCTF1;UBE2I;CHMP2B;CHMP2A;CHMP4B
regulation of potassium ion transmembrane transport (GO:1901379)	5/54	0.0662505	0.210498	0	0	2.43259	6.6028	CD63;CAB39;GNB1;FLNA;KCNAB2
gland development (GO:0048732)	6/71	0.0668444	0.211448	0	0	2.20146	5.9558	SLC9A3R1;PRKCSH;ARID5B;MSN;EZR;TGFBR1
histone acetylation (GO:0016573)	6/71	0.0668444	0.211448	0	0	2.20146	5.9558	PHF20L1;ATF2;DR1;TAF10;HAT1;TADA3
negative regulation of neuron apoptotic process (GO:0043524)	6/71	0.0668444	0.211448	0	0	2.20146	5.9558	GRN;SET;NONO;PTK2B;PARK7;CPEB4
regulation of endopeptidase activity (GO:0052548)	6/71	0.0668444	0.211448	0	0	2.20146	5.9558	NCSTN;PRELID1;TIMP2;FURIN;TIMP1;BIRC2
response to metal ion (GO:0010038)	6/71	0.0668444	0.211448	0	0	2.20146	5.9558	PLSCR1;MTF1;ANXA11;CALM3;CALM2;PPP1CA
mitochondrial translational termination (GO:0070126)	7/89	0.0683879	0.21614	0	0	2.03663	5.46338	MRPL52;MRPL20;MRPL51;MRPS34;MRPS21;AURKAIP1;MRPS18C
phosphatidylinositol biosynthetic process (GO:0006661)	9/126	0.0694071	0.216797	0	0	1.83643	4.89916	SOCS3;DPM3;ARF1;PIK3CA;INPP5D;PIP4K2A;PLEKHA3;MPPE1;PIK3R1
actin filament depolymerization (GO:0030042)	2021-02-11	0.0704109	0.216797	0	0	5.28894	14.0337	GSN;WDR1
ER-associated misfolded protein catabolic process (GO:0071712)	2021-02-11	0.0704109	0.216797	0	0	5.28894	14.0337	VCP;TOR1A
establishment of endothelial intestinal barrier (GO:0090557)	2021-02-11	0.0704109	0.216797	0	0	5.28894	14.0337	RAP2C;RAP2B
Golgi to lysosome transport (GO:0090160)	2021-02-11	0.0704109	0.216797	0	0	5.28894	14.0337	SORT1;LAPTM5
hepatocyte growth factor receptor signaling pathway (GO:0048012)	2021-02-11	0.0704109	0.216797	0	0	5.28894	14.0337	PAK1;RAC1
monocyte differentiation (GO:0030224)	2021-02-11	0.0704109	0.216797	0	0	5.28894	14.0337	IFI16;MYH9
negative regulation of oxidative stress-induced neuron death (GO:1903204)	2021-02-11	0.0704109	0.216797	0	0	5.28894	14.0337	NONO;PARK7
negative regulation of protein maturation (GO:1903318)	2021-02-11	0.0704109	0.216797	0	0	5.28894	14.0337	TMEM59;LRRK2
positive regulation by host of viral process (GO:0044794)	2021-02-11	0.0704109	0.216797	0	0	5.28894	14.0337	VAPA;IGF2R
positive regulation of ceramide biosynthetic process (GO:2000304)	2021-02-11	0.0704109	0.216797	0	0	5.28894	14.0337	PRKCD;TNFRSF1A
positive regulation of cytoplasmic transport (GO:1903651)	2021-02-11	0.0704109	0.216797	0	0	5.28894	14.0337	MSN;EZR
positive regulation of macrophage differentiation (GO:0045651)	2021-02-11	0.0704109	0.216797	0	0	5.28894	14.0337	TGFB1;ID2
positive regulation of myelination (GO:0031643)	2021-02-11	0.0704109	0.216797	0	0	5.28894	14.0337	RNF10;DICER1
positive regulation of phospholipid transport (GO:2001140)	2021-02-11	0.0704109	0.216797	0	0	5.28894	14.0337	PRELID1;TMEM30A
positive regulation of production of miRNAs involved in gene silencing by miRNA (GO:1903800)	2021-02-11	0.0704109	0.216797	0	0	5.28894	14.0337	DDX5;TGFB1
positive regulation of sphingolipid biosynthetic process (GO:0090154)	2021-02-11	0.0704109	0.216797	0	0	5.28894	14.0337	PRKCD;TNFRSF1A
positive regulation of transcription from RNA polymerase II promoter in response to endoplasmic reticulum stress (GO:1990440)	2021-02-11	0.0704109	0.216797	0	0	5.28894	14.0337	HSPA5;ATF6
proteasome assembly (GO:0043248)	2021-02-11	0.0704109	0.216797	0	0	5.28894	14.0337	PSMD13;POMP
regulation of cytoplasmic transport (GO:1903649)	2021-02-11	0.0704109	0.216797	0	0	5.28894	14.0337	USP7;LRRK2
regulation of mRNA 3'-end processing (GO:0031440)	2021-02-11	0.0704109	0.216797	0	0	5.28894	14.0337	DHX36;PAPOLA
response to sterol (GO:0036314)	2021-02-11	0.0704109	0.216797	0	0	5.28894	14.0337	TGFB1;TGFBR1
signal peptide processing (GO:0006465)	2021-02-11	0.0704109	0.216797	0	0	5.28894	14.0337	FURIN;SEC11A
cell junction organization (GO:0034330)	6/72	0.0705575	0.216797	0	0	2.16799	5.74805	VASP;TGFB1;CAPZA1;FLNA;RAB8B;LIMS1
positive regulation of neurogenesis (GO:0050769)	6/72	0.0705575	0.216797	0	0	2.16799	5.74805	MME;RGS14;ARHGDIA;NPTN;NUMB;PLXNC1
negative regulation of cysteine-type endopeptidase activity involved in apoptotic process (GO:0043154)	5/55	0.0705716	0.216797	0	0	2.38381	6.31979	RPS6KA3;RPS6KA1;PLAUR;PARK7;MMP9
positive regulation of response to DNA damage stimulus (GO:2001022)	5/55	0.0705716	0.216797	0	0	2.38381	6.31979	SMCHD1;DDX5;DHX9;PRKCD;ATM
protein sumoylation (GO:0016925)	5/55	0.0705716	0.216797	0	0	2.38381	6.31979	RANBP2;UBE2I;POM121C;NUP50;RAE1
apoptotic nuclear changes (GO:0030262)	2021-03-24	0.0708341	0.216797	0	0	3.40213	9.00685	HMGB2;ACIN1;DICER1
negative regulation of NIK/NF-kappaB signaling (GO:1901223)	2021-03-24	0.0708341	0.216797	0	0	3.40213	9.00685	PPM1A;CPNE1;ADIPOR1
negative regulation of protein depolymerization (GO:1901880)	2021-03-24	0.0708341	0.216797	0	0	3.40213	9.00685	PIK3CA;MID1IP1;CIB1
negative regulation of stress fiber assembly (GO:0051497)	2021-03-24	0.0708341	0.216797	0	0	3.40213	9.00685	ARAP1;PIK3R1;WASF2
nucleotide-binding domain, leucine rich repeat containing receptor signaling pathway (GO:0035872)	2021-03-24	0.0708341	0.216797	0	0	3.40213	9.00685	UBB;UBC;UBA52
nucleotide-excision repair, DNA gap filling (GO:0006297)	2021-03-24	0.0708341	0.216797	0	0	3.40213	9.00685	UBB;UBC;UBA52
regulation of cardiac muscle hypertrophy (GO:0010611)	2021-03-24	0.0708341	0.216797	0	0	3.40213	9.00685	MEF2A;MTPN;ROCK1
response to gamma radiation (GO:0010332)	2021-03-24	0.0708341	0.216797	0	0	3.40213	9.00685	XRCC5;MDM2;ATM
wound healing, spreading of cells (GO:0044319)	2021-03-24	0.0708341	0.216797	0	0	3.40213	9.00685	TOR1A;PDCD10;FLNA
negative regulation of transmembrane receptor protein serine/threonine kinase signaling pathway (GO:0090101)	8/108	0.0710749	0.21693	0	0	1.9092	5.04797	PPM1A;TGFB1;UBB;UBC;STUB1;UBA52;ZBTB7A;TGFBR1
cellular response to ketone (GO:1901655)	4/39	0.0713011	0.21693	0	0	2.7231	7.19128	GOLPH3;GNB1;MSN;NR3C1
DNA replication-independent nucleosome assembly (GO:0006336)	4/39	0.0713011	0.21693	0	0	2.7231	7.19128	RBBP4;UBN1;HAT1;SMARCA5
endothelial cell migration (GO:0043542)	4/39	0.0713011	0.21693	0	0	2.7231	7.19128	PIK3CA;STAT1;PXN;MYH9
protein monoubiquitination (GO:0006513)	4/39	0.0713011	0.21693	0	0	2.7231	7.19128	UBE2B;MGRN1;WAC;ATXN7L3
regulation of receptor-mediated endocytosis (GO:0048259)	4/39	0.0713011	0.21693	0	0	2.7231	7.19128	ARF1;AAK1;RAC1;ARF6
vesicle cytoskeletal trafficking (GO:0099518)	4/39	0.0713011	0.21693	0	0	2.7231	7.19128	FBXW11;KIF5B;ACTN4;PAFAH1B1
regulation of MAPK cascade (GO:0043408)	11/166	0.0739489	0.224795	0	0	1.69512	4.41475	PAK1;ROCK1;TAOK3;LAPTM5;PTPRJ;PTPN6;ZNF622;STK4;YWHAZ;LILRA5;MAP4K4
negative regulation of cell adhesion (GO:0007162)	6/73	0.0743872	0.225553	0	0	2.13552	5.54909	CD164;TGFB1;ARHGDIA;ADAM10;PLXNC1;SIPA1
positive regulation of JNK cascade (GO:0046330)	6/73	0.0743872	0.225553	0	0	2.13552	5.54909	PYCARD;RASSF2;GADD45B;TAOK3;PTK2B;ZNF622
regulation of actin filament-based process (GO:0032970)	6/73	0.0743872	0.225553	0	0	2.13552	5.54909	PAK1;ROCK1;PRKCD;RAC1;EZR;CORO1A
plasma membrane bounded cell projection organization (GO:0120036)	9/128	0.074998	0.226597	0	0	1.80538	4.67646	RB1;EHD1;SLC9A3R1;TOR1A;ROCK1;VAPA;BLOC1S1;RAC1;FRYL
DNA damage response, signal transduction by p53 class mediator resulting in cell cycle arrest (GO:0006977)	5/56	0.075044	0.226597	0	0	2.33695	6.05195	MDM2;BAX;ARID3A;ATM;E2F4
negative regulation of metabolic process (GO:0009892)	5/56	0.075044	0.226597	0	0	2.33695	6.05195	RB1;TLE3;RHEB;ZDHHC7;LNPEP
regulation of ATP metabolic process (GO:1903578)	5/56	0.075044	0.226597	0	0	2.33695	6.05195	RANBP2;POM121C;NUP50;RAE1;ZBTB7A
proteolysis (GO:0006508)	17/287	0.0750476	0.226597	0	0	1.50618	3.90044	MME;RNPEPL1;SPPL2A;ADAM10;LNPEP;ECE1;FURIN;MMP9;PSMD6;NCSTN;MMP25;DPP8;ANPEP;CPNE1;MDM2;YME1L1;CTSH
negative regulation of signal transduction (GO:0009968)	16/267	0.076032	0.229376	0	0	1.52449	3.928	RB1;PTPN1;VCP;RGS14;MGRN1;LRRK2;PRKCD;PTPRJ;PTPN12;SLC9A3R1;PTPRE;PIP4K2A;TMBIM6;CD47;TRIB1;ZBTB7A
negative regulation of I-kappaB kinase/NF-kappaB signaling (GO:0043124)	4/40	0.0768108	0.230948	0	0	2.64732	6.79411	PYCARD;PPM1A;RIOK3;STAT1
positive regulation of catalytic activity (GO:0043085)	4/40	0.0768108	0.230948	0	0	2.64732	6.79411	NCSTN;XRCC5;MID1IP1;CIB1
regulation of microtubule polymerization (GO:0031113)	4/40	0.0768108	0.230948	0	0	2.64732	6.79411	PAK1;CLIP1;RAC1;MAPRE1
regulation of sodium ion transmembrane transporter activity (GO:2000649)	4/40	0.0768108	0.230948	0	0	2.64732	6.79411	SLC9A3R1;WNK1;FXYD5;UTRN
cellular response to insulin stimulus (GO:0032869)	9/129	0.0778943	0.232705	0	0	1.79024	4.56941	ATP6V1A;ATP6V0E1;IRS2;ZDHHC7;GRB2;PIK3R1;ATP6V1E1;ATP6V1C1;RAB8B
in utero embryonic development (GO:0001701)	2021-03-25	0.0781744	0.232705	0	0	3.24732	8.27681	MBNL1;ADAM10;TGFBR1
negative regulation of endocytosis (GO:0045806)	2021-03-25	0.0781744	0.232705	0	0	3.24732	8.27681	LGALS3;RAC1;ARF6
negative regulation of ion transport (GO:0043271)	2021-03-25	0.0781744	0.232705	0	0	3.24732	8.27681	PXK;WNK1;PTK2B
negative regulation of response to endoplasmic reticulum stress (GO:1903573)	2021-03-25	0.0781744	0.232705	0	0	3.24732	8.27681	LRRK2;TMBIM6;PARK7
positive regulation of DNA-templated transcription, elongation (GO:0032786)	2021-03-25	0.0781744	0.232705	0	0	3.24732	8.27681	EAPP;SUPT6H;BRD4
positive regulation of T cell migration (GO:2000406)	2021-03-25	0.0781744	0.232705	0	0	3.24732	8.27681	PYCARD;WNK1;ADAM10
receptor catabolic process (GO:0032801)	2021-03-25	0.0781744	0.232705	0	0	3.24732	8.27681	TGFB1;CLTC;AP2S1
regulation of epidermal cell differentiation (GO:0045604)	2021-03-25	0.0781744	0.232705	0	0	3.24732	8.27681	ROCK1;MAFG;RUNX1
regulation of heterotypic cell-cell adhesion (GO:0034114)	2021-03-25	0.0781744	0.232705	0	0	3.24732	8.27681	WNK1;MYADM;FLOT2
regulation of protein processing (GO:0070613)	2021-03-25	0.0781744	0.232705	0	0	3.24732	8.27681	TMEM59;LRRK2;RUNX1
regulation of ryanodine-sensitive calcium-release channel activity (GO:0060314)	2021-03-25	0.0781744	0.232705	0	0	3.24732	8.27681	GSTO1;CALM3;CALM2
mitotic nuclear division (GO:0140014)	6/74	0.078333	0.232984	0	0	2.104	5.35845	GOLGA2;STAG2;CHMP2A;CHMP4B;FLNA;SMC1A
regulation of lipid metabolic process (GO:0019216)	7/92	0.0786285	0.233669	0	0	1.96444	4.99562	IDI1;TBL1XR1;MID1IP1;ID2;PSAP;IRS2;ADIPOR1
DNA-templated transcription, initiation (GO:0006352)	11/168	0.0789713	0.234493	0	0	1.67335	4.24809	GTF2A2;POLR2A;TBL1XR1;TAF10;SMARCA5;RARA;POLR2F;E2F3;NR3C1;GTF2F2;POLR2J
protein glycosylation (GO:0006486)	9/130	0.0808579	0.23853	0	0	1.77535	4.46511	GOLGA2;GALNT7;DPM3;SERP1;DAD1;MGAT4A;B3GNT2;MGAT1;STT3B
regulation of GTPase activity (GO:0043087)	12/189	0.0821284	0.23853	0	0	1.61954	4.04799	ARHGAP9;ARFGEF1;DOCK11;RAP1A;WNK1;LRRK2;PLXNC1;ARAP1;ZC3H15;S100A10;MAP4K4;LIMS1
cytoplasmic translation (GO:0002181)	7/93	0.0822297	0.23853	0	0	1.9415	4.85032	RPS26;RPL41;EIF3M;RPL38;ETF1;UBA52;ZC3H15
positive regulation of peptidyl-serine phosphorylation (GO:0033138)	7/93	0.0822297	0.23853	0	0	1.9415	4.85032	HSP90AA1;PAK1;TGFB1;PDCD10;PARK7;TXN;STK4
adipose tissue development (GO:0060612)	2021-02-12	0.0822941	0.23853	0	0	4.7598	11.8874	SPTLC2;ARID5B
ATP transport (GO:0015867)	2021-02-12	0.0822941	0.23853	0	0	4.7598	11.8874	CD47;SLC25A5
brain morphogenesis (GO:0048854)	2021-02-12	0.0822941	0.23853	0	0	4.7598	11.8874	FBXW11;PAFAH1B1
cellular response to thyroid hormone stimulus (GO:0097067)	2021-02-12	0.0822941	0.23853	0	0	4.7598	11.8874	LMO2;CTSH
early endosome to Golgi transport (GO:0034498)	2021-02-12	0.0822941	0.23853	0	0	4.7598	11.8874	TRAPPC10;RAB6A
exit from mitosis (GO:0010458)	2021-02-12	0.0822941	0.23853	0	0	4.7598	11.8874	CHMP2A;CHMP4B
inositol phosphate catabolic process (GO:0071545)	2021-02-12	0.0822941	0.23853	0	0	4.7598	11.8874	IMPA2;NUDT3
mitochondrion distribution (GO:0048311)	2021-02-12	0.0822941	0.23853	0	0	4.7598	11.8874	MEF2A;LRRK2
mitotic G1/S transition checkpoint signaling (GO:0044819)	2021-02-12	0.0822941	0.23853	0	0	4.7598	11.8874	WAC;RPS27L
negative regulation of JUN kinase activity (GO:0043508)	2021-02-12	0.0822941	0.23853	0	0	4.7598	11.8874	DNAJA1;HIPK3
negative regulation of leukocyte chemotaxis (GO:0002689)	2021-02-12	0.0822941	0.23853	0	0	4.7598	11.8874	DDT;RIN3
negative regulation of production of miRNAs involved in gene silencing by miRNA (GO:1903799)	2021-02-12	0.0822941	0.23853	0	0	4.7598	11.8874	TGFB1;STAT3
negative regulation of receptor internalization (GO:0002091)	2021-02-12	0.0822941	0.23853	0	0	4.7598	11.8874	RIN3;ANKRD13A
negative regulation of transcription elongation from RNA polymerase II promoter (GO:0034244)	2021-02-12	0.0822941	0.23853	0	0	4.7598	11.8874	HNRNPU;EAPP
nucleotide-sugar metabolic process (GO:0009225)	2021-02-12	0.0822941	0.23853	0	0	4.7598	11.8874	CSGALNACT1;UGP2
phagolysosome assembly (GO:0001845)	2021-02-12	0.0822941	0.23853	0	0	4.7598	11.8874	CORO1A;RAB7A
positive regulation of cardiocyte differentiation (GO:1905209)	2021-02-12	0.0822941	0.23853	0	0	4.7598	11.8874	TGFB1;DHX36
protein insertion into mitochondrial inner membrane (GO:0045039)	2021-02-12	0.0822941	0.23853	0	0	4.7598	11.8874	TIMM8B;ROMO1
regulation of axon regeneration (GO:0048679)	2021-02-12	0.0822941	0.23853	0	0	4.7598	11.8874	GRN;STK24
regulation of cell communication by electrical coupling involved in cardiac conduction (GO:1901844)	2021-02-12	0.0822941	0.23853	0	0	4.7598	11.8874	CALM3;CALM2
regulation of hemopoiesis (GO:1903706)	2021-02-12	0.0822941	0.23853	0	0	4.7598	11.8874	LGALS3;RUNX1
regulation of plasminogen activation (GO:0010755)	2021-02-12	0.0822941	0.23853	0	0	4.7598	11.8874	ENO1;RUNX1
regulation of RNA export from nucleus (GO:0046831)	2021-02-12	0.0822941	0.23853	0	0	4.7598	11.8874	DHX9;SUPT6H
regulation of sequestering of calcium ion (GO:0051282)	2021-02-12	0.0822941	0.23853	0	0	4.7598	11.8874	DIAPH1;PTK2B
positive regulation of immune response (GO:0050778)	6/75	0.0823944	0.23853	0	0	2.0734	5.17571	PYCARD;SASH3;PLSCR1;GRN;DHX9;RIOK3
endosome organization (GO:0007032)	4/41	0.0825272	0.23853	0	0	2.57564	6.42525	USP8;CHMP2B;RAB27A;SNX10
epithelial cell migration (GO:0010631)	4/41	0.0825272	0.23853	0	0	2.57564	6.42525	ROCK1;PIK3CA;STAT1;PXN
JNK cascade (GO:0007254)	4/41	0.0825272	0.23853	0	0	2.57564	6.42525	UBB;UBC;TRIB1;UBA52
negative regulation of cell-cell adhesion (GO:0022408)	4/41	0.0825272	0.23853	0	0	2.57564	6.42525	TGFB1;WNK1;MYADM;FXYD5
phosphatidylinositol metabolic process (GO:0046488)	8/112	0.0837932	0.241799	0	0	1.83538	4.55066	ARF1;LPGAT1;PIK3CA;INPP5D;PIP4K2A;PLBD1;PLEKHA3;PIK3R1
regulation of cytoskeleton organization (GO:0051493)	8/112	0.0837932	0.241799	0	0	1.83538	4.55066	DIAPH1;PAK1;ROCK1;PRKCD;RAC1;EZR;CORO1A;MARK2
inflammatory response (GO:0006954)	14/230	0.0839593	0.242084	0	0	1.54903	3.83759	PXK;PARP4;TGFB1;STAT3;CXCR4;NFKB1;LTB4R;TNFRSF1A;PRDX5;MMP25;MAPKAPK2;REL;RAC1;HNRNPA0
fat cell differentiation (GO:0045444)	5/58	0.0844377	0.242682	0	0	2.24853	5.55777	OSBPL8;TCF7L2;STEAP4;SDF4;ZBTB7A
mitochondrial respiratory chain complex I assembly (GO:0032981)	5/58	0.0844377	0.242682	0	0	2.24853	5.55777	NDUFB7;NDUFB3;NDUFA1;NDUFS2;NDUFS1
NADH dehydrogenase complex assembly (GO:0010257)	5/58	0.0844377	0.242682	0	0	2.24853	5.55777	NDUFB7;NDUFB3;NDUFA1;NDUFS2;NDUFS1
receptor metabolic process (GO:0043112)	5/58	0.0844377	0.242682	0	0	2.24853	5.55777	FCER1G;TGFB1;CLTC;GRB2;ARRB2
clathrin-dependent endocytosis (GO:0072583)	2021-03-26	0.0858314	0.244407	0	0	3.10597	7.6263	FCHSD2;CLTC;AP2S1
DNA geometric change (GO:0032392)	2021-03-26	0.0858314	0.244407	0	0	3.10597	7.6263	DHX9;DHX36;HMGB2
global genome nucleotide-excision repair (GO:0070911)	2021-03-26	0.0858314	0.244407	0	0	3.10597	7.6263	UBB;UBC;UBA52
mononuclear cell differentiation (GO:1903131)	2021-03-26	0.0858314	0.244407	0	0	3.10597	7.6263	IFI16;MYH9;IKZF1
mRNA polyadenylation (GO:0006378)	2021-03-26	0.0858314	0.244407	0	0	3.10597	7.6263	PCF11;CPSF2;PAPOLA
negative regulation of protein transport (GO:0051224)	2021-03-26	0.0858314	0.244407	0	0	3.10597	7.6263	DPH3;RHBDF2;CSK
negative regulation of telomere maintenance via telomere lengthening (GO:1904357)	2021-03-26	0.0858314	0.244407	0	0	3.10597	7.6263	HNRNPU;HNRNPC;DCP2
positive regulation of filopodium assembly (GO:0051491)	2021-03-26	0.0858314	0.244407	0	0	3.10597	7.6263	DOCK11;PIK3R1;ARAP1
positive regulation of glucose import (GO:0046326)	2021-03-26	0.0858314	0.244407	0	0	3.10597	7.6263	OSBPL8;IRS2;PIK3R1
regulation of myelination (GO:0031641)	2021-03-26	0.0858314	0.244407	0	0	3.10597	7.6263	RNF10;NSUN5;DICER1
RNA polyadenylation (GO:0043631)	2021-03-26	0.0858314	0.244407	0	0	3.10597	7.6263	PCF11;CPSF2;PAPOLA
hemopoiesis (GO:0030097)	7/94	0.0859244	0.244407	0	0	1.91908	4.70998	CD164;SELPLG;TGFB1;IFI16;CEBPE;HIPK1;RUNX1
negative regulation of cellular protein metabolic process (GO:0032269)	7/94	0.0859244	0.244407	0	0	1.91908	4.70998	DDX6;DNAJC1;CSTA;DHX36;PAIP2;TOB1;NFKB1
actomyosin structure organization (GO:0031032)	6/76	0.0865708	0.245661	0	0	2.04368	5.00045	WDR1;ROCK1;EPB41;PDCD10;ZYX;MYH9
cellular response to hormone stimulus (GO:0032870)	6/76	0.0865708	0.245661	0	0	2.04368	5.00045	STAT5B;LMO2;STAT3;RARA;CTSH;NR3C1
RNA transport (GO:0050658)	6/76	0.0865708	0.245661	0	0	2.04368	5.00045	POM121C;SRSF4;SRSF5;RAE1;CDC40;SRRM1
nuclear-transcribed mRNA catabolic process (GO:0000956)	11/171	0.0868963	0.246389	0	0	1.64172	4.01079	RPS26;UPF2;DDX5;RPL41;CSDE1;XRN2;RPL38;ATM;ETF1;UBA52;DCP2
cellular respiration (GO:0045333)	4/42	0.0884466	0.249797	0	0	2.50772	6.08213	BLOC1S1;UQCRFS1;SDHC;NDUFS1
phosphatidylinositol phosphate biosynthetic process (GO:0046854)	4/42	0.0884466	0.249797	0	0	2.50772	6.08213	SOCS3;PIK3CA;PIP4K2A;PIK3R1
positive regulation of ATPase activity (GO:0032781)	4/42	0.0884466	0.249797	0	0	2.50772	6.08213	GABARAPL2;PLSCR1;DHX9;HNRNPU
regulation of chemokine production (GO:0032642)	4/42	0.0884466	0.249797	0	0	2.50772	6.08213	PYCARD;EGR1;IL6R;FOXP1
translesion synthesis (GO:0019985)	4/42	0.0884466	0.249797	0	0	2.50772	6.08213	VCP;UBB;UBC;UBA52
positive regulation of tyrosine phosphorylation of STAT protein (GO:0042531)	5/59	0.089356	0.251982	0	0	2.20677	5.32963	SOCS3;STAT3;JAK2;IL6R;TNFRSF1A
negative regulation of inflammatory response (GO:0050728)	13/212	0.0893609	0.251982	0	0	1.56069	3.76918	RB1;GRN;PRKCD;SIGLEC10;RHBDF2;FURIN;AOAH;TNFRSF1A;FGR;HRH2;GNB1;SIRPA;MYH9
cellular response to UV (GO:0034644)	6/77	0.0908613	0.256012	0	0	2.01479	4.83231	YY1;MME;PRKCD;DHX36;TIMP1;MMP9
cytoplasmic pattern recognition receptor signaling pathway (GO:0002753)	2021-03-27	0.0937921	0.25761	0	0	2.9764	7.04416	UBB;UBC;UBA52
melanosome organization (GO:0032438)	2021-03-27	0.0937921	0.25761	0	0	2.9764	7.04416	BLOC1S1;AP3B1;LYST
mitotic chromosome condensation (GO:0007076)	2021-03-27	0.0937921	0.25761	0	0	2.9764	7.04416	RB1;SET;CSNK2B
negative regulation of actin filament bundle assembly (GO:0032232)	2021-03-27	0.0937921	0.25761	0	0	2.9764	7.04416	PIK3R1;ARAP1;WASF2
negative regulation of plasma membrane bounded cell projection assembly (GO:0120033)	2021-03-27	0.0937921	0.25761	0	0	2.9764	7.04416	CAPZB;LIMK2;PRKCD
protein export from nucleus (GO:0006611)	2021-03-27	0.0937921	0.25761	0	0	2.9764	7.04416	XPO1;TGFB1;XPO6
cellular response to retinoic acid (GO:0071300)	4/43	0.0945644	0.25761	0	0	2.4433	5.76245	SETX;TESC;PTK2B;ATM
DNA synthesis involved in DNA repair (GO:0000731)	4/43	0.0945644	0.25761	0	0	2.4433	5.76245	VCP;UBB;UBC;UBA52
positive regulation of axonogenesis (GO:0050772)	4/43	0.0945644	0.25761	0	0	2.4433	5.76245	MACF1;DBNL;ARHGDIA;PLXNC1
regulation of cell-cell adhesion (GO:0022407)	4/43	0.0945644	0.25761	0	0	2.4433	5.76245	TGFB1;FLOT2;CD47;FERMT3
regulation of cell-substrate adhesion (GO:0010810)	4/43	0.0945644	0.25761	0	0	2.4433	5.76245	MYADM;RAC1;JAK2;LIMS1
cell part morphogenesis (GO:0032990)	2021-02-13	0.0947349	0.25761	0	0	4.32687	10.197	PACSIN2;MFF
central nervous system neuron axonogenesis (GO:0021955)	2021-02-13	0.0947349	0.25761	0	0	4.32687	10.197	HSP90AA1;MYCBP2
central nervous system projection neuron axonogenesis (GO:0021952)	2021-02-13	0.0947349	0.25761	0	0	4.32687	10.197	MYCBP2;PAFAH1B1
detection of calcium ion (GO:0005513)	2021-02-13	0.0947349	0.25761	0	0	4.32687	10.197	CALM3;CALM2
entry into host (GO:0044409)	2021-02-13	0.0947349	0.25761	0	0	4.32687	10.197	CXCR4;GRB2
glucan biosynthetic process (GO:0009250)	2021-02-13	0.0947349	0.25761	0	0	4.32687	10.197	UGP2;PGM2
glucose import (GO:0046323)	2021-02-13	0.0947349	0.25761	0	0	4.32687	10.197	SORT1;ZDHHC7
glycogen biosynthetic process (GO:0005978)	2021-02-13	0.0947349	0.25761	0	0	4.32687	10.197	UGP2;PGM2
mature B cell differentiation involved in immune response (GO:0002313)	2021-02-13	0.0947349	0.25761	0	0	4.32687	10.197	DOCK11;PTK2B
mitochondrion transport along microtubule (GO:0047497)	2021-02-13	0.0947349	0.25761	0	0	4.32687	10.197	UXT;UBB
negative regulation of endoplasmic reticulum unfolded protein response (GO:1900102)	2021-02-13	0.0947349	0.25761	0	0	4.32687	10.197	PTPN1;HSPA5
negative regulation of hippo signaling (GO:0035331)	2021-02-13	0.0947349	0.25761	0	0	4.32687	10.197	MAP2K3;MARK3
negative regulation of histone methylation (GO:0031061)	2021-02-13	0.0947349	0.25761	0	0	4.32687	10.197	JARID2;SUPT6H
negative regulation of macromolecule biosynthetic process (GO:0010558)	2021-02-13	0.0947349	0.25761	0	0	4.32687	10.197	TGFB1;CLTC
negative regulation of potassium ion transport (GO:0043267)	2021-02-13	0.0947349	0.25761	0	0	4.32687	10.197	CAB39;PTK2B
pathway-restricted SMAD protein phosphorylation (GO:0060389)	2021-02-13	0.0947349	0.25761	0	0	4.32687	10.197	TGFB1;TGFBR1
pentose-phosphate shunt (GO:0006098)	2021-02-13	0.0947349	0.25761	0	0	4.32687	10.197	G6PD;PGM2
plasma membrane repair (GO:0001778)	2021-02-13	0.0947349	0.25761	0	0	4.32687	10.197	DYSF;MYH9
plasma membrane tubulation (GO:0097320)	2021-02-13	0.0947349	0.25761	0	0	4.32687	10.197	BIN2;PACSIN2
positive regulation of calcineurin-mediated signaling (GO:0106058)	2021-02-13	0.0947349	0.25761	0	0	4.32687	10.197	PTBP1;CIB1
positive regulation of calcineurin-NFAT signaling cascade (GO:0070886)	2021-02-13	0.0947349	0.25761	0	0	4.32687	10.197	PTBP1;CIB1
positive regulation of CD4-positive, alpha-beta T cell activation (GO:2000516)	2021-02-13	0.0947349	0.25761	0	0	4.32687	10.197	NCKAP1L;ZBTB7B
positive regulation of nuclear-transcribed mRNA poly(A) tail shortening (GO:0060213)	2021-02-13	0.0947349	0.25761	0	0	4.32687	10.197	TOB1;TNRC6B
positive regulation of purine nucleotide biosynthetic process (GO:1900373)	2021-02-13	0.0947349	0.25761	0	0	4.32687	10.197	VCP;ENO1
protein localization to mitochondrion (GO:0070585)	2021-02-13	0.0947349	0.25761	0	0	4.32687	10.197	DNAJA1;LRRK2
protein neddylation (GO:0045116)	2021-02-13	0.0947349	0.25761	0	0	4.32687	10.197	RNF7;UBE2M
purine ribonucleoside triphosphate metabolic process (GO:0009205)	2021-02-13	0.0947349	0.25761	0	0	4.32687	10.197	LRRK2;GNAI3
pyrimidine deoxyribonucleotide catabolic process (GO:0009223)	2021-02-13	0.0947349	0.25761	0	0	4.32687	10.197	DUT;TDG
regulation of actomyosin structure organization (GO:0110020)	2021-02-13	0.0947349	0.25761	0	0	4.32687	10.197	ROCK1;RAC1
regulation of cell communication by electrical coupling (GO:0010649)	2021-02-13	0.0947349	0.25761	0	0	4.32687	10.197	CALM3;CALM2
regulation of lysosomal lumen pH (GO:0035751)	2021-02-13	0.0947349	0.25761	0	0	4.32687	10.197	GRN;LRRK2
regulation of platelet-derived growth factor receptor signaling pathway (GO:0010640)	2021-02-13	0.0947349	0.25761	0	0	4.32687	10.197	SLC9A3R1;PTPRJ
regulation of receptor signaling pathway via STAT (GO:1904892)	2021-02-13	0.0947349	0.25761	0	0	4.32687	10.197	JAK2;JAK3
relaxation of cardiac muscle (GO:0055119)	2021-02-13	0.0947349	0.25761	0	0	4.32687	10.197	GSN;PIK3CA
response to thyroid hormone (GO:0097066)	2021-02-13	0.0947349	0.25761	0	0	4.32687	10.197	LMO2;CTSH
DNA repair (GO:0006281)	17/298	0.0973116	0.264416	0	0	1.44637	3.36982	VCP;PARP4;UBE2B;XRCC5;USP3;SMARCA5;CIB1;PARK7;SMC1A;BACH1;SETX;UBB;TDG;UBC;ATM;TOPBP1;UBA52
cytosolic transport (GO:0016482)	8/116	0.0977639	0.265444	0	0	1.76704	4.10871	TMEM87A;SORT1;CLTC;LAPTM5;GCC2;RAB6A;EPS15;RAB7A
regulation of endocytosis (GO:0030100)	5/61	0.0996263	0.270296	0	0	2.12774	4.90726	LGALS3;PTPN1;ROCK1;AP2S1;PACSIN2
negative regulation of NF-kappaB transcription factor activity (GO:0032088)	6/79	0.099781	0.270511	0	0	1.95938	4.51594	PYCARD;USP7;TAX1BP1;G3BP2;ARRB2;COMMD6
mitotic spindle assembly (GO:0090307)	4/44	0.100876	0.273067	0	0	2.38209	5.46418	GOLGA2;STAG2;FLNA;SMC1A
positive regulation of biosynthetic process (GO:0009891)	4/44	0.100876	0.273067	0	0	2.38209	5.46418	MTPN;TGFB1;RAB27A;RUNX1
positive regulation of cell projection organization (GO:0031346)	8/117	0.10145	0.274414	0	0	1.75073	4.006	SETX;RAP1A;KIDINS220;ARHGDIA;NPTN;PTK2B;PLXNC1;MARK2
negative regulation of neuron death (GO:1901215)	7/98	0.101629	0.274567	0	0	1.83434	4.19408	GRN;SET;LRRK2;CHMP4B;PTK2B;PARK7;CPEB4
negative regulation of calcium ion transmembrane transporter activity (GO:1901020)	2021-03-28	0.102043	0.274567	0	0	2.85719	6.52114	GSTO1;CALM3;CALM2
negative regulation of oxidative stress-induced cell death (GO:1903202)	2021-03-28	0.102043	0.274567	0	0	2.85719	6.52114	LRRK2;PARK7;TXN
nucleotide-binding oligomerization domain containing signaling pathway (GO:0070423)	2021-03-28	0.102043	0.274567	0	0	2.85719	6.52114	UBB;UBC;UBA52
positive regulation of phosphatidylinositol 3-kinase activity (GO:0043552)	2021-03-28	0.102043	0.274567	0	0	2.85719	6.52114	FGR;TGFB1;PTK2B
protein depolymerization (GO:0051261)	2021-03-28	0.102043	0.274567	0	0	2.85719	6.52114	GSN;WDR1;VPS4B
sulfur compound transport (GO:0072348)	2021-03-28	0.102043	0.274567	0	0	2.85719	6.52114	SLC9A3R1;SLC6A6;SLC25A11
regulation of ERK1 and ERK2 cascade (GO:0070372)	14/238	0.103322	0.2778	0	0	1.49307	3.38913	PTPN1;TGFB1;RGS14;CIB1;ARRB2;YWHAZ;PYCARD;SLC9A3R1;RAP1A;DDT;SIRPA;PTK2B;PTPN6;EZR
double-strand break repair via nonhomologous end joining (GO:0006303)	5/62	0.104974	0.282029	0	0	2.0903	4.71162	KDM2A;XRCC5;HMGB2;ATM;ZBTB7A
negative regulation of response to external stimulus (GO:0032102)	8/118	0.105214	0.282462	0	0	1.73473	3.90619	RB1;IFI16;PRKCD;PCBP2;SIRPA;AOAH;TRIB1;TNFRSF1A
positive regulation of stress-activated MAPK cascade (GO:0032874)	7/99	0.105784	0.282493	0	0	1.81431	4.07558	PYCARD;RASSF2;GADD45B;TAOK3;PDCD10;PTK2B;ZNF622
chromosome condensation (GO:0030261)	4/45	0.107377	0.282493	0	0	2.32387	5.18551	RB1;SET;CSNK2B;ACIN1
positive regulation of Notch signaling pathway (GO:0045747)	4/45	0.107377	0.282493	0	0	2.32387	5.18551	TSPAN14;PDCD10;STAT3;AAK1
protein deacetylation (GO:0006476)	4/45	0.107377	0.282493	0	0	2.32387	5.18551	TBL1XR1;MIER1;FLNA;RCOR1
regulation of DNA repair (GO:0006282)	4/45	0.107377	0.282493	0	0	2.32387	5.18551	SMCHD1;DHX9;UBR5;TRIP12
zymogen activation (GO:0031638)	4/45	0.107377	0.282493	0	0	2.32387	5.18551	CYFIP2;IFI16;CTSH;FURIN
activation of cysteine-type endopeptidase activity (GO:0097202)	2021-02-14	0.107669	0.282493	0	0	3.96609	8.8392	CYFIP2;IFI16
amyloid precursor protein catabolic process (GO:0042987)	2021-02-14	0.107669	0.282493	0	0	3.96609	8.8392	NCSTN;ADAM10
ceramide transport (GO:0035627)	2021-02-14	0.107669	0.282493	0	0	3.96609	8.8392	PSAP;PLEKHA3
covalent chromatin modification (GO:0016569)	2021-02-14	0.107669	0.282493	0	0	3.96609	8.8392	MBD2;PARK7
heterochromatin organization (GO:0070828)	2021-02-14	0.107669	0.282493	0	0	3.96609	8.8392	SMCHD1;HP1BP3
myeloid dendritic cell activation (GO:0001773)	2021-02-14	0.107669	0.282493	0	0	3.96609	8.8392	PYCARD;DOCK2
negative regulation of DNA damage response, signal transduction by p53 class mediator (GO:0043518)	2021-02-14	0.107669	0.282493	0	0	3.96609	8.8392	MDM2;PTTG1IP
negative regulation of DNA-templated transcription, elongation (GO:0032785)	2021-02-14	0.107669	0.282493	0	0	3.96609	8.8392	HNRNPU;EAPP
negative regulation of interleukin-12 production (GO:0032695)	2021-02-14	0.107669	0.282493	0	0	3.96609	8.8392	JAK3;LILRA5
negative regulation of mRNA splicing, via spliceosome (GO:0048025)	2021-02-14	0.107669	0.282493	0	0	3.96609	8.8392	PTBP1;SRSF4
negative regulation of translational initiation (GO:0045947)	2021-02-14	0.107669	0.282493	0	0	3.96609	8.8392	EIF4EBP2;PAIP2
neuron fate commitment (GO:0048663)	2021-02-14	0.107669	0.282493	0	0	3.96609	8.8392	ID2;TGFBR1
nuclear pore organization (GO:0006999)	2021-02-14	0.107669	0.282493	0	0	3.96609	8.8392	AHCTF1;RTN4
positive regulation of brown fat cell differentiation (GO:0090336)	2021-02-14	0.107669	0.282493	0	0	3.96609	8.8392	HNRNPU;ZBTB7B
positive regulation of protein-containing complex disassembly (GO:0043243)	2021-02-14	0.107669	0.282493	0	0	3.96609	8.8392	SETX;SMCR8
positive regulation of superoxide anion generation (GO:0032930)	2021-02-14	0.107669	0.282493	0	0	3.96609	8.8392	TGFB1;PRKCD
positive regulation of T cell chemotaxis (GO:0010820)	2021-02-14	0.107669	0.282493	0	0	3.96609	8.8392	WNK1;ADAM10
pre-miRNA processing (GO:0031054)	2021-02-14	0.107669	0.282493	0	0	3.96609	8.8392	ADAR;DICER1
regulation of chromatin organization (GO:1902275)	2021-02-14	0.107669	0.282493	0	0	3.96609	8.8392	HNRNPU;TLK1
regulation of histone methylation (GO:0031060)	2021-02-14	0.107669	0.282493	0	0	3.96609	8.8392	NSD1;JARID2
regulation of lamellipodium organization (GO:1902743)	2021-02-14	0.107669	0.282493	0	0	3.96609	8.8392	CAPZB;RAC1
regulation of macrophage cytokine production (GO:0010935)	2021-02-14	0.107669	0.282493	0	0	3.96609	8.8392	TGFB1;LAPTM5
relaxation of muscle (GO:0090075)	2021-02-14	0.107669	0.282493	0	0	3.96609	8.8392	GSN;PIK3CA
renal absorption (GO:0070293)	2021-02-14	0.107669	0.282493	0	0	3.96609	8.8392	SLC9A3R1;GSN
sodium-independent organic anion transport (GO:0043252)	2021-02-14	0.107669	0.282493	0	0	3.96609	8.8392	SLCO3A1;MFSD10
axonogenesis (GO:0007409)	14/240	0.108554	0.284607	0	0	1.4797	3.28569	VASP;HSP90AA1;SH3KBP1;USP9X;CXCR4;IRS2;PIK3R1;PIK3CA;KIF5B;NPTN;GRB2;EZR;SPTAN1;SPTBN1
positive regulation of Ras protein signal transduction (GO:0046579)	5/63	0.11046	0.288208	0	0	2.05415	4.5255	IRS2;GRB2;RAC1;JAK2;MAP4K4
negative regulation of transferase activity (GO:0051348)	2021-03-29	0.110571	0.288208	0	0	2.74716	6.04951	HNRNPU;IRS2;PARK7
nucleotide-excision repair, preincision complex assembly (GO:0006294)	2021-03-29	0.110571	0.288208	0	0	2.74716	6.04951	UBB;UBC;UBA52
positive regulation of leukocyte migration (GO:0002687)	2021-03-29	0.110571	0.288208	0	0	2.74716	6.04951	LGALS3;NCKAP1L;IL6R
production of miRNAs involved in gene silencing by miRNA (GO:0035196)	2021-03-29	0.110571	0.288208	0	0	2.74716	6.04951	ADAR;DICER1;PUM1
regulation of actin polymerization or depolymerization (GO:0008064)	2021-03-29	0.110571	0.288208	0	0	2.74716	6.04951	DBNL;FCHSD2;WDR1
regulation of DNA biosynthetic process (GO:2000278)	2021-03-29	0.110571	0.288208	0	0	2.74716	6.04951	DACH1;PARP4;ATM
regulation of response to biotic stimulus (GO:0002831)	2021-03-29	0.110571	0.288208	0	0	2.74716	6.04951	FGR;BIRC2;FOXP1
regulation of macromolecule metabolic process (GO:0060255)	12/200	0.112196	0.29223	0	0	1.5239	3.33354	ARF1;SORT1;PCBP2;HNRNPD;TFEB;SIRPA;ATXN7L3B;TOB1;HNRNPAB;CGGBP1;FOXP1;TAPBP
regulation of G protein-coupled receptor signaling pathway (GO:0008277)	6/82	0.11399	0.296014	0	0	1.88174	4.08648	GIT2;RGS14;ROCK1;MGRN1;GRK6;ZDHHC7
negative regulation of tumor necrosis factor production (GO:0032720)	4/46	0.114061	0.296014	0	0	2.26842	4.92479	RARA;SIRPA;PTPN6;DICER1
posttranscriptional regulation of gene expression (GO:0010608)	4/46	0.114061	0.296014	0	0	2.26842	4.92479	RBM3;MTPN;YTHDC1;PUM1
regulation of B cell proliferation (GO:0030888)	4/46	0.114061	0.296014	0	0	2.26842	4.92479	SASH3;IRS2;NCKAP1L;ATM
regulation of telomerase activity (GO:0051972)	4/46	0.114061	0.296014	0	0	2.26842	4.92479	HSP90AA1;PARP4;XRCC5;ATM
negative regulation of cell cycle process (GO:0010948)	5/64	0.116083	0.300824	0	0	2.01923	4.34832	UXT;RBBP4;PPP1R10;CHMP2A;AURKAIP1
protein secretion (GO:0009306)	5/64	0.116083	0.300824	0	0	2.01923	4.34832	CYB5R4;GOLPH3;TMEM167A;PARK7;RAB8B
cellular response to interferon-gamma (GO:0071346)	8/121	0.11696	0.30288	0	0	1.68841	3.62319	IFNGR1;STAT1;PRKCD;IRF2;PTAFR;SIRPA;CD47;JAK2
peptide metabolic process (GO:0006518)	6/83	0.118942	0.305059	0	0	1.85721	3.95422	G6PD;MME;ANPEP;FURIN;LNPEP;SEC11A
positive regulation of B cell proliferation (GO:0030890)	2021-03-30	0.119361	0.305059	0	0	2.64527	5.6228	SASH3;IRS2;NCKAP1L
positive regulation of lipid kinase activity (GO:0090218)	2021-03-30	0.119361	0.305059	0	0	2.64527	5.6228	FGR;TGFB1;PTK2B
positive regulation of small GTPase mediated signal transduction (GO:0051057)	2021-03-30	0.119361	0.305059	0	0	2.64527	5.6228	IRS2;GRB2;JAK2
primary neural tube formation (GO:0014020)	2021-03-30	0.119361	0.305059	0	0	2.64527	5.6228	VASP;TGFB1;LMO4
regulation of cation transmembrane transport (GO:1904062)	2021-03-30	0.119361	0.305059	0	0	2.64527	5.6228	CD63;WNK1;KCNAB2
response to alcohol (GO:0097305)	2021-03-30	0.119361	0.305059	0	0	2.64527	5.6228	TGFB1;SDF4;TGFBR1
cellular protein localization (GO:0034613)	18/329	0.11984	0.305059	0	0	1.38328	2.93477	ARF4;CD63;COPB2;ARF1;TMED10;SAR1A;LRRK2;CLTC;LAPTM5;AP3B1;ARCN1;EHD1;TM9SF2;NIPBL;FLNA;TLK1;RAB6A;ARF6
negative regulation of cold-induced thermogenesis (GO:0120163)	4/47	0.120924	0.305059	0	0	2.21555	4.68056	RB1;TLE3;RHEB;LNPEP
polyol metabolic process (GO:0019751)	4/47	0.120924	0.305059	0	0	2.21555	4.68056	IMPA2;PPIP5K2;INPP5D;NUDT3
acute-phase response (GO:0006953)	2021-02-15	0.121036	0.305059	0	0	3.66081	7.73042	PLSCR1;IL6R
androgen receptor signaling pathway (GO:0030521)	2021-02-15	0.121036	0.305059	0	0	3.66081	7.73042	DDX17;DDX5
anterograde synaptic vesicle transport (GO:0048490)	2021-02-15	0.121036	0.305059	0	0	3.66081	7.73042	BLOC1S1;AP3B1
cellular response to exogenous dsRNA (GO:0071360)	2021-02-15	0.121036	0.305059	0	0	3.66081	7.73042	RALB;DHX9
contractile actin filament bundle assembly (GO:0030038)	2021-02-15	0.121036	0.305059	0	0	3.66081	7.73042	PDCD10;ZYX
embryonic cranial skeleton morphogenesis (GO:0048701)	2021-02-15	0.121036	0.305059	0	0	3.66081	7.73042	NIPBL;TGFBR1
endoplasmic reticulum tubular network organization (GO:0071786)	2021-02-15	0.121036	0.305059	0	0	3.66081	7.73042	TMEM33;RTN4
glucan catabolic process (GO:0009251)	2021-02-15	0.121036	0.305059	0	0	3.66081	7.73042	MGAM;PGM2
GTP metabolic process (GO:0046039)	2021-02-15	0.121036	0.305059	0	0	3.66081	7.73042	LRRK2;GNAI3
histone mRNA catabolic process (GO:0071044)	2021-02-15	0.121036	0.305059	0	0	3.66081	7.73042	ATM;DCP2
mammary gland epithelium development (GO:0061180)	2021-02-15	0.121036	0.305059	0	0	3.66081	7.73042	ID2;JAK2
negative regulation of androgen receptor signaling pathway (GO:0060766)	2021-02-15	0.121036	0.305059	0	0	3.66081	7.73042	ZBTB7A;FOXP1
negative regulation of mRNA processing (GO:0050686)	2021-02-15	0.121036	0.305059	0	0	3.66081	7.73042	PTBP1;SRSF4
negative regulation of protein processing (GO:0010955)	2021-02-15	0.121036	0.305059	0	0	3.66081	7.73042	TMEM59;LRRK2
neurotrophin TRK receptor signaling pathway (GO:0048011)	2021-02-15	0.121036	0.305059	0	0	3.66081	7.73042	SORT1;GRB2
positive regulation of chromosome organization (GO:2001252)	2021-02-15	0.121036	0.305059	0	0	3.66081	7.73042	PPP1R10;DHX36
positive regulation of DNA damage response, signal transduction by p53 class mediator (GO:0043517)	2021-02-15	0.121036	0.305059	0	0	3.66081	7.73042	DDX5;ATM
positive regulation of protein export from nucleus (GO:0046827)	2021-02-15	0.121036	0.305059	0	0	3.66081	7.73042	TCF7L2;RBM22
positive regulation of telomerase RNA localization to Cajal body (GO:1904874)	2021-02-15	0.121036	0.305059	0	0	3.66081	7.73042	CCT5;NOP10
regulation of establishment of protein localization (GO:0070201)	2021-02-15	0.121036	0.305059	0	0	3.66081	7.73042	DNAJA1;GAPVD1
regulation of extracellular matrix organization (GO:1903053)	2021-02-15	0.121036	0.305059	0	0	3.66081	7.73042	RB1;RUNX1
regulation of nuclear-transcribed mRNA poly(A) tail shortening (GO:0060211)	2021-02-15	0.121036	0.305059	0	0	3.66081	7.73042	TOB1;TNRC6B
regulation of superoxide anion generation (GO:0032928)	2021-02-15	0.121036	0.305059	0	0	3.66081	7.73042	TGFB1;PRKCD
regulation of T cell chemotaxis (GO:0010819)	2021-02-15	0.121036	0.305059	0	0	3.66081	7.73042	WNK1;ADAM10
response to muscle stretch (GO:0035994)	2021-02-15	0.121036	0.305059	0	0	3.66081	7.73042	GSN;PIK3CA
steroid hormone mediated signaling pathway (GO:0043401)	2021-02-15	0.121036	0.305059	0	0	3.66081	7.73042	ABHD2;NR3C1
stress fiber assembly (GO:0043149)	2021-02-15	0.121036	0.305059	0	0	3.66081	7.73042	PDCD10;ZYX
synaptic vesicle transport along microtubule (GO:0099517)	2021-02-15	0.121036	0.305059	0	0	3.66081	7.73042	BLOC1S1;AP3B1
cellular response to organonitrogen compound (GO:0071417)	7/103	0.123295	0.310534	0	0	1.73835	3.63867	RAP1B;EGR1;DIAPH1;GOLPH3;RAP1A;EZR;CPEB4
spindle assembly (GO:0051225)	6/84	0.123999	0.312088	0	0	1.8333	3.82698	GOLGA2;STAG2;TUBGCP2;FLNA;SMC1A;MAPRE1
neuron development (GO:0048666)	9/143	0.12546	0.315322	0	0	1.60202	3.32542	RB1;EHD1;TOR1A;ROCK1;VAPA;BLOC1S1;WNK1;FRYL;RUNX1
receptor-mediated endocytosis (GO:0006898)	9/143	0.12546	0.315322	0	0	1.60202	3.32542	HSP90AA1;FCER1G;FCHSD2;CLTC;AP2S1;GRB2;ARRB2;EPS15;IGF2R
cellular response to nutrient levels (GO:0031669)	5/66	0.127724	0.31935	0	0	1.95282	4.01868	HSPA8;RALB;STK24;LRRK2;TFEB
histone H4 acetylation (GO:0043967)	4/48	0.127959	0.31935	0	0	2.16508	4.45151	ATF2;HAT1;TADA3;MSL1
inositol phosphate metabolic process (GO:0043647)	4/48	0.127959	0.31935	0	0	2.16508	4.45151	IMPA2;PPIP5K2;INPP5D;NUDT3
negative regulation of tumor necrosis factor superfamily cytokine production (GO:1903556)	4/48	0.127959	0.31935	0	0	2.16508	4.45151	RARA;SIRPA;PTPN6;DICER1
positive regulation of blood vessel endothelial cell migration (GO:0043536)	4/48	0.127959	0.31935	0	0	2.16508	4.45151	MAP2K3;STAT5A;TGFB1;CIB1
regulation of interleukin-2 production (GO:0032663)	4/48	0.127959	0.31935	0	0	2.16508	4.45151	LAPTM5;EZR;SPTBN1;RUNX1
regulation of protein metabolic process (GO:0051246)	4/48	0.127959	0.31935	0	0	2.16508	4.45151	MTPN;PLAUR;MDM2;FURIN
double-strand break repair (GO:0006302)	10/164	0.12833	0.31935	0	0	1.54917	3.18066	YY1;SETX;VCP;KDM2A;XRCC5;RMI1;SMARCA5;HMGB2;CIB1;ATM
activation of protein kinase B activity (GO:0032148)	2021-03-31	0.128399	0.31935	0	0	2.55067	5.23552	OSBPL8;PARK7;TXN
cellular response to cAMP (GO:0071320)	2021-03-31	0.128399	0.31935	0	0	2.55067	5.23552	RAP1B;RAP1A;EZR
negative regulation of interleukin-6 production (GO:0032715)	2021-03-31	0.128399	0.31935	0	0	2.55067	5.23552	SIRPA;NCKAP1L;PTPN6
negative regulation of proteasomal ubiquitin-dependent protein catabolic process (GO:0032435)	2021-03-31	0.128399	0.31935	0	0	2.55067	5.23552	USP7;WAC;PARK7
negative regulation of response to biotic stimulus (GO:0002832)	2021-03-31	0.128399	0.31935	0	0	2.55067	5.23552	IFI16;PCBP2;TRIB1
regulation of developmental growth (GO:0048638)	2021-03-31	0.128399	0.31935	0	0	2.55067	5.23552	STAT5A;STAT5B;NIPBL
tube closure (GO:0060606)	2021-03-31	0.128399	0.31935	0	0	2.55067	5.23552	VASP;TGFB1;LMO4
B cell activation (GO:0042113)	6/85	0.12916	0.321019	0	0	1.81	3.70453	KLF6;PTPRJ;SLC25A5;JAK3;ZBTB7A;HSPD1
negative regulation of cell migration (GO:0030336)	9/144	0.129349	0.321265	0	0	1.59007	3.25208	RAP2C;DACH1;RAP2B;STK24;PTPRJ;RAC1;TIMP1;TRIB1;ADIPOR1
nucleotide-excision repair (GO:0006289)	7/105	0.132572	0.329042	0	0	1.70269	3.44052	USP7;UBB;POLR2A;UBC;POLR2F;UBA52;POLR2J
transcription elongation from RNA polymerase II promoter (GO:0006368)	5/67	0.133737	0.329729	0	0	1.92122	3.86527	POLR2A;POLR2F;GTF2F2;SUPT6H;POLR2J
glucose homeostasis (GO:0042593)	6/86	0.134423	0.329729	0	0	1.78728	3.58666	TCF7L2;CYB5R4;STAT3;PARK7;PIK3R1;ADIPOR1
negative regulation of cellular amide metabolic process (GO:0034249)	6/86	0.134423	0.329729	0	0	1.78728	3.58666	DDX6;ROCK1;DHX36;PAIP2;TOB1;RTN4
regulation of interferon-gamma production (GO:0032649)	6/86	0.134423	0.329729	0	0	1.78728	3.58666	PYCARD;RARA;LAPTM5;SIRPA;CD47;HSPD1
regulation of Ras protein signal transduction (GO:0046578)	6/86	0.134423	0.329729	0	0	1.78728	3.58666	PDCD10;ARHGDIA;IRS2;GRB2;JAK2;ARF6
apoptotic DNA fragmentation (GO:0006309)	2021-02-16	0.13478	0.329729	0	0	3.39915	6.81226	HMGB2;DICER1
cellular response to corticosteroid stimulus (GO:0071384)	2021-02-16	0.13478	0.329729	0	0	3.39915	6.81226	HNRNPU;NR3C1
digestive tract morphogenesis (GO:0048546)	2021-02-16	0.13478	0.329729	0	0	3.39915	6.81226	NIPBL;ID2
Golgi to endosome transport (GO:0006895)	2021-02-16	0.13478	0.329729	0	0	3.39915	6.81226	SORT1;EPS15
negative regulation of histone modification (GO:0031057)	2021-02-16	0.13478	0.329729	0	0	3.39915	6.81226	SET;JARID2
nuclear transport (GO:0051169)	2021-02-16	0.13478	0.329729	0	0	3.39915	6.81226	XPO1;RGS14
nucleotide catabolic process (GO:0009166)	2021-02-16	0.13478	0.329729	0	0	3.39915	6.81226	VCP;NUDT3
positive regulation of collagen biosynthetic process (GO:0032967)	2021-02-16	0.13478	0.329729	0	0	3.39915	6.81226	TGFB1;RUNX1
regulation of amyloid-beta clearance (GO:1900221)	2021-02-16	0.13478	0.329729	0	0	3.39915	6.81226	ROCK1;IFNGR1
regulation of ATP biosynthetic process (GO:2001169)	2021-02-16	0.13478	0.329729	0	0	3.39915	6.81226	VCP;ENO1
regulation of ceramide biosynthetic process (GO:2000303)	2021-02-16	0.13478	0.329729	0	0	3.39915	6.81226	PRKCD;TNFRSF1A
regulation of defense response to virus (GO:0050688)	2021-02-16	0.13478	0.329729	0	0	3.39915	6.81226	DHX9;PCBP2
regulation of ERBB signaling pathway (GO:1901184)	2021-02-16	0.13478	0.329729	0	0	3.39915	6.81226	RHBDF2;PTPN12
regulation of interleukin-13 production (GO:0032656)	2021-02-16	0.13478	0.329729	0	0	3.39915	6.81226	RARA;LILRA5
regulation of monocyte differentiation (GO:0045655)	2021-02-16	0.13478	0.329729	0	0	3.39915	6.81226	ACIN1;FOXP1
resolution of meiotic recombination intermediates (GO:0000712)	2021-02-16	0.13478	0.329729	0	0	3.39915	6.81226	TOP2B;RMI1
receptor internalization (GO:0031623)	4/49	0.135161	0.329984	0	0	2.11686	4.23645	FCER1G;CLTC;GRB2;ARRB2
regulation of cellular protein metabolic process (GO:0032268)	4/49	0.135161	0.329984	0	0	2.11686	4.23645	RBM3;MTPN;TGFB1;NFKB1
RNA catabolic process (GO:0006401)	4/49	0.135161	0.329984	0	0	2.11686	4.23645	RNASET2;XRN2;HNRNPD;DCP2
peptidyl-lysine modification (GO:0018205)	7/106	0.137336	0.334066	0	0	1.68541	3.34607	RANBP2;UBE2I;POM121C;BLOC1S1;NUP50;PARK7;RAE1
aortic valve morphogenesis (GO:0003180)	3/32	0.137672	0.334066	0	0	2.46258	4.88302	RB1;TGFB1;ROCK1
negative regulation of double-strand break repair (GO:2000780)	3/32	0.137672	0.334066	0	0	2.46258	4.88302	SMCHD1;UBR5;TRIP12
negative regulation of microtubule polymerization or depolymerization (GO:0031111)	3/32	0.137672	0.334066	0	0	2.46258	4.88302	MID1IP1;CIB1;MAPRE1
positive regulation of glucose transmembrane transport (GO:0010828)	3/32	0.137672	0.334066	0	0	2.46258	4.88302	OSBPL8;IRS2;PIK3R1
protein K63-linked deubiquitination (GO:0070536)	3/32	0.137672	0.334066	0	0	2.46258	4.88302	USP8;USP7;USP16
protein transmembrane import into intracellular organelle (GO:0044743)	3/32	0.137672	0.334066	0	0	2.46258	4.88302	ROMO1;TOMM20;HSPD1
regulation of dendritic spine morphogenesis (GO:0061001)	3/32	0.137672	0.334066	0	0	2.46258	4.88302	DBNL;LRRK2;DHX36
superoxide metabolic process (GO:0006801)	3/32	0.137672	0.334066	0	0	2.46258	4.88302	PREX1;CYB5R4;NCF4
negative regulation of cell growth (GO:0030308)	8/126	0.138019	0.334455	0	0	1.61644	3.20115	RB1;TGFB1;BCL6;PTPRJ;ENO1;SMARCA2;RTN4;SIPA1
negative regulation of growth (GO:0045926)	8/126	0.138019	0.334455	0	0	1.61644	3.20115	RB1;TGFB1;BCL6;PTPRJ;ENO1;SMARCA2;RTN4;SIPA1
canonical Wnt signaling pathway (GO:0060070)	5/68	0.139875	0.338266	0	0	1.89063	3.71888	TCF7L2;FRAT2;CSNK1A1;LRRK2;PPP1CA
regulation of myeloid cell differentiation (GO:0045637)	5/68	0.139875	0.338266	0	0	1.89063	3.71888	LGALS3;NFE2;PTK2B;RUNX1;TNRC6B
regulation of tyrosine phosphorylation of STAT protein (GO:0042509)	5/68	0.139875	0.338266	0	0	1.89063	3.71888	SOCS3;STAT3;JAK2;IL6R;TNFRSF1A
positive regulation of MAPK cascade (GO:0043410)	15/274	0.145041	0.350524	0	0	1.38273	2.66969	TGFB1;ROCK1;LRRK2;LAPTM5;PTPRJ;CIB1;ARRB2;LILRA5;PYCARD;RAP1A;TAOK3;PDCD10;DDT;PTK2B;ZNF622
retrograde transport, endosome to Golgi (GO:0042147)	6/88	0.145245	0.35078	0	0	1.74351	3.36381	TMEM87A;TRAPPC10;CLTC;GCC2;RAB6A;RAB7A
cell chemotaxis (GO:0060326)	5/69	0.146133	0.352213	0	0	1.86099	3.57913	BIN2;PRKCD;HMGB2;CXCR4;ARRB2
DNA-templated transcription, elongation (GO:0006354)	5/69	0.146133	0.352213	0	0	1.86099	3.57913	POLR2A;POLR2F;GTF2F2;SUPT6H;POLR2J
positive regulation of MAP kinase activity (GO:0043406)	5/69	0.146133	0.352213	0	0	1.86099	3.57913	PAK1;TGFB1;TAOK3;PDCD10;LRRK2
antigen processing and presentation of peptide antigen via MHC class I (GO:0002474)	3/33	0.147163	0.353034	0	0	2.38037	4.5613	BCAP31;FCER1G;TAPBP
lytic vacuole organization (GO:0080171)	3/33	0.147163	0.353034	0	0	2.38037	4.5613	GRN;LRRK2;TFEB
mitotic G2 DNA damage checkpoint signaling (GO:0007095)	3/33	0.147163	0.353034	0	0	2.38037	4.5613	TAOK3;ATM;TOPBP1
positive regulation of receptor signaling pathway via JAK-STAT (GO:0046427)	3/33	0.147163	0.353034	0	0	2.38037	4.5613	OCIAD1;PTK2B;JAK2
positive regulation of telomere maintenance via telomerase (GO:0032212)	3/33	0.147163	0.353034	0	0	2.38037	4.5613	XRCC5;ATM;CCT5
regulation of histone acetylation (GO:0035065)	3/33	0.147163	0.353034	0	0	2.38037	4.5613	SET;PARK7;BRD7
regulation of interleukin-17 production (GO:0032660)	3/33	0.147163	0.353034	0	0	2.38037	4.5613	TGFB1;NCKAP1L;ZBTB7B
amyloid-beta metabolic process (GO:0050435)	2021-02-17	0.14885	0.353765	0	0	3.17237	6.04279	NCSTN;MME
negative regulation of amyloid-beta formation (GO:1902430)	2021-02-17	0.14885	0.353765	0	0	3.17237	6.04279	ROCK1;RTN4
negative regulation of cytokine production involved in immune response (GO:0002719)	2021-02-17	0.14885	0.353765	0	0	3.17237	6.04279	TGFB1;JAK3
negative regulation of insulin secretion (GO:0046676)	2021-02-17	0.14885	0.353765	0	0	3.17237	6.04279	MIDN;PIM3
negative regulation of peptidyl-threonine phosphorylation (GO:0010801)	2021-02-17	0.14885	0.353765	0	0	3.17237	6.04279	CALM3;CALM2
positive regulation of collagen metabolic process (GO:0010714)	2021-02-17	0.14885	0.353765	0	0	3.17237	6.04279	TGFB1;RUNX1
regulation of cellular respiration (GO:0043457)	2021-02-17	0.14885	0.353765	0	0	3.17237	6.04279	PRELID1;VCP
regulation of establishment of endothelial barrier (GO:1903140)	2021-02-17	0.14885	0.353765	0	0	3.17237	6.04279	ROCK1;TNFRSF1A
regulation of leukocyte migration (GO:0002685)	2021-02-17	0.14885	0.353765	0	0	3.17237	6.04279	NCKAP1L;RAC1
regulation of stem cell proliferation (GO:0072091)	2021-02-17	0.14885	0.353765	0	0	3.17237	6.04279	HMGB2;HNRNPU
regulation of transferase activity (GO:0051338)	2021-02-17	0.14885	0.353765	0	0	3.17237	6.04279	PARP4;ATM
ribosomal small subunit assembly (GO:0000028)	2021-02-17	0.14885	0.353765	0	0	3.17237	6.04279	XRCC5;RPS27L
RNA interference (GO:0016246)	2021-02-17	0.14885	0.353765	0	0	3.17237	6.04279	DHX9;DICER1
ruffle organization (GO:0031529)	2021-02-17	0.14885	0.353765	0	0	3.17237	6.04279	RAC1;ARF6
DNA duplex unwinding (GO:0032508)	4/51	0.15004	0.355885	0	0	2.02657	3.84411	UBB;DHX9;UBC;UBA52
negative regulation of protein ubiquitination (GO:0031397)	4/51	0.15004	0.355885	0	0	2.02657	3.84411	IVNS1ABP;DNAJA1;ARRB2;PARK7
regulation of epithelial cell migration (GO:0010632)	4/51	0.15004	0.355885	0	0	2.02657	3.84411	MACF1;CTSH;ADIPOR1;RTN4
carbohydrate homeostasis (GO:0033500)	5/70	0.152509	0.360786	0	0	1.83226	3.44563	TCF7L2;CYB5R4;STAT3;PARK7;ADIPOR1
COPII-coated vesicle budding (GO:0090114)	5/70	0.152509	0.360786	0	0	1.83226	3.44563	GOLGA2;TMED10;SAR1A;VAPA;TRAPPC10
snRNA transcription by RNA polymerase II (GO:0042795)	5/70	0.152509	0.360786	0	0	1.83226	3.44563	GTF2A2;POLR2A;POLR2F;GTF2F2;POLR2J
wound healing (GO:0042060)	5/70	0.152509	0.360786	0	0	1.83226	3.44563	MACF1;PAK1;DYSF;MYH9;TGFBR1
mitochondrial respiratory chain complex assembly (GO:0033108)	6/90	0.156451	0.367682	0	0	1.70182	3.1569	NDUFB7;NDUFB3;NDUFA1;UQCRFS1;NDUFS2;NDUFS1
SRP-dependent cotranslational protein targeting to membrane (GO:0006614)	6/90	0.156451	0.367682	0	0	1.70182	3.1569	RPS26;RPL41;RPL38;SRP14;UBA52;SEC63
cellular response to vascular endothelial growth factor stimulus (GO:0035924)	3/34	0.15686	0.367682	0	0	2.30347	4.26695	MAP2K3;PIK3CA;MAPKAPK2
negative regulation of blood vessel endothelial cell migration (GO:0043537)	3/34	0.15686	0.367682	0	0	2.30347	4.26695	TGFB1;PDCD10;CSNK2B
neural tube closure (GO:0001843)	3/34	0.15686	0.367682	0	0	2.30347	4.26695	VASP;TGFB1;LMO4
phosphatidylserine metabolic process (GO:0006658)	3/34	0.15686	0.367682	0	0	2.30347	4.26695	OSBPL8;PLSCR1;SERINC1
positive regulation of epidermal growth factor receptor signaling pathway (GO:0045742)	3/34	0.15686	0.367682	0	0	2.30347	4.26695	PLAUR;ARAP1;MMP9
positive regulation of interleukin-12 production (GO:0032735)	3/34	0.15686	0.367682	0	0	2.30347	4.26695	LAPTM5;IL16;HSPD1
positive regulation of mitochondrial outer membrane permeabilization involved in apoptotic signaling pathway (GO:1901030)	3/34	0.15686	0.367682	0	0	2.30347	4.26695	BAX;BID;YWHAZ
positive regulation of release of sequestered calcium ion into cytosol (GO:0051281)	3/34	0.15686	0.367682	0	0	2.30347	4.26695	GSTO1;CALM3;CALM2
regulation of glucose metabolic process (GO:0010906)	3/34	0.15686	0.367682	0	0	2.30347	4.26695	USP7;IRS2;ADIPOR1
regulation of myoblast differentiation (GO:0045661)	3/34	0.15686	0.367682	0	0	2.30347	4.26695	AKIRIN1;TGFB1;FLOT2
response to steroid hormone (GO:0048545)	3/34	0.15686	0.367682	0	0	2.30347	4.26695	TGFB1;ABHD2;NR3C1
sister chromatid segregation (GO:0000819)	3/34	0.15686	0.367682	0	0	2.30347	4.26695	RB1;TOP2B;SMC1A
response to tumor necrosis factor (GO:0034612)	7/110	0.157206	0.368253	0	0	1.61961	2.9966	PYCARD;DHX9;ZFAND6;TRADD;ADAM10;CIB1;JAK2
negative regulation of protein-containing complex assembly (GO:0031333)	4/52	0.157704	0.369178	0	0	1.98425	3.66497	PPM1A;HSPA5;RIOK3;PARK7
phosphatidylinositol-mediated signaling (GO:0048015)	5/71	0.158998	0.370996	0	0	1.80441	3.31805	PIK3CA;PTAFR;IRS2;PIK3R1;EZR
regulation of G1/S transition of mitotic cell cycle (GO:2000045)	5/71	0.158998	0.370996	0	0	1.80441	3.31805	RB1;CCND3;ID2;PTPN6;BRD7
regulation of glycolytic process (GO:0006110)	5/71	0.158998	0.370996	0	0	1.80441	3.31805	RANBP2;POM121C;NUP50;RAE1;ZBTB7A
regulation of TOR signaling (GO:0032006)	5/71	0.158998	0.370996	0	0	1.80441	3.31805	GOLPH3;PIK3CA;TMEM127;RHEB;SMCR8
snRNA transcription (GO:0009301)	5/71	0.158998	0.370996	0	0	1.80441	3.31805	GTF2A2;POLR2A;POLR2F;GTF2F2;POLR2J
acidic amino acid transport (GO:0015800)	2021-02-18	0.163196	0.374451	0	0	2.97395	5.39118	SLC6A6;SLC9A3R1
amyloid precursor protein metabolic process (GO:0042982)	2021-02-18	0.163196	0.374451	0	0	2.97395	5.39118	NCSTN;ADAM10
cellular response to glucocorticoid stimulus (GO:0071385)	2021-02-18	0.163196	0.374451	0	0	2.97395	5.39118	HNRNPU;NR3C1
chromatin disassembly (GO:0031498)	2021-02-18	0.163196	0.374451	0	0	2.97395	5.39118	NFE2;SET
glycoprotein catabolic process (GO:0006516)	2021-02-18	0.163196	0.374451	0	0	2.97395	5.39118	EDEM2;STT3B
mitochondrial fusion (GO:0008053)	2021-02-18	0.163196	0.374451	0	0	2.97395	5.39118	BAX;MFF
negative regulation of cation transmembrane transport (GO:1904063)	2021-02-18	0.163196	0.374451	0	0	2.97395	5.39118	CAB39;MMP9
negative regulation of signal transduction by p53 class mediator (GO:1901797)	2021-02-18	0.163196	0.374451	0	0	2.97395	5.39118	MDM2;PTTG1IP
nucleosome disassembly (GO:0006337)	2021-02-18	0.163196	0.374451	0	0	2.97395	5.39118	NFE2;SET
phosphatidylinositol acyl-chain remodeling (GO:0036149)	2021-02-18	0.163196	0.374451	0	0	2.97395	5.39118	LPGAT1;PLBD1
positive regulation of cell adhesion mediated by integrin (GO:0033630)	2021-02-18	0.163196	0.374451	0	0	2.97395	5.39118	CIB1;NCKAP1L
positive regulation of interleukin-4 production (GO:0032753)	2021-02-18	0.163196	0.374451	0	0	2.97395	5.39118	FCER1G;RARA
positive regulation of mRNA splicing, via spliceosome (GO:0048026)	2021-02-18	0.163196	0.374451	0	0	2.97395	5.39118	RBM3;TRA2B
positive regulation of nervous system process (GO:0031646)	2021-02-18	0.163196	0.374451	0	0	2.97395	5.39118	RNF10;DICER1
positive regulation of phosphoprotein phosphatase activity (GO:0032516)	2021-02-18	0.163196	0.374451	0	0	2.97395	5.39118	CALM3;CALM2
positive regulation of response to endoplasmic reticulum stress (GO:1905898)	2021-02-18	0.163196	0.374451	0	0	2.97395	5.39118	BAX;PIK3R1
positive regulation of stress-activated protein kinase signaling cascade (GO:0070304)	2021-02-18	0.163196	0.374451	0	0	2.97395	5.39118	TAOK3;PDCD10
protein localization to centrosome (GO:0071539)	2021-02-18	0.163196	0.374451	0	0	2.97395	5.39118	GOLGB1;SNX10
regulation of brown fat cell differentiation (GO:0090335)	2021-02-18	0.163196	0.374451	0	0	2.97395	5.39118	HNRNPU;ZBTB7B
regulation of early endosome to late endosome transport (GO:2000641)	2021-02-18	0.163196	0.374451	0	0	2.97395	5.39118	MSN;EZR
regulation of multicellular organism growth (GO:0040014)	2021-02-18	0.163196	0.374451	0	0	2.97395	5.39118	STAT5A;STAT5B
regulation of production of miRNAs involved in gene silencing by miRNA (GO:1903798)	2021-02-18	0.163196	0.374451	0	0	2.97395	5.39118	DDX5;TGFB1
regulation of protein sumoylation (GO:0033233)	2021-02-18	0.163196	0.374451	0	0	2.97395	5.39118	EGR1;PARK7
regulation of spindle organization (GO:0090224)	2021-02-18	0.163196	0.374451	0	0	2.97395	5.39118	CLTC;RAE1
regulation of telomere maintenance via telomere lengthening (GO:1904356)	2021-02-18	0.163196	0.374451	0	0	2.97395	5.39118	DHX36;ATM
RNA destabilization (GO:0050779)	2021-02-18	0.163196	0.374451	0	0	2.97395	5.39118	ROCK1;PUM1
cellular macromolecule catabolic process (GO:0044265)	4/53	0.16551	0.378752	0	0	1.94365	3.49609	RNASET2;XRN2;HNRNPD;STT3B
IRE1-mediated unfolded protein response (GO:0036498)	4/53	0.16551	0.378752	0	0	1.94365	3.49609	SERP1;HSPA5;CTDSP2;PDIA6
negative regulation of cysteine-type endopeptidase activity (GO:2000117)	4/53	0.16551	0.378752	0	0	1.94365	3.49609	CAST;RPS6KA3;IFI16;RPS6KA1
positive regulation of NIK/NF-kappaB signaling (GO:1901224)	4/53	0.16551	0.378752	0	0	1.94365	3.49609	TRADD;LAPTM5;ACTN4;LIMS1
response to ionizing radiation (GO:0010212)	5/72	0.165599	0.378752	0	0	1.77738	3.19607	IFI16;EEF1D;ATM;GRB2;TOPBP1
positive regulation of lipid biosynthetic process (GO:0046889)	3/35	0.166747	0.380651	0	0	2.23137	3.99699	LPGAT1;ELOVL5;MID1IP1
regulation of protein polymerization (GO:0032271)	3/35	0.166747	0.380651	0	0	2.23137	3.99699	HSP90AA1;DBNL;FCHSD2
semaphorin-plexin signaling pathway (GO:0071526)	3/35	0.166747	0.380651	0	0	2.23137	3.99699	ARHGDIA;FLNA;RAC1
regulation of cell motility (GO:2000145)	8/133	0.170433	0.382064	0	0	1.52536	2.699	MACF1;DIAPH1;TGFB1;ROCK1;LMO4;FLNA;PLXNC1;RAC1
chromatin assembly (GO:0031497)	5/73	0.172305	0.382064	0	0	1.75115	3.07938	BRD2;RBBP4;HMGB2;SMARCA5;NAP1L4
regulation of hydrolase activity (GO:0051336)	5/73	0.172305	0.382064	0	0	1.75115	3.07938	ARHGAP9;FBXW11;TDG;PLXNC1;PAFAH1B1
regulation of proteasomal protein catabolic process (GO:0061136)	4/54	0.173451	0.382064	0	0	1.90468	3.33673	GABARAPL2;XPO1;PSMC6;UBB
embryonic limb morphogenesis (GO:0030326)	3/36	0.176811	0.382064	0	0	2.16364	3.74888	NIPBL;MBNL1;ECE1
membrane fusion (GO:0061025)	3/36	0.176811	0.382064	0	0	2.16364	3.74888	GCA;VAPA;DYSF
negative regulation of DNA metabolic process (GO:0051053)	3/36	0.176811	0.382064	0	0	2.16364	3.74888	DACH1;XRCC5;SUB1
positive regulation of interferon-beta production (GO:0032728)	3/36	0.176811	0.382064	0	0	2.16364	3.74888	HSP90AA1;DHX9;RIOK3
regulation of defense response to virus by host (GO:0050691)	3/36	0.176811	0.382064	0	0	2.16364	3.74888	HSP90AA1;DHX9;STAT1
Wnt signaling pathway, calcium modulating pathway (GO:0007223)	3/36	0.176811	0.382064	0	0	2.16364	3.74888	TCF7L2;GNB1;TNRC6B
carbohydrate derivative catabolic process (GO:1901136)	2021-02-19	0.177773	0.382064	0	0	2.79886	4.83433	AOAH;STT3B
cardiac muscle cell contraction (GO:0086003)	2021-02-19	0.177773	0.382064	0	0	2.79886	4.83433	GSN;PIK3CA
excitatory postsynaptic potential (GO:0060079)	2021-02-19	0.177773	0.382064	0	0	2.79886	4.83433	LRRK2;ARRB2
negative regulation of cytokine production involved in inflammatory response (GO:1900016)	2021-02-19	0.177773	0.382064	0	0	2.79886	4.83433	PYCARD;SIRPA
negative regulation of oxidative stress-induced intrinsic apoptotic signaling pathway (GO:1902176)	2021-02-19	0.177773	0.382064	0	0	2.79886	4.83433	NONO;PARK7
neuromuscular process (GO:0050905)	2021-02-19	0.177773	0.382064	0	0	2.79886	4.83433	MYCBP2;PAFAH1B1
NLS-bearing protein import into nucleus (GO:0006607)	2021-02-19	0.177773	0.382064	0	0	2.79886	4.83433	RANBP2;KPNA4
positive regulation of neutrophil chemotaxis (GO:0090023)	2021-02-19	0.177773	0.382064	0	0	2.79886	4.83433	NCKAP1L;RAC1
protein import into mitochondrial matrix (GO:0030150)	2021-02-19	0.177773	0.382064	0	0	2.79886	4.83433	ROMO1;TOMM20
purine ribonucleoside bisphosphate metabolic process (GO:0034035)	2021-02-19	0.177773	0.382064	0	0	2.79886	4.83433	SULT1A1;TPST2
Rac protein signal transduction (GO:0016601)	2021-02-19	0.177773	0.382064	0	0	2.79886	4.83433	DBNL;RAC1
regulation of autophagy of mitochondrion (GO:1903146)	2021-02-19	0.177773	0.382064	0	0	2.79886	4.83433	PARK7;CAMKK2
regulation of bicellular tight junction assembly (GO:2000810)	2021-02-19	0.177773	0.382064	0	0	2.79886	4.83433	ROCK1;RUNX1
regulation of collagen biosynthetic process (GO:0032965)	2021-02-19	0.177773	0.382064	0	0	2.79886	4.83433	TGFB1;RUNX1
regulation of leukocyte chemotaxis (GO:0002688)	2021-02-19	0.177773	0.382064	0	0	2.79886	4.83433	PTK2B;IL6R
regulation of mitochondrial membrane permeability (GO:0046902)	2021-02-19	0.177773	0.382064	0	0	2.79886	4.83433	HEBP2;SLC25A5
response to cholesterol (GO:0070723)	2021-02-19	0.177773	0.382064	0	0	2.79886	4.83433	TGFB1;TGFBR1
positive regulation of kinase activity (GO:0033674)	7/114	0.178304	0.382064	0	0	1.55874	2.68768	MAP2K3;RASSF2;RAP1A;LMO4;XRCC5;PTK2B;ZNF622
glycerophospholipid biosynthetic process (GO:0046474)	10/177	0.180152	0.382064	0	0	1.4276	2.44683	ARF1;PLSCR1;PIK3CA;SLC44A2;INPP5D;CSNK2B;CPNE1;PIP4K2A;PLEKHA3;PIK3R1
interstrand cross-link repair (GO:0036297)	4/55	0.18152	0.382064	0	0	1.86723	3.18623	VCP;UBB;UBC;UBA52
negative regulation of protein modification by small protein conjugation or removal (GO:1903321)	4/55	0.18152	0.382064	0	0	1.86723	3.18623	IVNS1ABP;DNAJA1;ARRB2;PARK7
regulation of blood vessel endothelial cell migration (GO:0043535)	4/55	0.18152	0.382064	0	0	1.86723	3.18623	MAP2K3;STAT5A;TGFB1;CSNK2B
negative regulation of immune response (GO:0050777)	10/178	0.184494	0.382064	0	0	1.41902	2.39835	FGR;LGALS3;IFI16;HRH2;PCBP2;GNB1;RHBDF2;MYH9;FURIN;SAMSN1
nucleic acid phosphodiester bond hydrolysis (GO:0090305)	5/75	0.186023	0.382064	0	0	1.70094	2.86079	UBB;XRN2;UBC;DICER1;UBA52
positive regulation of lymphocyte proliferation (GO:0050671)	5/75	0.186023	0.382064	0	0	1.70094	2.86079	SASH3;NCK2;IRS2;NCKAP1L;JAK3
adenosine 5'-(hexahydrogen pentaphosphate) catabolic process (GO:1901911)	2021-01-05	0.186341	0.382064	0	0	5.94424	9.98736	NUDT3
adenosine 5'-(hexahydrogen pentaphosphate) metabolic process (GO:1901910)	2021-01-05	0.186341	0.382064	0	0	5.94424	9.98736	NUDT3
ADP transport (GO:0015866)	2021-01-05	0.186341	0.382064	0	0	5.94424	9.98736	SLC25A5
alpha-beta T cell differentiation (GO:0046632)	2021-01-05	0.186341	0.382064	0	0	5.94424	9.98736	ZBTB7B
anterograde dendritic transport (GO:0098937)	2021-01-05	0.186341	0.382064	0	0	5.94424	9.98736	KIF5B
anterograde dendritic transport of neurotransmitter receptor complex (GO:0098971)	2021-01-05	0.186341	0.382064	0	0	5.94424	9.98736	KIF5B
apoptotic chromosome condensation (GO:0030263)	2021-01-05	0.186341	0.382064	0	0	5.94424	9.98736	ACIN1
beta-catenin destruction complex assembly (GO:1904885)	2021-01-05	0.186341	0.382064	0	0	5.94424	9.98736	CSNK1A1
bile acid secretion (GO:0032782)	2021-01-05	0.186341	0.382064	0	0	5.94424	9.98736	SLC9A3R1
caveola assembly (GO:0070836)	2021-01-05	0.186341	0.382064	0	0	5.94424	9.98736	PACSIN2
caveolin-mediated endocytosis (GO:0072584)	2021-01-05	0.186341	0.382064	0	0	5.94424	9.98736	PACSIN2
cellular response to antibiotic (GO:0071236)	2021-01-05	0.186341	0.382064	0	0	5.94424	9.98736	MDM2
cellular response to heparin (GO:0071504)	2021-01-05	0.186341	0.382064	0	0	5.94424	9.98736	EGR1
cellular response to nicotine (GO:0071316)	2021-01-05	0.186341	0.382064	0	0	5.94424	9.98736	NFKB1
cellular response to salt stress (GO:0071472)	2021-01-05	0.186341	0.382064	0	0	5.94424	9.98736	SLC12A6
cellular response to testosterone stimulus (GO:0071394)	2021-01-05	0.186341	0.382064	0	0	5.94424	9.98736	MSN
centriole assembly (GO:0098534)	2021-01-05	0.186341	0.382064	0	0	5.94424	9.98736	E2F4
chemokine (C-X-C motif) ligand 12 signaling pathway (GO:0038146)	2021-01-05	0.186341	0.382064	0	0	5.94424	9.98736	CXCR4
chromatin maintenance (GO:0070827)	2021-01-05	0.186341	0.382064	0	0	5.94424	9.98736	SUPT6H
ciliary neurotrophic factor-mediated signaling pathway (GO:0070120)	2021-01-05	0.186341	0.382064	0	0	5.94424	9.98736	IL6R
copper ion import (GO:0015677)	2021-01-05	0.186341	0.382064	0	0	5.94424	9.98736	STEAP4
coronary artery morphogenesis (GO:0060982)	2021-01-05	0.186341	0.382064	0	0	5.94424	9.98736	TGFBR1
diadenosine hexaphosphate catabolic process (GO:1901909)	2021-01-05	0.186341	0.382064	0	0	5.94424	9.98736	NUDT3
diadenosine hexaphosphate metabolic process (GO:1901908)	2021-01-05	0.186341	0.382064	0	0	5.94424	9.98736	NUDT3
diadenosine pentaphosphate catabolic process (GO:1901907)	2021-01-05	0.186341	0.382064	0	0	5.94424	9.98736	NUDT3
diadenosine pentaphosphate metabolic process (GO:1901906)	2021-01-05	0.186341	0.382064	0	0	5.94424	9.98736	NUDT3
diphosphoinositol polyphosphate metabolic process (GO:0071543)	2021-01-05	0.186341	0.382064	0	0	5.94424	9.98736	NUDT3
DNA catabolic process, exonucleolytic (GO:0000738)	2021-01-05	0.186341	0.382064	0	0	5.94424	9.98736	XRN2
embryonic viscerocranium morphogenesis (GO:0048703)	2021-01-05	0.186341	0.382064	0	0	5.94424	9.98736	NIPBL
endothelial cell apoptotic process (GO:0072577)	2021-01-05	0.186341	0.382064	0	0	5.94424	9.98736	HIPK1
endothelin receptor signaling pathway (GO:0086100)	2021-01-05	0.186341	0.382064	0	0	5.94424	9.98736	PTK2B
extracellular exosome biogenesis (GO:0097734)	2021-01-05	0.186341	0.382064	0	0	5.94424	9.98736	RAB27A
glomerular visceral epithelial cell migration (GO:0090521)	2021-01-05	0.186341	0.382064	0	0	5.94424	9.98736	ROCK1
glucose import in response to insulin stimulus (GO:0044381)	2021-01-05	0.186341	0.382064	0	0	5.94424	9.98736	ZDHHC7
glutathione transport (GO:0034635)	2021-01-05	0.186341	0.382064	0	0	5.94424	9.98736	SLC9A3R1
heparin metabolic process (GO:0030202)	2021-01-05	0.186341	0.382064	0	0	5.94424	9.98736	CSGALNACT1
His-Purkinje system development (GO:0003164)	2021-01-05	0.186341	0.382064	0	0	5.94424	9.98736	ID2
immature B cell differentiation (GO:0002327)	2021-01-05	0.186341	0.382064	0	0	5.94424	9.98736	IRF2BP2
intracellular distribution of mitochondria (GO:0048312)	2021-01-05	0.186341	0.382064	0	0	5.94424	9.98736	LRRK2
isopentenyl diphosphate biosynthetic process (GO:0009240)	2021-01-05	0.186341	0.382064	0	0	5.94424	9.98736	IDI1
kidney morphogenesis (GO:0060993)	2021-01-05	0.186341	0.382064	0	0	5.94424	9.98736	LRRK2
late endosome to Golgi transport (GO:0034499)	2021-01-05	0.186341	0.382064	0	0	5.94424	9.98736	GCC2
late endosome to lysosome transport (GO:1902774)	2021-01-05	0.186341	0.382064	0	0	5.94424	9.98736	PLEKHM1
lymph node development (GO:0048535)	2021-01-05	0.186341	0.382064	0	0	5.94424	9.98736	TGFB1
medium-chain fatty acid catabolic process (GO:0051793)	2021-01-05	0.186341	0.382064	0	0	5.94424	9.98736	ABHD2
metanephric mesenchymal cell differentiation (GO:0072162)	2021-01-05	0.186341	0.382064	0	0	5.94424	9.98736	STAT1
mRNA 3'-end processing by stem-loop binding and cleavage (GO:0006398)	2021-01-05	0.186341	0.382064	0	0	5.94424	9.98736	CPSF2
mRNA cleavage (GO:0006379)	2021-01-05	0.186341	0.382064	0	0	5.94424	9.98736	PCF11
negative regulation of adaptive immune response (GO:0002820)	2021-01-05	0.186341	0.382064	0	0	5.94424	9.98736	SAMSN1
negative regulation of B cell differentiation (GO:0045578)	2021-01-05	0.186341	0.382064	0	0	5.94424	9.98736	ID2
negative regulation of calcium ion transport into cytosol (GO:0010523)	2021-01-05	0.186341	0.382064	0	0	5.94424	9.98736	TMBIM6
negative regulation of CD4-positive, alpha-beta T cell differentiation (GO:0043371)	2021-01-05	0.186341	0.382064	0	0	5.94424	9.98736	RUNX1
negative regulation of gene silencing by RNA (GO:0060967)	2021-01-05	0.186341	0.382064	0	0	5.94424	9.98736	TGFB1
negative regulation of histone deacetylation (GO:0031064)	2021-01-05	0.186341	0.382064	0	0	5.94424	9.98736	KDM5A
negative regulation of histone H3-K27 methylation (GO:0061086)	2021-01-05	0.186341	0.382064	0	0	5.94424	9.98736	SUPT6H
negative regulation of hydrogen peroxide-induced neuron death (GO:1903208)	2021-01-05	0.186341	0.382064	0	0	5.94424	9.98736	PARK7
negative regulation of interleukin-13 production (GO:0032696)	2021-01-05	0.186341	0.382064	0	0	5.94424	9.98736	LILRA5
negative regulation of IRE1-mediated unfolded protein response (GO:1903895)	2021-01-05	0.186341	0.382064	0	0	5.94424	9.98736	HSPA5
negative regulation of macrophage chemotaxis (GO:0010760)	2021-01-05	0.186341	0.382064	0	0	5.94424	9.98736	DDT
negative regulation of macrophage cytokine production (GO:0010936)	2021-01-05	0.186341	0.382064	0	0	5.94424	9.98736	TGFB1
negative regulation of PERK-mediated unfolded protein response (GO:1903898)	2021-01-05	0.186341	0.382064	0	0	5.94424	9.98736	PTPN1
negative regulation of posttranscriptional gene silencing (GO:0060149)	2021-01-05	0.186341	0.382064	0	0	5.94424	9.98736	TGFB1
negative regulation of protein acetylation (GO:1901984)	2021-01-05	0.186341	0.382064	0	0	5.94424	9.98736	PARK7
negative regulation of skeletal muscle cell differentiation (GO:2001015)	2021-01-05	0.186341	0.382064	0	0	5.94424	9.98736	AKIRIN1
negative regulation of transcription by RNA polymerase I (GO:0016479)	2021-01-05	0.186341	0.382064	0	0	5.94424	9.98736	FLNA
negative regulation of transforming growth factor beta1 production (GO:0032911)	2021-01-05	0.186341	0.382064	0	0	5.94424	9.98736	FURIN
negative regulation of vitamin D biosynthetic process (GO:0010957)	2021-01-05	0.186341	0.382064	0	0	5.94424	9.98736	NFKB1
neutral lipid catabolic process (GO:0046461)	2021-01-05	0.186341	0.382064	0	0	5.94424	9.98736	ABHD2
oxaloacetate transport (GO:0015729)	2021-01-05	0.186341	0.382064	0	0	5.94424	9.98736	SLC25A11
oxidative DNA demethylation (GO:0035511)	2021-01-05	0.186341	0.382064	0	0	5.94424	9.98736	TDG
oxidative RNA demethylation (GO:0035513)	2021-01-05	0.186341	0.382064	0	0	5.94424	9.98736	JMJD6
p38MAPK cascade (GO:0038066)	2021-01-05	0.186341	0.382064	0	0	5.94424	9.98736	MAP2K3
peripheral nervous system neuron differentiation (GO:0048934)	2021-01-05	0.186341	0.382064	0	0	5.94424	9.98736	RUNX1
positive regulation by host of viral genome replication (GO:0044829)	2021-01-05	0.186341	0.382064	0	0	5.94424	9.98736	VAPA
positive regulation of attachment of spindle microtubules to kinetochore (GO:0051987)	2021-01-05	0.186341	0.382064	0	0	5.94424	9.98736	HNRNPU
positive regulation of cardioblast differentiation (GO:0051891)	2021-01-05	0.186341	0.382064	0	0	5.94424	9.98736	DHX36
positive regulation of dendritic cell differentiation (GO:2001200)	2021-01-05	0.186341	0.382064	0	0	5.94424	9.98736	LGALS3
positive regulation of deoxyribonuclease activity (GO:0032077)	2021-01-05	0.186341	0.382064	0	0	5.94424	9.98736	PRKCD
positive regulation of dopamine receptor signaling pathway (GO:0060161)	2021-01-05	0.186341	0.382064	0	0	5.94424	9.98736	LRRK2
positive regulation of epithelial to mesenchymal transition involved in endocardial cushion formation (GO:1905007)	2021-01-05	0.186341	0.382064	0	0	5.94424	9.98736	TGFBR1
positive regulation of fibroblast growth factor receptor signaling pathway (GO:0045743)	2021-01-05	0.186341	0.382064	0	0	5.94424	9.98736	NPTN
positive regulation of gamma-delta T cell activation (GO:0046645)	2021-01-05	0.186341	0.382064	0	0	5.94424	9.98736	NCKAP1L
positive regulation of interleukin-18 production (GO:0032741)	2021-01-05	0.186341	0.382064	0	0	5.94424	9.98736	DHX9
positive regulation of intrinsic apoptotic signaling pathway by p53 class mediator (GO:1902255)	2021-01-05	0.186341	0.382064	0	0	5.94424	9.98736	UBB
positive regulation of mast cell activation involved in immune response (GO:0033008)	2021-01-05	0.186341	0.382064	0	0	5.94424	9.98736	FGR
positive regulation of metallopeptidase activity (GO:1905050)	2021-01-05	0.186341	0.382064	0	0	5.94424	9.98736	STAT3
positive regulation of myoblast proliferation (GO:2000288)	2021-01-05	0.186341	0.382064	0	0	5.94424	9.98736	ATF2
positive regulation of nucleobase-containing compound transport (GO:0032241)	2021-01-05	0.186341	0.382064	0	0	5.94424	9.98736	DHX9
positive regulation of protein localization to cell cortex (GO:1904778)	2021-01-05	0.186341	0.382064	0	0	5.94424	9.98736	EPB41
positive regulation of RNA export from nucleus (GO:0046833)	2021-01-05	0.186341	0.382064	0	0	5.94424	9.98736	DHX9
positive regulation of toll-like receptor 9 signaling pathway (GO:0034165)	2021-01-05	0.186341	0.382064	0	0	5.94424	9.98736	RTN4
positive regulation of vascular associated smooth muscle cell apoptotic process (GO:1905461)	2021-01-05	0.186341	0.382064	0	0	5.94424	9.98736	E2F3
prostaglandin transport (GO:0015732)	2021-01-05	0.186341	0.382064	0	0	5.94424	9.98736	SLCO3A1
protein C-linked glycosylation via 2'-alpha-mannosyl-L-tryptophan (GO:0018406)	2021-01-05	0.186341	0.382064	0	0	5.94424	9.98736	DPM3
protein C-linked glycosylation via tryptophan (GO:0018317)	2021-01-05	0.186341	0.382064	0	0	5.94424	9.98736	DPM3
protein K69-linked ufmylation (GO:1990592)	2021-01-05	0.186341	0.382064	0	0	5.94424	9.98736	UFC1
protein localization to membrane raft (GO:1903044)	2021-01-05	0.186341	0.382064	0	0	5.94424	9.98736	FLOT2
protein localization to microtubule end (GO:1905725)	2021-01-05	0.186341	0.382064	0	0	5.94424	9.98736	MAPRE1
protein localization to microtubule plus-end (GO:1904825)	2021-01-05	0.186341	0.382064	0	0	5.94424	9.98736	MAPRE1
protein polyufmylation (GO:1990564)	2021-01-05	0.186341	0.382064	0	0	5.94424	9.98736	UFC1
protein retention in Golgi apparatus (GO:0045053)	2021-01-05	0.186341	0.382064	0	0	5.94424	9.98736	GOLPH3
pyridine-containing compound metabolic process (GO:0072524)	2021-01-05	0.186341	0.382064	0	0	5.94424	9.98736	PDXK
pyrimidine deoxyribonucleotide biosynthetic process (GO:0009221)	2021-01-05	0.186341	0.382064	0	0	5.94424	9.98736	DUT
R-loop disassembly (GO:0062176)	2021-01-05	0.186341	0.382064	0	0	5.94424	9.98736	DDX21
regulation of barbed-end actin filament capping (GO:2000812)	2021-01-05	0.186341	0.382064	0	0	5.94424	9.98736	MTPN
regulation of cardioblast differentiation (GO:0051890)	2021-01-05	0.186341	0.382064	0	0	5.94424	9.98736	DHX36
regulation of catecholamine uptake involved in synaptic transmission (GO:0051940)	2021-01-05	0.186341	0.382064	0	0	5.94424	9.98736	TOR1A
regulation of cell maturation (GO:1903429)	2021-01-05	0.186341	0.382064	0	0	5.94424	9.98736	LRRK2
regulation of cellular response to vascular endothelial growth factor stimulus (GO:1902547)	2021-01-05	0.186341	0.382064	0	0	5.94424	9.98736	CD63
regulation of chromosome separation (GO:1905818)	2021-01-05	0.186341	0.382064	0	0	5.94424	9.98736	PLSCR1
regulation of dendritic cell cytokine production (GO:0002730)	2021-01-05	0.186341	0.382064	0	0	5.94424	9.98736	JAK3
regulation of endothelial tube morphogenesis (GO:1901509)	2021-01-05	0.186341	0.382064	0	0	5.94424	9.98736	FOXP1
regulation of germinal center formation (GO:0002634)	2021-01-05	0.186341	0.382064	0	0	5.94424	9.98736	BCL6
regulation of glomerular mesangial cell proliferation (GO:0072124)	2021-01-05	0.186341	0.382064	0	0	5.94424	9.98736	IL6R
regulation of growth hormone receptor signaling pathway (GO:0060398)	2021-01-05	0.186341	0.382064	0	0	5.94424	9.98736	JAK2
regulation of inositol trisphosphate biosynthetic process (GO:0032960)	2021-01-05	0.186341	0.382064	0	0	5.94424	9.98736	PTK2B
regulation of interleukin-1 alpha production (GO:0032650)	2021-01-05	0.186341	0.382064	0	0	5.94424	9.98736	IL16
regulation of low-density lipoprotein particle receptor catabolic process (GO:0032803)	2021-01-05	0.186341	0.382064	0	0	5.94424	9.98736	FURIN
regulation of miRNA metabolic process (GO:2000628)	2021-01-05	0.186341	0.382064	0	0	5.94424	9.98736	NFKB1
regulation of mitophagy (GO:1901524)	2021-01-05	0.186341	0.382064	0	0	5.94424	9.98736	SLC25A5
regulation of mRNA binding (GO:1902415)	2021-01-05	0.186341	0.382064	0	0	5.94424	9.98736	EIF3D
regulation of neutrophil activation (GO:1902563)	2021-01-05	0.186341	0.382064	0	0	5.94424	9.98736	GRN
regulation of NK T cell proliferation (GO:0051140)	2021-01-05	0.186341	0.382064	0	0	5.94424	9.98736	ZBTB7B
regulation of nucleotide-binding oligomerization domain containing signaling pathway (GO:0070424)	2021-01-05	0.186341	0.382064	0	0	5.94424	9.98736	BIRC2
regulation of platelet-derived growth factor receptor-beta signaling pathway (GO:2000586)	2021-01-05	0.186341	0.382064	0	0	5.94424	9.98736	PTPN12
regulation of postsynaptic density organization (GO:1905874)	2021-01-05	0.186341	0.382064	0	0	5.94424	9.98736	CRIPT
regulation of respiratory burst involved in inflammatory response (GO:0060264)	2021-01-05	0.186341	0.382064	0	0	5.94424	9.98736	GRN
regulation of skeletal muscle tissue development (GO:0048641)	2021-01-05	0.186341	0.382064	0	0	5.94424	9.98736	TGFB1
regulation of synaptic vesicle recycling (GO:1903421)	2021-01-05	0.186341	0.382064	0	0	5.94424	9.98736	ROCK1
regulation of systemic arterial blood pressure by endothelin (GO:0003100)	2021-01-05	0.186341	0.382064	0	0	5.94424	9.98736	ECE1
renal tubule development (GO:0061326)	2021-01-05	0.186341	0.382064	0	0	5.94424	9.98736	STAT1
rescue of stalled ribosome (GO:0072344)	2021-01-05	0.186341	0.382064	0	0	5.94424	9.98736	LTN1
ribose phosphate metabolic process (GO:0019693)	2021-01-05	0.186341	0.382064	0	0	5.94424	9.98736	G6PD
ribosome localization (GO:0033750)	2021-01-05	0.186341	0.382064	0	0	5.94424	9.98736	XPO1
RNA import into mitochondrion (GO:0035927)	2021-01-05	0.186341	0.382064	0	0	5.94424	9.98736	TOMM20
salivary gland development (GO:0007431)	2021-01-05	0.186341	0.382064	0	0	5.94424	9.98736	TGFB1
salivary gland morphogenesis (GO:0007435)	2021-01-05	0.186341	0.382064	0	0	5.94424	9.98736	TGFB1
spliceosomal conformational changes to generate catalytic conformation (GO:0000393)	2021-01-05	0.186341	0.382064	0	0	5.94424	9.98736	SNRNP200
sulfide oxidation (GO:0019418)	2021-01-05	0.186341	0.382064	0	0	5.94424	9.98736	TSTD1
sulfide oxidation, using sulfide:quinone oxidoreductase (GO:0070221)	2021-01-05	0.186341	0.382064	0	0	5.94424	9.98736	TSTD1
transcription initiation from RNA polymerase III promoter (GO:0006384)	2021-01-05	0.186341	0.382064	0	0	5.94424	9.98736	BDP1
ubiquitin-dependent SMAD protein catabolic process (GO:0030579)	2021-01-05	0.186341	0.382064	0	0	5.94424	9.98736	STUB1
zymogen inhibition (GO:0097341)	2021-01-05	0.186341	0.382064	0	0	5.94424	9.98736	CAST
negative regulation of stress-activated MAPK cascade (GO:0032873)	3/37	0.187037	0.382178	0	0	2.09989	3.52036	TAOK3;SIRPA;EZR
nucleotide-excision repair, DNA incision, 5'-to lesion (GO:0006296)	3/37	0.187037	0.382178	0	0	2.09989	3.52036	UBB;UBC;UBA52
positive regulation of calcium ion transport (GO:0051928)	3/37	0.187037	0.382178	0	0	2.09989	3.52036	LGALS3;ORAI1;LILRA5
regulation of glucose import (GO:0046324)	3/37	0.187037	0.382178	0	0	2.09989	3.52036	OSBPL8;IRS2;PIK3R1
regulation of intracellular steroid hormone receptor signaling pathway (GO:0033143)	3/37	0.187037	0.382178	0	0	2.09989	3.52036	DDX5;PARK7;RUNX1
regulation of microtubule cytoskeleton organization (GO:0070507)	3/37	0.187037	0.382178	0	0	2.09989	3.52036	ROCK1;MAPRE1;MARK2
sensory organ development (GO:0007423)	4/56	0.18971	0.387419	0	0	1.83123	3.04397	SMCHD1;ECE1;HIPK1;ATF6
embryonic digestive tract development (GO:0048566)	2021-02-20	0.192539	0.388547	0	0	2.64323	4.35461	NIPBL;ID2
eye morphogenesis (GO:0048592)	2021-02-20	0.192539	0.388547	0	0	2.64323	4.35461	NIPBL;STAT3
granulocyte differentiation (GO:0030851)	2021-02-20	0.192539	0.388547	0	0	2.64323	4.35461	CEBPE;RARA
insulin secretion (GO:0030073)	2021-02-20	0.192539	0.388547	0	0	2.64323	4.35461	CYB5R4;PARK7
mesoderm development (GO:0007498)	2021-02-20	0.192539	0.388547	0	0	2.64323	4.35461	IKZF1;JAK2
microtubule nucleation (GO:0007020)	2021-02-20	0.192539	0.388547	0	0	2.64323	4.35461	GOLGA2;TUBGCP2
miRNA metabolic process (GO:0010586)	2021-02-20	0.192539	0.388547	0	0	2.64323	4.35461	DDX17;DICER1
myeloid cell development (GO:0061515)	2021-02-20	0.192539	0.388547	0	0	2.64323	4.35461	NCKAP1L;FOXP1
natural killer cell mediated immunity (GO:0002228)	2021-02-20	0.192539	0.388547	0	0	2.64323	4.35461	KIF5B;LYST
neuromuscular synaptic transmission (GO:0007274)	2021-02-20	0.192539	0.388547	0	0	2.64323	4.35461	FCHSD2;KIF1B
organic cation transport (GO:0015695)	2021-02-20	0.192539	0.388547	0	0	2.64323	4.35461	SEC14L1;SLC44A2
positive regulation of dendrite morphogenesis (GO:0050775)	2021-02-20	0.192539	0.388547	0	0	2.64323	4.35461	DBNL;DHX36
positive regulation of G2/M transition of mitotic cell cycle (GO:0010971)	2021-02-20	0.192539	0.388547	0	0	2.64323	4.35461	VPS4B;BRD4
positive regulation of lymphocyte differentiation (GO:0045621)	2021-02-20	0.192539	0.388547	0	0	2.64323	4.35461	PPP2R3C;NCKAP1L
positive regulation of nitrogen compound metabolic process (GO:0051173)	2021-02-20	0.192539	0.388547	0	0	2.64323	4.35461	MTPN;NFKB1
production of small RNA involved in gene silencing by RNA (GO:0070918)	2021-02-20	0.192539	0.388547	0	0	2.64323	4.35461	DICER1;PUM1
protein-DNA complex disassembly (GO:0032986)	2021-02-20	0.192539	0.388547	0	0	2.64323	4.35461	NFE2;SET
regulation of hippo signaling (GO:0035330)	2021-02-20	0.192539	0.388547	0	0	2.64323	4.35461	MAP2K3;MARK3
regulation of lymphocyte differentiation (GO:0045619)	2021-02-20	0.192539	0.388547	0	0	2.64323	4.35461	PRELID1;NCKAP1L
regulation of protein localization to cell periphery (GO:1904375)	2021-02-20	0.192539	0.388547	0	0	2.64323	4.35461	ZDHHC7;SPTBN1
regulation of tissue remodeling (GO:0034103)	2021-02-20	0.192539	0.388547	0	0	2.64323	4.35461	TGFB1;RUNX1
histone exchange (GO:0043486)	3/38	0.197411	0.396371	0	0	2.03979	3.30948	ZNHIT1;RBBP4;SMARCA5
mRNA destabilization (GO:0061157)	3/38	0.197411	0.396371	0	0	2.03979	3.30948	ROCK1;DHX36;PUM1
negative regulation of ubiquitin-dependent protein catabolic process (GO:2000059)	3/38	0.197411	0.396371	0	0	2.03979	3.30948	USP7;WAC;PARK7
positive regulation of cell development (GO:0010720)	3/38	0.197411	0.396371	0	0	2.03979	3.30948	RGS14;MME;NUMB
positive regulation of potassium ion transport (GO:0043268)	3/38	0.197411	0.396371	0	0	2.03979	3.30948	KIF5B;GNB1;FLNA
regulation of axon extension (GO:0030516)	3/38	0.197411	0.396371	0	0	2.03979	3.30948	MACF1;DBNL;RTN4
regulation of phosphoprotein phosphatase activity (GO:0043666)	3/38	0.197411	0.396371	0	0	2.03979	3.30948	CSNK2B;CALM3;CALM2
response to estradiol (GO:0032355)	3/38	0.197411	0.396371	0	0	2.03979	3.30948	STAT5B;TGFB1;STAT3
spliceosomal snRNP assembly (GO:0000387)	3/38	0.197411	0.396371	0	0	2.03979	3.30948	SNRPG;CD2BP2;SNRPB
negative regulation of DNA recombination (GO:0045910)	4/57	0.198015	0.397139	0	0	1.79658	2.90941	SMCHD1;POLR2A;POLR2F;POLR2J
regulation of reactive oxygen species metabolic process (GO:2000377)	4/57	0.198015	0.397139	0	0	1.79658	2.90941	ARF4;ROMO1;GRB2;RAC1
purine ribonucleotide metabolic process (GO:0009150)	5/77	0.200122	0.401139	0	0	1.65352	2.66023	TPST2;SULT1A1;LRRK2;GNAI3;AMPD3
regulation of neuron apoptotic process (GO:0043523)	6/98	0.204735	0.405831	0	0	1.55318	2.46341	GRN;SET;PTK2B;BAX;PARK7;CPEB4
chordate embryonic development (GO:0043009)	4/58	0.206428	0.405831	0	0	1.76322	2.78201	MBNL1;TGFB1;ADAM10;TGFBR1
negative regulation of hydrolase activity (GO:0051346)	4/58	0.206428	0.405831	0	0	1.76322	2.78201	ARFGEF1;CSTA;WNK1;LRRK2
positive regulation of mitotic cell cycle phase transition (GO:1901992)	4/58	0.206428	0.405831	0	0	1.76322	2.78201	RB1;CCND3;VPS4B;BRD4
regulation of calcium ion transport (GO:0051924)	4/58	0.206428	0.405831	0	0	1.76322	2.78201	EPB41;ORAI1;IL16;LILRA5
RNA modification (GO:0009451)	4/58	0.206428	0.405831	0	0	1.76322	2.78201	NSUN5;ADAR;NOP10;JMJD6
actin filament-based transport (GO:0099515)	2021-02-21	0.207455	0.405831	0	0	2.50398	3.93837	SUN2;ACTN4
aerobic respiration (GO:0009060)	2021-02-21	0.207455	0.405831	0	0	2.50398	3.93837	BLOC1S1;SDHC
calcium-mediated signaling using intracellular calcium source (GO:0035584)	2021-02-21	0.207455	0.405831	0	0	2.50398	3.93837	BCAP31;PTPRJ
cellular response to steroid hormone stimulus (GO:0071383)	2021-02-21	0.207455	0.405831	0	0	2.50398	3.93837	ABHD2;NR3C1
negative regulation of ion transmembrane transporter activity (GO:0032413)	2021-02-21	0.207455	0.405831	0	0	2.50398	3.93837	CAB39;MMP9
negative regulation of microtubule depolymerization (GO:0007026)	2021-02-21	0.207455	0.405831	0	0	2.50398	3.93837	MID1IP1;CIB1
negative regulation of peptidyl-serine phosphorylation (GO:0033137)	2021-02-21	0.207455	0.405831	0	0	2.50398	3.93837	RASSF2;NCK2
nuclear envelope organization (GO:0006998)	2021-02-21	0.207455	0.405831	0	0	2.50398	3.93837	SUN2;TOR1A
positive regulation of lipid storage (GO:0010884)	2021-02-21	0.207455	0.405831	0	0	2.50398	3.93837	EHD1;NFKB1
positive regulation of phosphatase activity (GO:0010922)	2021-02-21	0.207455	0.405831	0	0	2.50398	3.93837	CALM3;CALM2
positive regulation of vascular associated smooth muscle cell proliferation (GO:1904707)	2021-02-21	0.207455	0.405831	0	0	2.50398	3.93837	JUN;MMP9
regulation of cardiac muscle cell proliferation (GO:0060043)	2021-02-21	0.207455	0.405831	0	0	2.50398	3.93837	TGFBR1;RUNX1
regulation of cell-substrate junction assembly (GO:0090109)	2021-02-21	0.207455	0.405831	0	0	2.50398	3.93837	MACF1;ROCK1
regulation of dendritic spine development (GO:0060998)	2021-02-21	0.207455	0.405831	0	0	2.50398	3.93837	LLPH;ARF6
regulation of fibroblast migration (GO:0010762)	2021-02-21	0.207455	0.405831	0	0	2.50398	3.93837	TGFB1;RAC1
regulation of lipoprotein lipase activity (GO:0051004)	2021-02-21	0.207455	0.405831	0	0	2.50398	3.93837	SORT1;FURIN
regulation of transcription by RNA polymerase III (GO:0006359)	2021-02-21	0.207455	0.405831	0	0	2.50398	3.93837	PRDX5;DHX36
response to progesterone (GO:0032570)	2021-02-21	0.207455	0.405831	0	0	2.50398	3.93837	TGFB1;ABHD2
rRNA modification (GO:0000154)	2021-02-21	0.207455	0.405831	0	0	2.50398	3.93837	TRMT112;NOP10
stress granule assembly (GO:0034063)	2021-02-21	0.207455	0.405831	0	0	2.50398	3.93837	DDX6;CSDE1
vacuolar acidification (GO:0007035)	2021-02-21	0.207455	0.405831	0	0	2.50398	3.93837	GRN;ATP6V0E1
negative regulation of cellular metabolic process (GO:0031324)	3/39	0.20792	0.405831	0	0	1.98302	3.11453	RIN3;ANKRD13A;NFKB1
negative regulation of protein secretion (GO:0050709)	3/39	0.20792	0.405831	0	0	1.98302	3.11453	MIDN;DPH3;RHBDF2
negative regulation of secretion by cell (GO:1903531)	3/39	0.20792	0.405831	0	0	1.98302	3.11453	DPH3;RHBDF2;TNFRSF1A
nucleotide-excision repair, DNA incision (GO:0033683)	3/39	0.20792	0.405831	0	0	1.98302	3.11453	UBB;UBC;UBA52
regulation of exit from mitosis (GO:0007096)	3/39	0.20792	0.405831	0	0	1.98302	3.11453	UBB;UBC;UBA52
response to UV (GO:0009411)	6/99	0.211119	0.405831	0	0	1.5364	2.38962	YY1;UBE2B;PRKCD;DHX36;BCL3;SDF4
regulation of small GTPase mediated signal transduction (GO:0051056)	8/141	0.211223	0.405831	0	0	1.43301	2.2281	ARHGAP9;PREX1;ARHGAP30;ARHGDIA;RAC1;ARAP1;ARHGAP25;SOS2
cytoskeleton organization (GO:0007010)	7/120	0.212018	0.405831	0	0	1.47551	2.28864	DIAPH1;CAPZB;SH3KBP1;PPP2R3C;PACSIN2;RAC1;SIPA1
regulation of secretion by cell (GO:1903530)	4/59	0.214943	0.405831	0	0	1.73107	2.66132	DNAJC1;RHBDF2;STXBP5;RAB8B
carboxylic acid metabolic process (GO:0019752)	3/40	0.218551	0.405831	0	0	1.92933	2.934	CSGALNACT1;GSTO1;TBXAS1
positive regulation of cation channel activity (GO:2001259)	3/40	0.218551	0.405831	0	0	1.92933	2.934	GSTO1;CALM3;CALM2
stem cell differentiation (GO:0048863)	3/40	0.218551	0.405831	0	0	1.92933	2.934	ZNF281;JARID2;PUM1
activation of cysteine-type endopeptidase activity involved in apoptotic process by cytochrome c (GO:0008635)	2021-01-06	0.219221	0.405831	0	0	4.75514	7.21675	BAX
ATP synthesis coupled electron transport (GO:0042773)	2021-01-06	0.219221	0.405831	0	0	4.75514	7.21675	NDUFS2
axo-dendritic transport (GO:0008088)	2021-01-06	0.219221	0.405831	0	0	4.75514	7.21675	HSPA8
cellular heat acclimation (GO:0070370)	2021-01-06	0.219221	0.405831	0	0	4.75514	7.21675	HSBP1
cellular hyperosmotic response (GO:0071474)	2021-01-06	0.219221	0.405831	0	0	4.75514	7.21675	RCSD1
chromatin organization involved in negative regulation of transcription (GO:0097549)	2021-01-06	0.219221	0.405831	0	0	4.75514	7.21675	SMCHD1
COPI coating of Golgi vesicle (GO:0048205)	2021-01-06	0.219221	0.405831	0	0	4.75514	7.21675	TMED10
COPI-coated vesicle budding (GO:0035964)	2021-01-06	0.219221	0.405831	0	0	4.75514	7.21675	TMED10
dendrite extension (GO:0097484)	2021-01-06	0.219221	0.405831	0	0	4.75514	7.21675	LLPH
dermatan sulfate proteoglycan metabolic process (GO:0050655)	2021-01-06	0.219221	0.405831	0	0	4.75514	7.21675	CSGALNACT1
diadenosine polyphosphate catabolic process (GO:0015961)	2021-01-06	0.219221	0.405831	0	0	4.75514	7.21675	NUDT3
double-strand break repair via classical nonhomologous end joining (GO:0097680)	2021-01-06	0.219221	0.405831	0	0	4.75514	7.21675	ZBTB7A
epithelial tube branching involved in lung morphogenesis (GO:0060441)	2021-01-06	0.219221	0.405831	0	0	4.75514	7.21675	CTSH
free ubiquitin chain polymerization (GO:0010994)	2021-01-06	0.219221	0.405831	0	0	4.75514	7.21675	UBE2K
galactose catabolic process (GO:0019388)	2021-01-06	0.219221	0.405831	0	0	4.75514	7.21675	PGM2
glycolipid transport (GO:0046836)	2021-01-06	0.219221	0.405831	0	0	4.75514	7.21675	PSAP
Golgi transport vesicle coating (GO:0048200)	2021-01-06	0.219221	0.405831	0	0	4.75514	7.21675	TMED10
heat acclimation (GO:0010286)	2021-01-06	0.219221	0.405831	0	0	4.75514	7.21675	HSBP1
IMP biosynthetic process (GO:0006188)	2021-01-06	0.219221	0.405831	0	0	4.75514	7.21675	AMPD3
leukocyte chemotaxis involved in inflammatory response (GO:0002232)	2021-01-06	0.219221	0.405831	0	0	4.75514	7.21675	NINJ1
lymphocyte apoptotic process (GO:0070227)	2021-01-06	0.219221	0.405831	0	0	4.75514	7.21675	BAX
macromolecule biosynthetic process (GO:0009059)	2021-01-06	0.219221	0.405831	0	0	4.75514	7.21675	EIF4G2
maintenance of DNA methylation (GO:0010216)	2021-01-06	0.219221	0.405831	0	0	4.75514	7.21675	USP7
maintenance of DNA repeat elements (GO:0043570)	2021-01-06	0.219221	0.405831	0	0	4.75514	7.21675	TCF7L2
medium-chain fatty acid biosynthetic process (GO:0051792)	2021-01-06	0.219221	0.405831	0	0	4.75514	7.21675	ABHD2
mesenchymal cell differentiation involved in kidney development (GO:0072161)	2021-01-06	0.219221	0.405831	0	0	4.75514	7.21675	STAT1
mitochondrial protein catabolic process (GO:0035694)	2021-01-06	0.219221	0.405831	0	0	4.75514	7.21675	YME1L1
monoubiquitinated protein deubiquitination (GO:0035520)	2021-01-06	0.219221	0.405831	0	0	4.75514	7.21675	USP7
morphogenesis of an endothelium (GO:0003159)	2021-01-06	0.219221	0.405831	0	0	4.75514	7.21675	CSNK2B
negative regulation of blood vessel endothelial cell proliferation involved in sprouting angiogenesis (GO:1903588)	2021-01-06	0.219221	0.405831	0	0	4.75514	7.21675	PDCD10
negative regulation of cardiac muscle cell apoptotic process (GO:0010667)	2021-01-06	0.219221	0.405831	0	0	4.75514	7.21675	PPP1R10
negative regulation of CD8-positive, alpha-beta T cell activation (GO:2001186)	2021-01-06	0.219221	0.405831	0	0	4.75514	7.21675	ZBTB7B
negative regulation of endoplasmic reticulum calcium ion concentration (GO:0032471)	2021-01-06	0.219221	0.405831	0	0	4.75514	7.21675	BCAP31
negative regulation of excitatory postsynaptic potential (GO:0090394)	2021-01-06	0.219221	0.405831	0	0	4.75514	7.21675	LRRK2
negative regulation of fat cell proliferation (GO:0070345)	2021-01-06	0.219221	0.405831	0	0	4.75514	7.21675	E2F3
negative regulation of fibroblast migration (GO:0010764)	2021-01-06	0.219221	0.405831	0	0	4.75514	7.21675	RAC1
negative regulation of lipoprotein lipase activity (GO:0051005)	2021-01-06	0.219221	0.405831	0	0	4.75514	7.21675	SORT1
negative regulation of sequestering of triglyceride (GO:0010891)	2021-01-06	0.219221	0.405831	0	0	4.75514	7.21675	OSBPL8
negative regulation of trophoblast cell migration (GO:1901164)	2021-01-06	0.219221	0.405831	0	0	4.75514	7.21675	TIMP1
negative regulation of vitamin metabolic process (GO:0046137)	2021-01-06	0.219221	0.405831	0	0	4.75514	7.21675	NFKB1
neuroblast proliferation (GO:0007405)	2021-01-06	0.219221	0.405831	0	0	4.75514	7.21675	PAFAH1B1
peptidyl-diphthamide biosynthetic process from peptidyl-histidine (GO:0017183)	2021-01-06	0.219221	0.405831	0	0	4.75514	7.21675	DPH3
peptidyl-diphthamide metabolic process (GO:0017182)	2021-01-06	0.219221	0.405831	0	0	4.75514	7.21675	DPH3
peptidyl-glutamine methylation (GO:0018364)	2021-01-06	0.219221	0.405831	0	0	4.75514	7.21675	TRMT112
peripheral nervous system neuron development (GO:0048935)	2021-01-06	0.219221	0.405831	0	0	4.75514	7.21675	RUNX1
peroxisome proliferator activated receptor signaling pathway (GO:0035357)	2021-01-06	0.219221	0.405831	0	0	4.75514	7.21675	ACTN4
plasma membrane raft assembly (GO:0044854)	2021-01-06	0.219221	0.405831	0	0	4.75514	7.21675	PACSIN2
positive regulation of activin receptor signaling pathway (GO:0032927)	2021-01-06	0.219221	0.405831	0	0	4.75514	7.21675	CSNK2B
positive regulation of autophagosome maturation (GO:1901098)	2021-01-06	0.219221	0.405831	0	0	4.75514	7.21675	SMCR8
positive regulation of centriole replication (GO:0046601)	2021-01-06	0.219221	0.405831	0	0	4.75514	7.21675	VPS4B
positive regulation of cholesterol storage (GO:0010886)	2021-01-06	0.219221	0.405831	0	0	4.75514	7.21675	EHD1
positive regulation of immune response to tumor cell (GO:0002839)	2021-01-06	0.219221	0.405831	0	0	4.75514	7.21675	HSPD1
positive regulation of plasminogen activation (GO:0010756)	2021-01-06	0.219221	0.405831	0	0	4.75514	7.21675	ENO1
positive regulation of receptor binding (GO:1900122)	2021-01-06	0.219221	0.405831	0	0	4.75514	7.21675	MMP9
positive regulation of RNA binding (GO:1905216)	2021-01-06	0.219221	0.405831	0	0	4.75514	7.21675	EIF3D
positive regulation of T cell mediated immune response to tumor cell (GO:0002842)	2021-01-06	0.219221	0.405831	0	0	4.75514	7.21675	HSPD1
positive regulation of T-helper 2 cell differentiation (GO:0045630)	2021-01-06	0.219221	0.405831	0	0	4.75514	7.21675	RARA
presynaptic active zone organization (GO:1990709)	2021-01-06	0.219221	0.405831	0	0	4.75514	7.21675	CAST
protein deubiquitination involved in ubiquitin-dependent protein catabolic process (GO:0071947)	2021-01-06	0.219221	0.405831	0	0	4.75514	7.21675	USP9X
protein geranylgeranylation (GO:0018344)	2021-01-06	0.219221	0.405831	0	0	4.75514	7.21675	PGGT1B
protein insertion into mitochondrial membrane involved in apoptotic signaling pathway (GO:0001844)	2021-01-06	0.219221	0.405831	0	0	4.75514	7.21675	BAX
protein repair (GO:0030091)	2021-01-06	0.219221	0.405831	0	0	4.75514	7.21675	MSRA
protein sulfation (GO:0006477)	2021-01-06	0.219221	0.405831	0	0	4.75514	7.21675	TPST2
protein ufmylation (GO:0071569)	2021-01-06	0.219221	0.405831	0	0	4.75514	7.21675	UFC1
protein-DNA complex subunit organization (GO:0071824)	2021-01-06	0.219221	0.405831	0	0	4.75514	7.21675	SUPT6H
protein-DNA covalent cross-linking repair (GO:0106300)	2021-01-06	0.219221	0.405831	0	0	4.75514	7.21675	VCP
radial glial cell differentiation (GO:0060019)	2021-01-06	0.219221	0.405831	0	0	4.75514	7.21675	STAT3
regulation of blood vessel remodeling (GO:0060312)	2021-01-06	0.219221	0.405831	0	0	4.75514	7.21675	TGFB1
regulation of cellular response to hypoxia (GO:1900037)	2021-01-06	0.219221	0.405831	0	0	4.75514	7.21675	CHCHD2
regulation of collagen fibril organization (GO:1904026)	2021-01-06	0.219221	0.405831	0	0	4.75514	7.21675	RB1
regulation of digestive system process (GO:0044058)	2021-01-06	0.219221	0.405831	0	0	4.75514	7.21675	EPB41
regulation of endoplasmic reticulum tubular network organization (GO:1903371)	2021-01-06	0.219221	0.405831	0	0	4.75514	7.21675	TMEM33
regulation of extracellular exosome assembly (GO:1903551)	2021-01-06	0.219221	0.405831	0	0	4.75514	7.21675	PDCD6IP
regulation of glucokinase activity (GO:0033131)	2021-01-06	0.219221	0.405831	0	0	4.75514	7.21675	MIDN
regulation of hormone biosynthetic process (GO:0046885)	2021-01-06	0.219221	0.405831	0	0	4.75514	7.21675	EGR1
regulation of hydrogen peroxide metabolic process (GO:0010310)	2021-01-06	0.219221	0.405831	0	0	4.75514	7.21675	RAC1
regulation of immunoglobulin mediated immune response (GO:0002889)	2021-01-06	0.219221	0.405831	0	0	4.75514	7.21675	SUPT6H
regulation of keratinocyte apoptotic process (GO:1902172)	2021-01-06	0.219221	0.405831	0	0	4.75514	7.21675	GSN
regulation of long-chain fatty acid import across plasma membrane (GO:0010746)	2021-01-06	0.219221	0.405831	0	0	4.75514	7.21675	IRS2
regulation of macromolecule biosynthetic process (GO:0010556)	2021-01-06	0.219221	0.405831	0	0	4.75514	7.21675	MTPN
regulation of mast cell chemotaxis (GO:0060753)	2021-01-06	0.219221	0.405831	0	0	4.75514	7.21675	RIN3
regulation of mRNA export from nucleus (GO:0010793)	2021-01-06	0.219221	0.405831	0	0	4.75514	7.21675	SUPT6H
regulation of nuclease activity (GO:0032069)	2021-01-06	0.219221	0.405831	0	0	4.75514	7.21675	HMGB2
regulation of peptidyl-cysteine S-nitrosylation (GO:2000169)	2021-01-06	0.219221	0.405831	0	0	4.75514	7.21675	TXN
regulation of protein autoubiquitination (GO:1902498)	2021-01-06	0.219221	0.405831	0	0	4.75514	7.21675	LRRK2
regulation of protein depolymerization (GO:1901879)	2021-01-06	0.219221	0.405831	0	0	4.75514	7.21675	WDR1
regulation of response to reactive oxygen species (GO:1901031)	2021-01-06	0.219221	0.405831	0	0	4.75514	7.21675	HEBP2
regulation of ribonucleoprotein complex localization (GO:2000197)	2021-01-06	0.219221	0.405831	0	0	4.75514	7.21675	SUPT6H
regulation of T cell activation via T cell receptor contact with antigen bound to MHC molecule on antigen presenting cell (GO:2001188)	2021-01-06	0.219221	0.405831	0	0	4.75514	7.21675	LGALS3
regulation of t-circle formation (GO:1904429)	2021-01-06	0.219221	0.405831	0	0	4.75514	7.21675	XRCC5
regulation of thymocyte apoptotic process (GO:0070243)	2021-01-06	0.219221	0.405831	0	0	4.75514	7.21675	JAK3
regulation of translational elongation (GO:0006448)	2021-01-06	0.219221	0.405831	0	0	4.75514	7.21675	USP16
regulation of vitamin D biosynthetic process (GO:0060556)	2021-01-06	0.219221	0.405831	0	0	4.75514	7.21675	NFKB1
replication-born double-strand break repair via sister chromatid exchange (GO:1990414)	2021-01-06	0.219221	0.405831	0	0	4.75514	7.21675	NIPBL
response to catecholamine (GO:0071869)	2021-01-06	0.219221	0.405831	0	0	4.75514	7.21675	GNB1
response to DNA damage checkpoint signaling (GO:0072423)	2021-01-06	0.219221	0.405831	0	0	4.75514	7.21675	SMC1A
response to heparin (GO:0071503)	2021-01-06	0.219221	0.405831	0	0	4.75514	7.21675	EGR1
response to manganese ion (GO:0010042)	2021-01-06	0.219221	0.405831	0	0	4.75514	7.21675	LRRK2
response to testosterone (GO:0033574)	2021-01-06	0.219221	0.405831	0	0	4.75514	7.21675	MSN
snRNA modification (GO:0040031)	2021-01-06	0.219221	0.405831	0	0	4.75514	7.21675	NOP10
succinate transmembrane transport (GO:0071422)	2021-01-06	0.219221	0.405831	0	0	4.75514	7.21675	SLC25A11
T-helper 17 cell lineage commitment (GO:0072540)	2021-01-06	0.219221	0.405831	0	0	4.75514	7.21675	STAT3
T-tubule organization (GO:0033292)	2021-01-06	0.219221	0.405831	0	0	4.75514	7.21675	DYSF
telencephalon cell migration (GO:0022029)	2021-01-06	0.219221	0.405831	0	0	4.75514	7.21675	LRRK2
transcription-dependent tethering of RNA polymerase II gene DNA at nuclear periphery (GO:0000972)	2021-01-06	0.219221	0.405831	0	0	4.75514	7.21675	RAE1
ventricular cardiac muscle cell development (GO:0055015)	2021-01-06	0.219221	0.405831	0	0	4.75514	7.21675	MEF2A
ventricular compact myocardium morphogenesis (GO:0003223)	2021-01-06	0.219221	0.405831	0	0	4.75514	7.21675	TGFBR1
vesicle fusion with endoplasmic reticulum-Golgi intermediate compartment (ERGIC) membrane (GO:1990668)	2021-01-06	0.219221	0.405831	0	0	4.75514	7.21675	TAPBP
vesicle localization (GO:0051648)	2021-01-06	0.219221	0.405831	0	0	4.75514	7.21675	LIMK2
negative regulation of cell cycle (GO:0045786)	5/80	0.221913	0.408079	0	0	1.58713	2.38938	RB1;SLC9A3R1;TGFB1;HECA;SIPA1
negative regulation of cellular component organization (GO:0051129)	5/80	0.221913	0.408079	0	0	1.58713	2.38938	LGALS3;HSPA8;HSPA5;RIOK3;XRCC5
negative regulation of extrinsic apoptotic signaling pathway (GO:2001237)	5/80	0.221913	0.408079	0	0	1.58713	2.38938	LGALS3;TCF7L2;TRADD;PARK7;TGFBR1
cellular response to osmotic stress (GO:0071470)	2021-02-22	0.222485	0.408079	0	0	2.37866	3.57488	CAB39;RCSD1
chaperone-mediated protein complex assembly (GO:0051131)	2021-02-22	0.222485	0.408079	0	0	2.37866	3.57488	HSP90AA1;HSPD1
limb morphogenesis (GO:0035108)	2021-02-22	0.222485	0.408079	0	0	2.37866	3.57488	MBNL1;NIPBL
negative regulation of interleukin-2 production (GO:0032703)	2021-02-22	0.222485	0.408079	0	0	2.37866	3.57488	LAPTM5;EZR
negative regulation of myeloid cell differentiation (GO:0045638)	2021-02-22	0.222485	0.408079	0	0	2.37866	3.57488	PTK2B;CIB1
organelle fusion (GO:0048284)	2021-02-22	0.222485	0.408079	0	0	2.37866	3.57488	BAX;MFF
peptidyl-threonine dephosphorylation (GO:0035970)	2021-02-22	0.222485	0.408079	0	0	2.37866	3.57488	PPM1A;PPP1CA
positive regulation of axon extension (GO:0045773)	2021-02-22	0.222485	0.408079	0	0	2.37866	3.57488	MACF1;DBNL
positive regulation of granulocyte chemotaxis (GO:0071624)	2021-02-22	0.222485	0.408079	0	0	2.37866	3.57488	NCKAP1L;RAC1
positive regulation of lipid catabolic process (GO:0050996)	2021-02-22	0.222485	0.408079	0	0	2.37866	3.57488	PRKCD;IRS2
positive regulation of neutrophil migration (GO:1902624)	2021-02-22	0.222485	0.408079	0	0	2.37866	3.57488	NCKAP1L;RAC1
regulation of adenylate cyclase activity (GO:0045761)	2021-02-22	0.222485	0.408079	0	0	2.37866	3.57488	GNAI3;ORAI1
regulation of response to cytokine stimulus (GO:0060759)	2021-02-22	0.222485	0.408079	0	0	2.37866	3.57488	DHX9;RUNX1
regulation of viral release from host cell (GO:1902186)	2021-02-22	0.222485	0.408079	0	0	2.37866	3.57488	CHMP2B;CHMP2A
rRNA methylation (GO:0031167)	2021-02-22	0.222485	0.408079	0	0	2.37866	3.57488	TRMT112;NSUN5
response to organic cyclic compound (GO:0014070)	4/60	0.223552	0.409826	0	0	1.70007	2.5469	STAT5B;TGFB1;LRRK2;STAT3
regulation of neuron projection development (GO:0010975)	9/165	0.224368	0.411112	0	0	1.37451	2.05416	SETX;PAK1;RAP1A;KIDINS220;LRRK2;NPTN;PTK2B;CIB1;MARK2
mitotic cell cycle phase transition (GO:0044772)	11/209	0.22596	0.413818	0	0	1.32399	1.9693	RB1;CCND3;HSP90AA1;CCNI;FBXW11;DCTN3;CHMP2A;CHMP4B;E2F3;MAPRE1;PAFAH1B1
nucleobase-containing compound catabolic process (GO:0034655)	3/41	0.22929	0.419273	0	0	1.87846	2.76653	RNASET2;XRN2;HNRNPD
regulation of cell development (GO:0060284)	3/41	0.22929	0.419273	0	0	1.87846	2.76653	GRN;RHEB;HMGB2
response to growth factor (GO:0070848)	3/41	0.22929	0.419273	0	0	1.87846	2.76653	STAT5B;CIB1;TGFBR1
regulation of cell death (GO:0010941)	6/102	0.230671	0.421369	0	0	1.48815	2.18277	UBB;LRRK2;VPS4B;CHMP2A;CHMP4B;PARK7
regulation of protein catabolic process (GO:0042176)	6/102	0.230671	0.421369	0	0	1.48815	2.18277	VCP;MDM2;FLNA;FURIN;AZIN1;RAB7A
positive regulation of DNA biosynthetic process (GO:2000573)	4/61	0.232248	0.424033	0	0	1.67016	2.43835	HSP90AA1;XRCC5;ATM;CCT5
defense response to symbiont (GO:0140546)	7/124	0.2357	0.427099	0	0	1.42477	2.05907	PYCARD;PLSCR1;IFI16;STAT1;IRF2;FLNA;LYST
DNA catabolic process, endonucleolytic (GO:0000737)	2021-02-23	0.237596	0.427099	0	0	2.26527	3.25561	HMGB2;DICER1
glucose 6-phosphate metabolic process (GO:0051156)	2021-02-23	0.237596	0.427099	0	0	2.26527	3.25561	G6PD;PGM2
negative regulation of G protein-coupled receptor signaling pathway (GO:0045744)	2021-02-23	0.237596	0.427099	0	0	2.26527	3.25561	RGS14;MGRN1
negative regulation of intracellular protein transport (GO:0090317)	2021-02-23	0.237596	0.427099	0	0	2.26527	3.25561	LRRK2;PARK7
negative regulation of smoothened signaling pathway (GO:0045879)	2021-02-23	0.237596	0.427099	0	0	2.26527	3.25561	VCP;MGRN1
peptidyl-L-cysteine S-palmitoylation (GO:0018230)	2021-02-23	0.237596	0.427099	0	0	2.26527	3.25561	ZDHHC7;GOLGA7
peptidyl-S-diacylglycerol-L-cysteine biosynthetic process from peptidyl-cysteine (GO:0018231)	2021-02-23	0.237596	0.427099	0	0	2.26527	3.25561	ZDHHC7;GOLGA7
positive regulation of cell cycle G2/M phase transition (GO:1902751)	2021-02-23	0.237596	0.427099	0	0	2.26527	3.25561	VPS4B;BRD4
positive regulation of interleukin-17 production (GO:0032740)	2021-02-23	0.237596	0.427099	0	0	2.26527	3.25561	TGFB1;ZBTB7B
positive regulation of JUN kinase activity (GO:0043507)	2021-02-23	0.237596	0.427099	0	0	2.26527	3.25561	PAK1;TAOK3
positive regulation of receptor internalization (GO:0002092)	2021-02-23	0.237596	0.427099	0	0	2.26527	3.25561	CD63;ARRB2
protein alkylation (GO:0008213)	2021-02-23	0.237596	0.427099	0	0	2.26527	3.25561	ETF1;SNRPB
regulation of B cell receptor signaling pathway (GO:0050855)	2021-02-23	0.237596	0.427099	0	0	2.26527	3.25561	FOXP1;RUNX1
regulation of calcium ion transmembrane transport (GO:1903169)	2021-02-23	0.237596	0.427099	0	0	2.26527	3.25561	DIAPH1;PTK2B
regulation of interleukin-4 production (GO:0032673)	2021-02-23	0.237596	0.427099	0	0	2.26527	3.25561	FCER1G;RARA
regulation of neural precursor cell proliferation (GO:2000177)	2021-02-23	0.237596	0.427099	0	0	2.26527	3.25561	LRRK2;ID2
histone H3 acetylation (GO:0043966)	3/42	0.240124	0.427099	0	0	1.8302	2.61096	DR1;TAF10;TADA3
mitochondrial gene expression (GO:0140053)	3/42	0.240124	0.427099	0	0	1.8302	2.61096	MRPL51;MRPS34;MRPS21
positive regulation of epithelial to mesenchymal transition (GO:0010718)	3/42	0.240124	0.427099	0	0	1.8302	2.61096	TCF7L2;TGFB1;TGFBR1
regulation of double-strand break repair (GO:2000779)	3/42	0.240124	0.427099	0	0	1.8302	2.61096	PPP4C;UBR5;TRIP12
regulation of ubiquitin-dependent protein catabolic process (GO:2000058)	3/42	0.240124	0.427099	0	0	1.8302	2.61096	XPO1;LAPTM5;PTK2B
positive regulation of cysteine-type endopeptidase activity (GO:2001056)	4/62	0.241026	0.427099	0	0	1.64128	2.33529	CYFIP2;PYCARD;BCAP31;IFI16
regulation of neurogenesis (GO:0050767)	4/62	0.241026	0.427099	0	0	1.64128	2.33529	MME;RGS14;HMGB2;NUMB
regulation of phosphorylation (GO:0042325)	7/125	0.241754	0.427099	0	0	1.41262	2.00569	RANBP2;POM121C;ROCK1;NUP50;NCKAP1L;ZBTB7A;RAE1
regulation of Notch signaling pathway (GO:0008593)	5/83	0.244378	0.427099	0	0	1.52585	2.14998	TSPAN14;PDCD10;STAT3;AAK1;ZBTB7A
positive regulation of cell differentiation (GO:0045597)	13/258	0.245698	0.427099	0	0	1.26459	1.77505	MEF2A;AKIRIN1;TGFB1;NFKB1;TGFBR1;RPS6KA3;SLC6A6;RAP1A;ID2;RPS6KA1;DHX36;CPNE1;IL6R
circulatory system development (GO:0072359)	7/126	0.247856	0.427099	0	0	1.40068	1.95381	MEF2A;TGFB1;PIK3CA;ID2;ECE1;CACYBP;TGFBR1
negative regulation of multicellular organismal process (GO:0051241)	11/214	0.248843	0.427099	0	0	1.29104	1.79575	RB1;TLE3;GRN;TGFB1;ROCK1;IFNGR1;RHEB;NPTN;LNPEP;TIMP1;ADIPOR1
positive regulation of transferase activity (GO:0051347)	8/148	0.249674	0.427099	0	0	1.36086	1.88832	HSP90AA1;TGFB1;UBE2I;LMO4;XRCC5;HNRNPD;SERINC1;ZNF622
negative regulation of peptidase activity (GO:0010466)	4/63	0.249878	0.427099	0	0	1.61337	2.2374	CSTA;TIMP2;PARK7;TIMP1
adenylate cyclase-activating dopamine receptor signaling pathway (GO:0007191)	2021-01-07	0.250774	0.427099	0	0	3.96241	5.48082	GNB1
astrocyte differentiation (GO:0048708)	2021-01-07	0.250774	0.427099	0	0	3.96241	5.48082	STAT3
bleb assembly (GO:0032060)	2021-01-07	0.250774	0.427099	0	0	3.96241	5.48082	EMP3
cardiolipin acyl-chain remodeling (GO:0035965)	2021-01-07	0.250774	0.427099	0	0	3.96241	5.48082	HADHA
[truncated: 1,586 more rows]

## Sheet: Fig2f - STAT5B (10g)
SCENIC-predicted targetome for STAT5B (10g)
BCL6
CREB5
LCP1
NUMB
PLXNC1
PXN
RNF24
SELPLG
STAT5B
TBC1D14

## Sheet: Fig2f -STAT5B (10g) GO analysis
GO enrichment analysis of STAT5B targetome using GO Biological Process 2021
Term	Overlap	P-value	Adjusted P-value	Old P-value	Old Adjusted P-value	Odds Ratio	Combined Score	Genes
growth hormone receptor signaling pathway (GO:0060396)	2021-02-20	4.25453e-05	0.00659452	0	0	277.389	2791.9	STAT5B;PXN
positive regulation of neurogenesis (GO:0050769)	2/72	0.000564473	0.0400673	0	0	71.1429	532.121	NUMB;PLXNC1
cellular response to cytokine stimulus (GO:0071345)	3/482	0.00147118	0.0400673	0	0	17.4569	113.848	STAT5B;SELPLG;BCL6
regulation of germinal center formation (GO:0002634)	2021-01-05	0.00249771	0.0400673	0	0	555.167	3326.77	BCL6
signal complex assembly (GO:0007172)	2021-01-06	0.00299658	0.0400673	0	0	444.111	2580.41	PXN
taurine metabolic process (GO:0019530)	2021-01-06	0.00299658	0.0400673	0	0	444.111	2580.41	STAT5B
[truncated: 149 more rows]
