# Supplementary material for: Dexamethasone modulates immature neutrophils and interferon programming in severe COVID-19
Source: Nat Med. 2021 Nov 15;28(1):201–11. doi: 10.1038/s41591-021-01576-3 (PMC8799469; doi:10.1038/s41591-021-01576-3)
Supplement: Supplementary file 9 — Statistical analysis values for Extended Data Figs. 3f, 5g and 9f. [file 41591_2021_1576_MOESM9_ESM.xlsx]

## Sheet: p-adj_EDF3f
Statistical analysis values for Supplementary Figure 3f.
Cell type	Group1	Group2	p adj	sig
Neutrophils	COVID_72h	bacterialARDS_72h	0.363676	ns
CD4 TCM	COVID_72h	bacterialARDS_72h	0.234901	ns
NK	COVID_72h	bacterialARDS_72h	0.00499088	**
CD14 Mono	COVID_72h	bacterialARDS_72h	0.996545	ns
CD8 TEM	COVID_72h	bacterialARDS_72h	0.00911334	*
CD4 TEM	COVID_72h	bacterialARDS_72h	0.0913096	ns
CD4 Naive	COVID_72h	bacterialARDS_72h	0.0640369	ns
Platelet	COVID_72h	bacterialARDS_72h	0.986201	ns
B naive	COVID_72h	bacterialARDS_72h	0.56135	ns
B memory	COVID_72h	bacterialARDS_72h	0.233078	ns
Plasmablast	COVID_72h	bacterialARDS_72h	0.641721	ns
Treg	COVID_72h	bacterialARDS_72h	0.780648	ns
CD8 TCM	COVID_72h	bacterialARDS_72h	0.298762	ns
NK Proliferating	COVID_72h	bacterialARDS_72h	0.333971	ns
CD4 Proliferating	COVID_72h	bacterialARDS_72h	8.31e-06	***
CD4 CTL	COVID_72h	bacterialARDS_72h	4.64e-180	***
B intermediate	COVID_72h	bacterialARDS_72h	0.647002	ns
CD8 Naive	COVID_72h	bacterialARDS_72h	0.0602343	ns
CD8 Proliferating	COVID_72h	bacterialARDS_72h	0.999956	ns
CD16 Mono	COVID_72h	bacterialARDS_72h	0.041993	ns
gdT	COVID_72h	bacterialARDS_72h	0.174965	ns
dnT	COVID_72h	bacterialARDS_72h	0.503166	ns
ILC	COVID_72h	bacterialARDS_72h	0.848824	ns
HSPC	COVID_72h	bacterialARDS_72h	0.0203686	*
cDC2	COVID_72h	bacterialARDS_72h	0.921089	ns
NK_CD56bright	COVID_72h	bacterialARDS_72h	0.127395	ns
pDC	COVID_72h	bacterialARDS_72h	0.999956	ns
MAIT	COVID_72h	bacterialARDS_72h	0.308618	ns
Eryth	COVID_72h	bacterialARDS_72h	0.999955	ns
cDC1	COVID_72h	bacterialARDS_72h	0.994743	ns
Neutrophils	COVID_7d	bacterialARDS_7d	0.344806	ns
CD4 TCM	COVID_7d	bacterialARDS_7d	0.147699	ns
NK	COVID_7d	bacterialARDS_7d	0.171354	ns
CD14 Mono	COVID_7d	bacterialARDS_7d	0.344371	ns
CD8 TEM	COVID_7d	bacterialARDS_7d	0.0377225	ns
CD4 TEM	COVID_7d	bacterialARDS_7d	0.20057	ns
CD4 Naive	COVID_7d	bacterialARDS_7d	0.435508	ns
Platelet	COVID_7d	bacterialARDS_7d	0.532704	ns
B naive	COVID_7d	bacterialARDS_7d	0.283514	ns
B memory	COVID_7d	bacterialARDS_7d	0.522573	ns
Plasmablast	COVID_7d	bacterialARDS_7d	0.14449	ns
Treg	COVID_7d	bacterialARDS_7d	0.289073	ns
CD8 TCM	COVID_7d	bacterialARDS_7d	0.830106	ns
NK Proliferating	COVID_7d	bacterialARDS_7d	0.998065	ns
CD4 Proliferating	COVID_7d	bacterialARDS_7d	0.519756	ns
CD4 CTL	COVID_7d	bacterialARDS_7d	0.809953	ns
B intermediate	COVID_7d	bacterialARDS_7d	0.388462	ns
CD8 Naive	COVID_7d	bacterialARDS_7d	0.725928	ns
CD8 Proliferating	COVID_7d	bacterialARDS_7d	0.492369	ns
CD16 Mono	COVID_7d	bacterialARDS_7d	0.0139569	*
gdT	COVID_7d	bacterialARDS_7d	0.0612299	ns
dnT	COVID_7d	bacterialARDS_7d	0.169029	ns
ILC	COVID_7d	bacterialARDS_7d	0.840029	ns
HSPC	COVID_7d	bacterialARDS_7d	0.930747	ns
cDC2	COVID_7d	bacterialARDS_7d	0.375178	ns
NK_CD56bright	COVID_7d	bacterialARDS_7d	0.00565176	*
pDC	COVID_7d	bacterialARDS_7d	0.98832	ns
MAIT	COVID_7d	bacterialARDS_7d	0.188315	ns
Eryth	COVID_7d	bacterialARDS_7d	0.447328	ns
cDC1	COVID_7d	bacterialARDS_7d	0.999993	ns

## Sheet: p-adj_EDF5g
Statistical analysis values for Supplementary Figure 5g.
Cell type	Group1	Group2	p adj	sig
Neutrophil	72h_nodex	72h_dex	0.215136	ns
CD8 TEM	72h_nodex	72h_dex	0.787238	ns
CD4 TCM	72h_nodex	72h_dex	0.342462	ns
NK	72h_nodex	72h_dex	0.472693	ns
B naive	72h_nodex	72h_dex	0.00466522	**
CD4 Naive	72h_nodex	72h_dex	0.426516	ns
NK Proliferating	72h_nodex	72h_dex	0.00842567	*
Platelet	72h_nodex	72h_dex	0.0394008	ns
CD14 Mono	72h_nodex	72h_dex	0.545778	ns
B intermediate	72h_nodex	72h_dex	0.5884	ns
HSPC	72h_nodex	72h_dex	0.963862	ns
CD8 Naive	72h_nodex	72h_dex	0.515122	ns
Plasmablast	72h_nodex	72h_dex	9.19e-07	***
CD4 Proliferating	72h_nodex	72h_dex	5.22e-06	***
B memory	72h_nodex	72h_dex	0.194349	ns
MAIT	72h_nodex	72h_dex	0.648561	ns
gdT	72h_nodex	72h_dex	0.0790233	ns
CD4 CTL	72h_nodex	72h_dex	0.0198547	*
Treg	72h_nodex	72h_dex	0.684167	ns
CD4 TEM	72h_nodex	72h_dex	6.36e-08	***
CD8 TCM	72h_nodex	72h_dex	0.366953	ns
dnT	72h_nodex	72h_dex	0.962077	ns
CD16 Mono	72h_nodex	72h_dex	0.12342	ns
Eryth	72h_nodex	72h_dex	0.111475	ns
CD8 Proliferating	72h_nodex	72h_dex	0.366649	ns
NK_CD56bright	72h_nodex	72h_dex	0.569307	ns
cDC2	72h_nodex	72h_dex	0.121688	ns
ASDC	72h_nodex	72h_dex	0.999941	ns
cDC1	72h_nodex	72h_dex	0.0381198	ns
ILC	72h_nodex	72h_dex	0.757636	ns
pDC	72h_nodex	72h_dex	0.979358	ns
Neutrophil	7daynodex	7day_dex	7.93e-07	***
CD8 TEM	7daynodex	7day_dex	0.474731	ns
CD4 TCM	7daynodex	7day_dex	0.0515036	ns
NK	7daynodex	7day_dex	0.29898	ns
B naive	7daynodex	7day_dex	0.162538	ns
CD4 Naive	7daynodex	7day_dex	0.476273	ns
NK Proliferating	7daynodex	7day_dex	0.445757	ns
Platelet	7daynodex	7day_dex	0.313489	ns
CD14 Mono	7daynodex	7day_dex	0.522061	ns
B intermediate	7daynodex	7day_dex	0.852527	ns
HSPC	7daynodex	7day_dex	0.491522	ns
CD8 Naive	7daynodex	7day_dex	0.152791	ns
Plasmablast	7daynodex	7day_dex	0.974595	ns
CD4 Proliferating	7daynodex	7day_dex	0.481297	ns
B memory	7daynodex	7day_dex	0.573123	ns
MAIT	7daynodex	7day_dex	0.648669	ns
gdT	7daynodex	7day_dex	0.429868	ns
CD4 CTL	7daynodex	7day_dex	0.145408	ns
Treg	7daynodex	7day_dex	0.0260591	ns
CD4 TEM	7daynodex	7day_dex	0.104479	ns
CD8 TCM	7daynodex	7day_dex	0.574465	ns
dnT	7daynodex	7day_dex	0.517395	ns
CD16 Mono	7daynodex	7day_dex	0.48708	ns
Eryth	7daynodex	7day_dex	0	***
CD8 Proliferating	7daynodex	7day_dex	0.498153	ns
NK_CD56bright	7daynodex	7day_dex	0.404275	ns
cDC2	7daynodex	7day_dex	0.0229171	*
ASDC	7daynodex	7day_dex	0.768277	ns
cDC1	7daynodex	7day_dex	0.989706	ns
ILC	7daynodex	7day_dex	0.59174	ns
pDC	7daynodex	7day_dex	0.999837	ns

## Sheet: p-adj_EDF9f
Statistical analysis values for Supplementary Figure 9f.
ISG Score comparison within IFNactive neutrophils at 72h (t1)
Group1	Group2	p adj	sig
IFN_Dex_M	IFN_No_Dex_M	<2e-16	***
IFN_Dex_F	IFN_No_Dex_F	<2e-16	***
ISG Score comparison within IFNactive neutrophils at 7d (t2)
Group1	Group2	p adj	sig
IFN_Dex_M	IFN_No_Dex_M	1	ns
IFN_Dex_F	IFN_No_Dex_F	<2e-16	***
